# Supplementary material for: Characterization of human CD34+ HSPC-derived neutrophils with limited myeloid-derived immunosuppressive cell activity
Source: iScience. 2025 Aug 20;28(9):113404. doi: 10.1016/j.isci.2025.113404 (PMC12496184; doi:10.1016/j.isci.2025.113404)
Supplement: Table S2. Log2fold change and P values of transcripts and proteins when comparing SL-II CD16+ cultured neutrophils and PMNs — A. Complete list of transcripts and proteins. B. Subset of transcripts and proteins that have a higher RNA abundance and a lower protein abundance in SL-II CD16+ cultured neutrophils compared to PMNs. C. Effect size for transcriptome and proteome for genes known to be involved in MDSC activity when comparing SL-II CD16+ cultured neutrophils and PMNs. [file mmc2.xlsx]

## Sheet: ST2A. Complete list
hugo_symbol	log2FoldChange	pvalue	padj	dataset
PRSS33	-11.167	2.03656e-24	4.88646e-23	Transcriptome
SIGLEC8	-10.4873	2.45774e-25	6.32463e-24	Transcriptome
PLD4	-9.96935	1.11879e-25	2.94358e-24	Transcriptome
PTGDR2	-9.68539	8.22986e-81	3.06311e-78	Transcriptome
ALOX15	-9.06264	5.48215e-79	1.77995e-76	Transcriptome
IL5RA	-8.78343	8.70732e-125	9.49098e-122	Transcriptome
CMPK2	-8.7377	2.44289e-58	3.27005e-56	Transcriptome
CAVIN2	-8.19161	3.27549e-18	4.83872e-17	Transcriptome
OAS2	-8.08624	7.33735e-39	4.10139e-37	Transcriptome
GATA1	-8.05107	1.04006e-18	1.62616e-17	Transcriptome
IL1RL1	-8.01521	3.47319e-44	2.48489e-42	Transcriptome
CCL5	-7.98766	6.67358e-41	4.15668e-39	Transcriptome
PDLIM1	-7.72809	7.13181e-31	2.57894e-29	Transcriptome
ABCA1	-7.64619	8.0814e-36	3.79453e-34	Transcriptome
IFIT1	-7.58415	5.29377e-44	3.72272e-42	Transcriptome
CD226	-7.5103	1.39836e-20	2.53733e-19	Transcriptome
GBP4	-7.46739	8.70933e-103	5.77845e-100	Transcriptome
PPBP	-7.24435	8.98554e-11	6.17933e-10	Transcriptome
FBP1	-7.21784	3.05117e-45	2.32804e-43	Transcriptome
KIT	-7.18949	5.7077e-70	1.17702e-67	Transcriptome
APOL3	-7.11284	1.66592e-20	3.00496e-19	Transcriptome
TPPP3	-6.9001	3.31281e-15	3.70355e-14	Transcriptome
SH3BGRL2	-6.78421	1.21713e-15	1.41891e-14	Transcriptome
ITGB3	-6.65596	1.91603e-14	1.98632e-13	Transcriptome
DPP4	-6.64703	1.42102e-12	1.19872e-11	Transcriptome
SOCS2	-6.6238	2.49476e-14	2.56019e-13	Transcriptome
ANK3	-6.5401	1.58154e-14	1.65304e-13	Transcriptome
SLC29A1	-6.51073	2.07625e-78	6.21246e-76	Transcriptome
MYCT1	-6.45877	3.70702e-21	7.02268e-20	Transcriptome
TAL1	-6.38032	3.87186e-14	3.86679e-13	Transcriptome
DMTN	-6.36027	6.13033e-13	5.41057e-12	Transcriptome
RAB27B	-6.33008	1.41927e-12	1.1979e-11	Transcriptome
PRKAR2B	-6.09464	1.04985e-14	1.12033e-13	Transcriptome
IKZF2	-5.93801	1.11513e-55	1.32945e-53	Transcriptome
ABCB1	-5.92752	9.22253e-12	7.1486e-11	Transcriptome
ITPR3	-5.89199	3.71274e-14	3.71762e-13	Transcriptome
ZSCAN18	-5.85641	4.19849e-52	4.18752e-50	Transcriptome
NDFIP2	-5.44964	2.75089e-16	3.42962e-15	Transcriptome
GIMAP7	-5.44293	5.77384e-15	6.32966e-14	Transcriptome
MX1	-5.39256	1.26022e-32	5.10104e-31	Transcriptome
CLC	-5.38394	1.29232e-28	4.02466e-27	Transcriptome
TRIM22	-5.35774	1.18625e-70	2.47975e-68	Transcriptome
GUCY1A1	-5.34585	2.21689e-10	1.4607e-09	Transcriptome
IRAG1	-5.3366	1.12339e-112	9.52383e-110	Transcriptome
MMRN1	-5.33555	1.76686e-08	9.15529e-08	Transcriptome
ITGA4	-5.16443	1.32676e-69	2.664e-67	Transcriptome
CCDC86	-5.01276	4.4388e-14	4.41278e-13	Transcriptome
SPECC1	-4.97258	3.25084e-45	2.46805e-43	Transcriptome
HERC5	-4.89614	2.19796e-44	1.58212e-42	Transcriptome
SERPINB9	-4.86335	1.24245e-25	3.25212e-24	Transcriptome
OAS3	-4.8084	1.18001e-30	4.17793e-29	Transcriptome
DDX60	-4.76092	1.53549e-60	2.27492e-58	Transcriptome
GUCY1B1	-4.74279	1.34602e-08	7.09266e-08	Transcriptome
GSTM2	-4.69416	3.05879e-18	4.53176e-17	Transcriptome
DLG3	-4.57407	3.90079e-08	1.91958e-07	Transcriptome
PLCG1	-4.49596	1.01499e-23	2.33264e-22	Transcriptome
MAP4K1	-4.48995	6.52868e-29	2.07558e-27	Transcriptome
IFIT3	-4.48213	1.65224e-78	5.04263e-76	Transcriptome
ABI3	-4.45836	7.65749e-79	2.38476e-76	Transcriptome
XK	-4.41203	2.65843e-16	3.31706e-15	Transcriptome
IFIT2	-4.36319	9.50144e-78	2.68504e-75	Transcriptome
NIPSNAP3B	-4.33587	9.14914e-22	1.82266e-20	Transcriptome
FSTL1	-4.32669	5.25767e-06	1.85894e-05	Transcriptome
GSTM4	-4.31643	3.12587e-23	6.94334e-22	Transcriptome
IFIT5	-4.30441	5.56069e-48	4.82137e-46	Transcriptome
PBX1	-4.29953	4.13083e-10	2.64083e-09	Transcriptome
MAP4K5	-4.26978	1.04551e-73	2.45453e-71	Transcriptome
GATA2	-4.23824	1.91869e-16	2.43183e-15	Transcriptome
HEMGN	-4.22596	3.10758e-08	1.55379e-07	Transcriptome
ITM2C	-4.19615	1.56567e-28	4.81697e-27	Transcriptome
NRGN	-4.19348	3.70923e-21	7.02268e-20	Transcriptome
ITGA2B	-4.18125	9.27003e-14	8.94189e-13	Transcriptome
PEAR1	-4.15728	2.49627e-07	1.09087e-06	Transcriptome
TUBB1	-4.13618	2.65061e-18	3.96163e-17	Transcriptome
ASAP2	-4.12017	5.32243e-08	2.57679e-07	Transcriptome
LDHB	-4.03622	2.68266e-07	1.16631e-06	Transcriptome
ABCC4	-4.02742	7.10415e-20	1.2222e-18	Transcriptome
PHOSPHO1	-3.99947	2.75879e-34	1.21674e-32	Transcriptome
FGD2	-3.94328	7.17434e-15	7.79775e-14	Transcriptome
SPNS3	-3.94262	8.76599e-16	1.04019e-14	Transcriptome
ACOT11	-3.93337	2.72388e-31	1.00645e-29	Transcriptome
ITGB7	-3.84165	2.26532e-16	2.84283e-15	Transcriptome
SCRN1	-3.79241	4.63729e-31	1.70108e-29	Transcriptome
GBP1	-3.76152	1.19655e-46	9.86991e-45	Transcriptome
KIF21A	-3.74552	3.12315e-09	1.78099e-08	Transcriptome
ADAM19	-3.74068	8.7066e-23	1.85822e-21	Transcriptome
INPP4B	-3.7165	4.25332e-24	1.00318e-22	Transcriptome
PRKACB	-3.70079	1.30573e-41	8.40736e-40	Transcriptome
IL1RAP	-3.6949	2.89541e-25	7.38863e-24	Transcriptome
MDFIC	-3.66249	1.31127e-33	5.57383e-32	Transcriptome
PRMT6	-3.65563	9.30854e-08	4.34266e-07	Transcriptome
ENDOD1	-3.65161	1.76045e-15	2.01533e-14	Transcriptome
POLA2	-3.65012	6.12734e-69	1.19876e-66	Transcriptome
EPN2	-3.60913	1.50701e-12	1.26635e-11	Transcriptome
EHD3	-3.58825	6.57637e-20	1.13396e-18	Transcriptome
AFAP1L2	-3.54693	2.39962e-05	7.60976e-05	Transcriptome
USP13	-3.54313	1.5128e-07	6.83199e-07	Transcriptome
ARHGAP10	-3.53629	2.27068e-34	1.01022e-32	Transcriptome
THBS1	-3.52736	3.29563e-11	2.39939e-10	Transcriptome
ECHDC3	-3.52666	4.91141e-21	9.17357e-20	Transcriptome
EIF2B3	-3.5152	1.86534e-08	9.62958e-08	Transcriptome
EPHX2	-3.50649	3.41874e-05	0.000106231	Transcriptome
FAM169A	-3.49754	3.22714e-07	1.38643e-06	Transcriptome
ISG15	-3.49018	3.21048e-26	8.71742e-25	Transcriptome
RHEX	-3.47522	3.07215e-07	1.32507e-06	Transcriptome
CSF1R	-3.47023	6.40881e-23	1.37744e-21	Transcriptome
ESAM	-3.46131	5.7074e-08	2.7502e-07	Transcriptome
EEF2K	-3.44727	2.37099e-31	8.84627e-30	Transcriptome
TMCC2	-3.44532	1.02649e-15	1.20494e-14	Transcriptome
LGALSL	-3.4422	4.79619e-32	1.83894e-30	Transcriptome
MYEF2	-3.42031	2.41515e-10	1.58381e-09	Transcriptome
AKAP7	-3.41804	4.29507e-17	5.77979e-16	Transcriptome
TBXA2R	-3.40143	0.000268255	0.000713729	Transcriptome
ICAM2	-3.39667	2.22374e-17	3.08213e-16	Transcriptome
RPS6KA2	-3.39358	2.02253e-18	3.06188e-17	Transcriptome
OAS1	-3.35228	8.27961e-10	5.08234e-09	Transcriptome
ADGRE5	-3.34198	3.9689e-75	9.92875e-73	Transcriptome
PIK3R6	-3.33287	2.28583e-37	1.19869e-35	Transcriptome
PITPNM2	-3.28819	2.19399e-18	3.3116e-17	Transcriptome
RUNX3	-3.26939	3.33706e-34	1.45913e-32	Transcriptome
CA8	-3.25999	5.11929e-06	1.81549e-05	Transcriptome
MAN1A1	-3.24115	3.24282e-55	3.69294e-53	Transcriptome
CAMK2D	-3.20729	4.70799e-18	6.8882e-17	Transcriptome
RAB44	-3.19393	3.57408e-16	4.39134e-15	Transcriptome
ATL1	-3.19283	1.24818e-11	9.5763e-11	Transcriptome
AHNAK	-3.16532	5.86679e-17	7.80534e-16	Transcriptome
CD81	-3.16207	1.23683e-32	5.03308e-31	Transcriptome
PLS3	-3.15523	5.65091e-05	0.000169616	Transcriptome
GSE1	-3.14021	1.46588e-122	1.39808e-119	Transcriptome
PRKDC	-3.13304	5.32661e-77	1.44576e-74	Transcriptome
DDX39A	-3.12719	3.14401e-62	4.95403e-60	Transcriptome
CFD	-3.11706	4.87516e-06	1.73577e-05	Transcriptome
PZP	-3.10997	2.37124e-05	7.52288e-05	Transcriptome
FGL2	-3.06014	8.1395e-80	2.76019e-77	Transcriptome
URB1	-3.05727	5.43054e-17	7.24389e-16	Transcriptome
CTSW	-3.03522	2.38953e-15	2.70707e-14	Transcriptome
ACSM3	-3.01622	5.86478e-23	1.26407e-21	Transcriptome
SELP	-3.00987	5.17766e-18	7.4963e-17	Transcriptome
TSEN54	-2.98928	1.30941e-13	1.24341e-12	Transcriptome
FFAR2	-2.96724	1.63461e-30	5.7343e-29	Transcriptome
SPARC	-2.95626	3.71065e-08	1.83607e-07	Transcriptome
PRKCQ	-2.95352	4.59608e-29	1.47036e-27	Transcriptome
FYN	-2.95108	1.7675e-18	2.69451e-17	Transcriptome
ADGRG1	-2.90467	3.21361e-20	5.63675e-19	Transcriptome
GFOD1	-2.89767	2.05853e-33	8.65377e-32	Transcriptome
NUP93	-2.88697	1.05906e-76	2.78643e-74	Transcriptome
MX2	-2.87906	6.78467e-62	1.05647e-59	Transcriptome
NDUFAF4	-2.84838	1.08393e-06	4.29073e-06	Transcriptome
SCFD2	-2.84745	5.93387e-11	4.16517e-10	Transcriptome
PARP14	-2.84321	1.56609e-64	2.62621e-62	Transcriptome
CEP41	-2.84177	5.5277e-13	4.91566e-12	Transcriptome
TXNIP	-2.83933	2.89711e-20	5.12876e-19	Transcriptome
PSME2	-2.83439	1.20566e-49	1.10834e-47	Transcriptome
ATIC	-2.82046	6.10942e-13	5.39524e-12	Transcriptome
ISG20	-2.81734	6.20192e-18	8.93685e-17	Transcriptome
SPATS2L	-2.81503	2.93558e-13	2.6905e-12	Transcriptome
MAN1C1	-2.81379	1.48745e-12	1.25198e-11	Transcriptome
FBL	-2.81262	1.20032e-13	1.14409e-12	Transcriptome
PLEKHF1	-2.8072	8.47891e-07	3.40944e-06	Transcriptome
APOBEC3C	-2.79448	2.82595e-28	8.57337e-27	Transcriptome
STAT1	-2.79205	1.84118e-160	5.61928e-157	Transcriptome
TRIM58	-2.78845	7.44764e-07	3.02424e-06	Transcriptome
PIEZO1	-2.77921	3.5667e-20	6.23458e-19	Transcriptome
DOK2	-2.77888	1.8323e-13	1.71119e-12	Transcriptome
DDX21	-2.77188	7.14303e-39	4.00745e-37	Transcriptome
ZC3HAV1L	-2.76215	8.21003e-05	0.000238638	Transcriptome
CSF1	-2.74647	4.79278e-23	1.04334e-21	Transcriptome
IRF9	-2.74433	3.58488e-37	1.87347e-35	Transcriptome
NCALD	-2.73913	1.19585e-07	5.49329e-07	Transcriptome
PNPT1	-2.7243	2.20924e-18	3.33051e-17	Transcriptome
SFXN4	-2.72074	6.07563e-17	8.06911e-16	Transcriptome
QTRT1	-2.71201	7.28083e-05	0.000213788	Transcriptome
SEMA7A	-2.69965	4.04753e-14	4.03695e-13	Transcriptome
GNG7	-2.68549	1.77443e-21	3.43192e-20	Transcriptome
IGF2BP3	-2.67104	2.79263e-12	2.28013e-11	Transcriptome
NMT2	-2.66346	2.10784e-16	2.65831e-15	Transcriptome
PDE3A	-2.65504	4.87415e-06	1.73577e-05	Transcriptome
PLXNB2	-2.6503	1.17416e-08	6.22142e-08	Transcriptome
TUBGCP4	-2.64055	3.87408e-32	1.49667e-30	Transcriptome
PSMB9	-2.63826	1.18632e-55	1.38193e-53	Transcriptome
DHRS11	-2.62628	1.00984e-07	4.6811e-07	Transcriptome
FAAH	-2.62221	9.31145e-17	1.21343e-15	Transcriptome
CHST12	-2.615	4.62363e-19	7.4114e-18	Transcriptome
THEM4	-2.61135	2.92771e-15	3.28748e-14	Transcriptome
SEPTIN8	-2.61109	1.30021e-05	4.31989e-05	Transcriptome
SLC2A10	-2.60828	0.000191991	0.000524205	Transcriptome
SRPRB	-2.596	1.13837e-12	9.69396e-12	Transcriptome
APOL2	-2.59525	1.82951e-74	4.43148e-72	Transcriptome
NECTIN2	-2.58127	1.84028e-06	7.01893e-06	Transcriptome
TSC22D3	-2.56833	6.7495e-41	4.18689e-39	Transcriptome
RFTN1	-2.56724	3.07254e-20	5.42046e-19	Transcriptome
MYBBP1A	-2.56701	9.41725e-19	1.47695e-17	Transcriptome
OASL	-2.56074	2.10709e-14	2.17847e-13	Transcriptome
RRP15	-2.55529	8.49899e-10	5.19818e-09	Transcriptome
GBP5	-2.55209	5.0432e-16	6.15674e-15	Transcriptome
SALL2	-2.54859	1.38709e-06	5.40113e-06	Transcriptome
PTPRS	-2.54762	1.04059e-07	4.81582e-07	Transcriptome
GPR183	-2.54489	1.4352e-20	2.598e-19	Transcriptome
HLA-DRA	-2.53298	2.25385e-09	1.30838e-08	Transcriptome
ALDH18A1	-2.52324	2.25463e-12	1.85776e-11	Transcriptome
CPA3	-2.51513	8.30484e-07	3.34408e-06	Transcriptome
ACBD6	-2.51512	3.50031e-24	8.29924e-23	Transcriptome
TTC7B	-2.50858	1.06398e-44	7.84363e-43	Transcriptome
GCSAML	-2.50376	6.64827e-09	3.6287e-08	Transcriptome
PARP9	-2.49938	1.18003e-68	2.2794e-66	Transcriptome
IPO4	-2.49678	3.19082e-18	4.7182e-17	Transcriptome
ANK1	-2.49226	1.20353e-05	4.02421e-05	Transcriptome
POLB	-2.4799	2.60047e-59	3.67437e-57	Transcriptome
ITM2A	-2.47633	2.99674e-18	4.44415e-17	Transcriptome
PTK2	-2.47596	4.27399e-07	1.80418e-06	Transcriptome
ATG2A	-2.4712	3.2257e-78	9.4662e-76	Transcriptome
GPX7	-2.46807	2.66654e-09	1.5361e-08	Transcriptome
CABIN1	-2.46274	8.93848e-68	1.64339e-65	Transcriptome
HSH2D	-2.44979	2.45812e-88	1.10326e-85	Transcriptome
FANCA	-2.4477	1.84991e-38	1.01545e-36	Transcriptome
F2R	-2.44008	1.18857e-11	9.12357e-11	Transcriptome
HIP1R	-2.43285	2.26762e-21	4.34176e-20	Transcriptome
UTP20	-2.42743	2.72999e-21	5.21397e-20	Transcriptome
PCBP3	-2.42645	1.0174e-26	2.84873e-25	Transcriptome
CENPV	-2.42099	1.28608e-07	5.88296e-07	Transcriptome
SLC2A8	-2.41003	7.37019e-10	4.54788e-09	Transcriptome
SAMD9L	-2.4065	3.13722e-25	7.979e-24	Transcriptome
IGF2BP2	-2.39367	2.19778e-07	9.6931e-07	Transcriptome
LYSMD2	-2.39332	4.63703e-27	1.31771e-25	Transcriptome
TRANK1	-2.39142	5.40027e-77	1.44576e-74	Transcriptome
RHOB	-2.38581	6.0937e-20	1.05311e-18	Transcriptome
ZMYND11	-2.38105	3.11416e-28	9.42898e-27	Transcriptome
SLC15A4	-2.38071	2.08952e-32	8.28211e-31	Transcriptome
CAMK1D	-2.36749	3.16103e-28	9.55195e-27	Transcriptome
TARBP1	-2.36614	4.91513e-17	6.59093e-16	Transcriptome
ITPR1	-2.35681	2.78711e-38	1.51357e-36	Transcriptome
TAGLN2	-2.33	6.71705e-56	8.20018e-54	Transcriptome
HSPH1	-2.32923	3.18692e-20	5.59637e-19	Transcriptome
TMED3	-2.32623	3.09138e-07	1.33299e-06	Transcriptome
AGPAT5	-2.30249	1.42143e-14	1.49696e-13	Transcriptome
SMYD5	-2.28735	8.79364e-06	2.99868e-05	Transcriptome
EMG1	-2.28448	2.7785e-18	4.14062e-17	Transcriptome
RCL1	-2.28168	1.91168e-10	1.26671e-09	Transcriptome
SIGIRR	-2.279	3.11827e-17	4.24864e-16	Transcriptome
MTHFS	-2.2686	2.90626e-17	3.9811e-16	Transcriptome
HLA-DQB1	-2.25018	0.000356563	0.000926784	Transcriptome
UBE2L6	-2.24961	3.02005e-71	6.49098e-69	Transcriptome
CEBPB	-2.22696	1.26515e-18	1.95802e-17	Transcriptome
BCL7A	-2.22037	1.83863e-06	7.01439e-06	Transcriptome
RIPOR2	-2.21808	6.00004e-39	3.40374e-37	Transcriptome
SLC7A8	-2.21076	4.57397e-09	2.55019e-08	Transcriptome
SECTM1	-2.20578	1.72065e-12	1.43874e-11	Transcriptome
SLC25A15	-2.20148	4.95159e-06	1.76051e-05	Transcriptome
TAP2	-2.19898	1.06825e-52	1.12424e-50	Transcriptome
CPPED1	-2.19751	1.41077e-41	9.04555e-40	Transcriptome
DTX3L	-2.19742	1.1777e-55	1.38193e-53	Transcriptome
RABGAP1L	-2.19663	5.85586e-79	1.86167e-76	Transcriptome
OSBPL7	-2.19424	5.24123e-17	6.99747e-16	Transcriptome
PDCD4	-2.19257	1.89308e-52	1.92876e-50	Transcriptome
LY75	-2.17698	8.46403e-15	9.14091e-14	Transcriptome
NUP210	-2.16838	4.12254e-16	5.05301e-15	Transcriptome
BIN1	-2.16654	1.09112e-07	5.03493e-07	Transcriptome
ELAPOR1	-2.15055	1.19548e-06	4.69576e-06	Transcriptome
P2RY13	-2.1505	5.94976e-34	2.56478e-32	Transcriptome
PHC2	-2.14495	1.44874e-46	1.18859e-44	Transcriptome
SMAP2	-2.14131	1.7656e-84	7.69801e-82	Transcriptome
DPH6	-2.12453	1.30155e-07	5.94837e-07	Transcriptome
HLA-DPB1	-2.12391	1.48123e-07	6.70134e-07	Transcriptome
ENGASE	-2.12211	2.54092e-05	8.03614e-05	Transcriptome
ALDH1B1	-2.11893	6.56641e-05	0.000194419	Transcriptome
STAP1	-2.11655	1.37845e-11	1.04966e-10	Transcriptome
FAS	-2.11333	9.44154e-51	9.00487e-49	Transcriptome
RRS1	-2.11215	6.03961e-05	0.000179974	Transcriptome
PRMT7	-2.10848	1.3733e-14	1.44728e-13	Transcriptome
ZBP1	-2.10777	6.55581e-19	1.03885e-17	Transcriptome
SELL	-2.10082	1.29077e-15	1.50016e-14	Transcriptome
DST	-2.09903	9.96171e-07	3.96287e-06	Transcriptome
MSRB2	-2.09532	2.3572e-39	1.35229e-37	Transcriptome
DGLUCY	-2.08865	3.31975e-36	1.60823e-34	Transcriptome
ERGIC1	-2.08489	7.45134e-80	2.58426e-77	Transcriptome
COQ7	-2.0773	7.55011e-16	9.07918e-15	Transcriptome
ABCE1	-2.07727	1.61365e-14	1.68545e-13	Transcriptome
PPCDC	-2.07662	1.94981e-19	3.23766e-18	Transcriptome
ACOT7	-2.06756	6.3075e-06	2.20156e-05	Transcriptome
GIMAP4	-2.05517	2.16634e-11	1.61497e-10	Transcriptome
MED25	-2.05285	4.81446e-67	8.54522e-65	Transcriptome
CXCR2	-2.04593	4.8526e-15	5.35823e-14	Transcriptome
OSBPL3	-2.04403	9.13719e-07	3.65967e-06	Transcriptome
ZFPM1	-2.03843	5.59679e-09	3.07995e-08	Transcriptome
METTL1	-2.03529	0.00163682	0.0037325	Transcriptome
ACE	-2.0287	0.00148069	0.00341372	Transcriptome
SMPDL3B	-2.02737	4.74109e-05	0.000144236	Transcriptome
AGFG2	-2.02643	1.81503e-28	5.5617e-27	Transcriptome
FRRS1	-2.02201	1.82655e-12	1.52313e-11	Transcriptome
PTGS1	-2.02155	5.85867e-22	1.17946e-20	Transcriptome
SEC14L1	-2.01954	2.43832e-48	2.1633e-46	Transcriptome
FKBP5	-2.01767	5.00691e-23	1.08685e-21	Transcriptome
IKBIP	-2.01614	1.01476e-44	7.51707e-43	Transcriptome
RHBDF2	-2.01504	2.46194e-23	5.49258e-22	Transcriptome
NOC3L	-2.01304	6.14469e-09	3.36689e-08	Transcriptome
CD99L2	2.00429	2.71612e-31	1.00602e-29	Transcriptome
CTSD	2.00436	1.70393e-40	1.03594e-38	Transcriptome
HEATR6	2.00577	4.6527e-37	2.40679e-35	Transcriptome
CD151	2.00666	2.2972e-27	6.66451e-26	Transcriptome
CRTC3	2.01243	9.8634e-23	2.09924e-21	Transcriptome
RAP2B	2.01314	8.99781e-67	1.5603e-64	Transcriptome
MKI67	2.0146	5.48162e-05	0.000164989	Transcriptome
H1-5	2.01488	1.02417e-15	1.20408e-14	Transcriptome
ERG	2.0198	3.198e-11	2.33276e-10	Transcriptome
FCN1	2.02934	1.89115e-10	1.25528e-09	Transcriptome
TAB1	2.04029	1.88401e-30	6.56393e-29	Transcriptome
FNDC3A	2.04353	6.71077e-61	1.00398e-58	Transcriptome
NSDHL	2.04746	8.95857e-15	9.64769e-14	Transcriptome
DSCC1	2.05391	0.000518203	0.00130793	Transcriptome
CLEC11A	2.05926	2.52997e-07	1.10465e-06	Transcriptome
LAIR1	2.06382	3.98502e-20	6.95783e-19	Transcriptome
SLFN11	2.06419	3.20572e-19	5.20972e-18	Transcriptome
TACSTD2	2.06942	2.74861e-06	1.01929e-05	Transcriptome
SMAD1	2.07446	1.26238e-06	4.94327e-06	Transcriptome
PLPP3	2.08024	3.82693e-09	2.15256e-08	Transcriptome
MGAT3	2.09443	1.46269e-10	9.82857e-10	Transcriptome
KIF4A	2.09939	7.43261e-07	3.01975e-06	Transcriptome
SNX9	2.10885	1.42824e-13	1.35121e-12	Transcriptome
CDK1	2.11851	2.89137e-07	1.25134e-06	Transcriptome
DDHD1	2.12196	2.83339e-19	4.63425e-18	Transcriptome
APP	2.12988	7.18176e-33	2.95401e-31	Transcriptome
SAP30	2.13682	8.48862e-33	3.47282e-31	Transcriptome
CTIF	2.13949	1.72753e-28	5.30424e-27	Transcriptome
VPS45	2.14461	6.7993e-27	1.91434e-25	Transcriptome
GALNT14	2.15516	3.79844e-26	1.02569e-24	Transcriptome
LRRC8C	2.16123	2.87051e-14	2.92027e-13	Transcriptome
IKBKE	2.16136	2.17323e-14	2.24229e-13	Transcriptome
FOLR2	2.16371	0.000126859	0.000357237	Transcriptome
MTHFR	2.16754	1.99353e-89	9.21858e-87	Transcriptome
DEPTOR	2.16951	0.00119851	0.00281591	Transcriptome
SLC39A8	2.17992	7.64493e-18	1.09336e-16	Transcriptome
F13A1	2.19081	1.73281e-06	6.63721e-06	Transcriptome
TRMT6	2.2002	2.88721e-20	5.11717e-19	Transcriptome
ARHGAP21	2.20937	3.93128e-21	7.42468e-20	Transcriptome
PLAU	2.21574	1.24807e-20	2.27274e-19	Transcriptome
IPO11	2.2159	2.3354e-18	3.50424e-17	Transcriptome
MYO1E	2.21952	9.01741e-12	7.0064e-11	Transcriptome
ITGA1	2.21958	2.59734e-11	1.92125e-10	Transcriptome
GNA11	2.23464	2.277e-11	1.6925e-10	Transcriptome
PSAT1	2.23592	4.81201e-07	2.01402e-06	Transcriptome
VAT1	2.23603	1.34043e-52	1.40103e-50	Transcriptome
PPFIBP2	2.23723	5.08484e-13	4.5377e-12	Transcriptome
CTSL	2.23934	7.01164e-06	2.4362e-05	Transcriptome
NEDD4L	2.25008	5.19207e-13	4.62798e-12	Transcriptome
S100A12	2.25325	4.99692e-14	4.95471e-13	Transcriptome
ETHE1	2.25392	6.60394e-16	8.00446e-15	Transcriptome
GPX1	2.25614	1.19741e-14	1.26999e-13	Transcriptome
FDPS	2.25831	3.60737e-32	1.40072e-30	Transcriptome
HMGCS1	2.29215	3.00997e-36	1.46748e-34	Transcriptome
NT5DC3	2.29672	1.09614e-28	3.4277e-27	Transcriptome
HPSE	2.31881	1.54791e-15	1.78138e-14	Transcriptome
HOMER3	2.32466	3.15581e-35	1.45491e-33	Transcriptome
SERPINB10	2.32639	7.16891e-07	2.92272e-06	Transcriptome
CTSH	2.34756	1.15195e-26	3.2078e-25	Transcriptome
PCOLCE2	2.35113	2.11207e-06	7.98964e-06	Transcriptome
NCDN	2.36666	1.1358e-55	1.34359e-53	Transcriptome
CD163	2.39802	3.75369e-06	1.36125e-05	Transcriptome
CRISP3	2.40073	1.99718e-05	6.42931e-05	Transcriptome
ISOC1	2.40489	2.97683e-11	2.18292e-10	Transcriptome
SLC3A2	2.40693	1.91315e-45	1.48953e-43	Transcriptome
COMMD4	2.40935	1.77917e-30	6.21283e-29	Transcriptome
KYNU	2.41612	3.03549e-05	9.49796e-05	Transcriptome
VNN1	2.43355	1.06142e-10	7.23094e-10	Transcriptome
AZU1	2.43571	3.14764e-06	1.15659e-05	Transcriptome
VAC14	2.45582	4.03391e-61	6.09479e-59	Transcriptome
CD163L1	2.45803	2.10189e-05	6.7271e-05	Transcriptome
FUCA1	2.46142	8.04098e-19	1.265e-17	Transcriptome
POLG2	2.464	6.80564e-31	2.47271e-29	Transcriptome
LCN2	2.46434	4.96212e-08	2.41307e-07	Transcriptome
OLFM4	2.473	9.0874e-07	3.64164e-06	Transcriptome
SH3PXD2B	2.47653	5.93361e-08	2.85097e-07	Transcriptome
GOLM1	2.48511	9.04433e-37	4.63142e-35	Transcriptome
SNX33	2.49173	1.58957e-15	1.8252e-14	Transcriptome
STAB1	2.49333	3.03781e-07	1.31063e-06	Transcriptome
MAFG	2.49526	1.83471e-44	1.3269e-42	Transcriptome
TMEM45B	2.5005	1.11842e-22	2.36387e-21	Transcriptome
PLD2	2.54044	2.38208e-30	8.2241e-29	Transcriptome
MMP8	2.54452	5.86265e-08	2.81776e-07	Transcriptome
MCM6	2.56931	3.5535e-36	1.71603e-34	Transcriptome
ALDH1A1	2.57224	1.83166e-10	1.21898e-09	Transcriptome
PLEKHA5	2.59096	4.76315e-18	6.95556e-17	Transcriptome
GLO1	2.60205	1.94644e-45	1.50775e-43	Transcriptome
NRP2	2.61928	9.76583e-06	3.30363e-05	Transcriptome
IDH1	2.62022	2.70633e-90	1.33221e-87	Transcriptome
CAPG	2.63623	7.66184e-56	9.27934e-54	Transcriptome
AKR1A1	2.68312	1.07293e-30	3.80765e-29	Transcriptome
ATP13A3	2.71463	5.23265e-44	3.69677e-42	Transcriptome
C3AR1	2.72213	5.33018e-25	1.34444e-23	Transcriptome
ACAT2	2.7236	1.23452e-58	1.68203e-56	Transcriptome
CNN3	2.75065	9.07122e-06	3.08713e-05	Transcriptome
CYTL1	2.7571	0.000148247	0.000412293	Transcriptome
LACC1	2.77792	7.14352e-17	9.42179e-16	Transcriptome
LSS	2.81982	6.02204e-27	1.69864e-25	Transcriptome
PRG3	2.82322	4.53952e-05	0.000138629	Transcriptome
NLRP2	2.83761	2.78618e-07	1.20844e-06	Transcriptome
MILR1	2.83934	3.80432e-26	1.02569e-24	Transcriptome
MMAB	2.84202	6.24816e-17	8.28384e-16	Transcriptome
PNP	2.84414	4.31473e-43	2.9134e-41	Transcriptome
P2RX4	2.85798	5.63066e-75	1.38587e-72	Transcriptome
PRDX1	2.86584	3.50826e-29	1.12945e-27	Transcriptome
AGAP3	2.87331	1.62552e-39	9.504e-38	Transcriptome
TESC	2.88777	5.45945e-26	1.45395e-24	Transcriptome
PRNP	2.89194	1.3248e-33	5.61567e-32	Transcriptome
CLEC5A	2.90745	1.4248e-30	5.03299e-29	Transcriptome
PRSS57	2.91239	1.06337e-10	7.24095e-10	Transcriptome
MVD	2.93424	2.17658e-34	9.71188e-33	Transcriptome
BIRC5	2.94162	1.00145e-07	4.64502e-07	Transcriptome
PKM	2.96039	1.8959e-52	1.92876e-50	Transcriptome
ATN1	2.97549	4.70937e-41	2.94529e-39	Transcriptome
DPYSL3	2.9766	4.21013e-05	0.000129139	Transcriptome
NRP1	2.99823	5.59538e-06	1.96786e-05	Transcriptome
LRMDA	3.03276	7.77255e-47	6.51698e-45	Transcriptome
GNPDA1	3.07223	1.85687e-45	1.45312e-43	Transcriptome
OPTN	3.08543	1.33665e-14	1.41158e-13	Transcriptome
SLC18B1	3.0918	2.31573e-19	3.82033e-18	Transcriptome
TARM1	3.10277	3.99405e-08	1.9623e-07	Transcriptome
DAB2	3.10524	3.37629e-11	2.45461e-10	Transcriptome
HP	3.11795	1.23567e-16	1.59125e-15	Transcriptome
AP1S1	3.14124	4.77832e-57	6.02621e-55	Transcriptome
CLU	3.14242	9.84062e-08	4.56993e-07	Transcriptome
HSPA2	3.15102	3.6837e-13	3.33017e-12	Transcriptome
SERPINB8	3.15741	5.33735e-111	4.07239e-108	Transcriptome
RAB11FIP5	3.1701	4.40939e-21	8.28662e-20	Transcriptome
FLVCR2	3.18384	3.14926e-17	4.28704e-16	Transcriptome
RAB7B	3.18513	2.24798e-05	7.15566e-05	Transcriptome
MTHFD1L	3.19015	9.3226e-17	1.21385e-15	Transcriptome
SNX8	3.20182	6.63614e-51	6.40933e-49	Transcriptome
PLA2G7	3.23457	1.38689e-07	6.31381e-07	Transcriptome
HSD17B4	3.25654	4.69289e-68	8.84117e-66	Transcriptome
TCF4	3.27089	2.42897e-61	3.70661e-59	Transcriptome
HSD3B7	3.27328	2.36091e-31	8.83026e-30	Transcriptome
BPI	3.29309	4.47146e-12	3.58374e-11	Transcriptome
ERG28	3.29548	2.4391e-93	1.43157e-90	Transcriptome
SETD7	3.34413	2.40629e-81	9.41539e-79	Transcriptome
SLC38A7	3.37616	1.09012e-45	8.70951e-44	Transcriptome
AP3B2	3.3788	6.80901e-11	4.74454e-10	Transcriptome
ATP9A	3.39689	1.65757e-36	8.26616e-35	Transcriptome
ANOS1	3.40277	1.34864e-17	1.90381e-16	Transcriptome
HPGD	3.43131	8.7207e-12	6.78623e-11	Transcriptome
CLCN6	3.45334	6.52584e-114	5.8579e-111	Transcriptome
PIR	3.47244	2.12113e-07	9.38486e-07	Transcriptome
TRAF1	3.58185	3.24088e-38	1.75375e-36	Transcriptome
DHCR7	3.59405	7.47764e-40	4.44003e-38	Transcriptome
MRC1	3.61414	6.07204e-09	3.32828e-08	Transcriptome
SLC43A3	3.62323	7.4634e-63	1.23795e-60	Transcriptome
MVK	3.64537	9.99942e-56	1.20151e-53	Transcriptome
TRPM2	3.65256	2.48181e-28	7.57448e-27	Transcriptome
GPR84	3.65741	9.1655e-37	4.66218e-35	Transcriptome
SLC26A11	3.711	3.08328e-36	1.49843e-34	Transcriptome
RAB3IL1	3.72433	3.23446e-12	2.62962e-11	Transcriptome
CYFIP1	3.75108	4.82532e-35	2.21124e-33	Transcriptome
BAG3	3.77289	4.4819e-39	2.552e-37	Transcriptome
PTGFRN	3.82199	1.34648e-11	1.02788e-10	Transcriptome
CTSG	3.82303	6.32322e-10	3.93204e-09	Transcriptome
EPB41L3	3.82631	6.78222e-21	1.25755e-19	Transcriptome
LGALS1	3.9173	1.59372e-44	1.1581e-42	Transcriptome
FADS2	3.91783	1.46709e-17	2.06721e-16	Transcriptome
SUCNR1	3.93493	5.51968e-40	3.29025e-38	Transcriptome
SGSH	3.93982	1.85816e-57	2.38282e-55	Transcriptome
GSDME	3.97823	1.21341e-06	4.76374e-06	Transcriptome
SLC27A2	3.99939	1.0754e-21	2.12298e-20	Transcriptome
SLC26A6	4.04295	5.32426e-129	6.77069e-126	Transcriptome
EPX	4.09158	3.21331e-15	3.60023e-14	Transcriptome
PLXND1	4.12793	4.34337e-43	2.91982e-41	Transcriptome
MPO	4.15659	1.02573e-18	1.60541e-17	Transcriptome
ELANE	4.19543	3.1958e-15	3.58324e-14	Transcriptome
NEGR1	4.29617	2.16211e-20	3.86345e-19	Transcriptome
CYP51A1	4.43638	3.48471e-44	2.48489e-42	Transcriptome
SLCO2B1	4.47381	2.81947e-07	1.22196e-06	Transcriptome
AK4	4.47822	6.53723e-25	1.6327e-23	Transcriptome
LGALS3	4.53025	1.62281e-132	2.75157e-129	Transcriptome
ACACA	4.55853	1.66665e-146	4.23886e-143	Transcriptome
LAMC1	4.59803	6.7946e-39	3.82604e-37	Transcriptome
STARD4	4.60781	3.51191e-83	1.44843e-80	Transcriptome
NLN	4.61618	4.82134e-37	2.4856e-35	Transcriptome
FADS1	4.78459	1.53597e-100	9.76622e-98	Transcriptome
MGST1	4.8114	1.93597e-129	2.68572e-126	Transcriptome
SMPDL3A	4.81928	1.01722e-91	5.35267e-89	Transcriptome
FSTL3	4.84309	1.52644e-46	1.24564e-44	Transcriptome
SCD	4.91826	3.84904e-41	2.41714e-39	Transcriptome
PRTN3	5.09271	7.59274e-20	1.30332e-18	Transcriptome
MSMO1	5.22542	2.65947e-124	2.70557e-121	Transcriptome
RNASE1	5.32203	7.46185e-14	7.2759e-13	Transcriptome
CYP1B1	5.40833	2.46007e-32	9.65056e-31	Transcriptome
SERPINB2	5.86045	9.39784e-81	3.41455e-78	Transcriptome
SPIRE1	5.88716	1.48779e-48	1.3277e-46	Transcriptome
LDLR	6.00931	4.85434e-182	3.70386e-178	Transcriptome
CD177	6.09274	7.49464e-60	1.07895e-57	Transcriptome
SQLE	6.60625	3.96295e-163	1.51187e-159	Transcriptome
CAVIN1	6.62025	2.36659e-18	3.54756e-17	Transcriptome
C1QC	6.80484	1.22236e-09	7.32934e-09	Transcriptome
VWA5A	7.0993	1.85881e-141	4.05221e-138	Transcriptome
ITGA7	7.34801	1.59497e-69	3.16093e-67	Transcriptome
DHCR24	7.55472	5.75606e-164	2.92792e-160	Transcriptome
GPNMB	8.41771	6.99989e-30	2.36848e-28	Transcriptome
STARD13	10.1463	3.93794e-34	1.71694e-32	Transcriptome
MYL9	-9.63156	1.43421e-20	9.47841e-19	Proteome
PPBP	-6.24097	2.80518e-12	3.2871e-11	Proteome
EPX	-5.67692	6.98478e-21	5e-19	Proteome
PRG3	-5.67507	1.35964e-19	6.87424e-18	Proteome
HBD	-5.13556	4.66902e-09	3.19669e-08	Proteome
ALOX15	-5.01615	7.25885e-15	1.28947e-13	Proteome
CLC	-4.92464	4.5934e-13	6.10484e-12	Proteome
PRG2	-4.89445	4.37349e-18	1.40535e-16	Proteome
THBS1	-4.75914	6.59781e-07	3.24064e-06	Proteome
HBB	-4.56361	1.35767e-09	1.01196e-08	Proteome
ITGB5	-4.464	0.012732	0.0283237	Proteome
FGB	-4.41142	8.16229e-13	1.02811e-11	Proteome
FBP1	-4.31595	8.20149e-23	1.02236e-20	Proteome
GP1BB	-4.21893	7.35449e-09	4.88273e-08	Proteome
HBA1	-4.17128	1.35242e-09	1.00908e-08	Proteome
PF4	-3.99092	1.29499e-09	9.71398e-09	Proteome
CAMP	-3.83453	1.72892e-10	1.49419e-09	Proteome
ITGA2B	-3.7644	6.99545e-05	0.000242692	Proteome
IGHA1	-3.69637	2.05716e-11	2.08309e-10	Proteome
FGG	-3.61868	1.19841e-08	7.72926e-08	Proteome
IGHG3	-3.52049	4.01638e-09	2.78146e-08	Proteome
ITGB3	-3.43932	7.0081e-09	4.6708e-08	Proteome
LTC4S	-3.43573	0.000998538	0.00283004	Proteome
CRISP3	-3.28652	1.67728e-11	1.71524e-10	Proteome
EPPK1	-3.16208	5.26631e-05	0.000186919	Proteome
GP1BA	-3.12677	5.97933e-08	3.45568e-07	Proteome
RPS6KA2	-2.95127	1.80572e-12	2.17953e-11	Proteome
GSTM2	-2.91459	8.27697e-08	4.6679e-07	Proteome
TUBB1	-2.90373	7.98309e-05	0.000275108	Proteome
SERPINC1	-2.85322	5.49836e-06	2.33567e-05	Proteome
IFIT2	-2.75653	1.61186e-10	1.39733e-09	Proteome
XYLT1	-2.74578	0.0013112	0.00362194	Proteome
FGA	-2.72246	0.000227202	0.000716073	Proteome
PHOSPHO1	-2.7128	5.34546e-11	5.03881e-10	Proteome
RNASE3	-2.69789	2.63116e-09	1.86686e-08	Proteome
CAVIN2	-2.66476	1.21316e-08	7.80349e-08	Proteome
RNASE2	-2.61101	3.31622e-08	2.01312e-07	Proteome
CBR3	-2.52458	0.0073803	0.0173302	Proteome
PDE5A	-2.51074	0.0188367	0.0402212	Proteome
APOE	-2.50824	0.000113799	0.000380032	Proteome
LGALS3BP	-2.49855	8.97006e-06	3.66611e-05	Proteome
ORM1	-2.48614	5.58988e-06	2.37037e-05	Proteome
GP5	-2.42682	6.02268e-05	0.000211893	Proteome
ADGRE3	-2.3846	2.46868e-10	2.07542e-09	Proteome
HSPB1	-2.36904	0.000489022	0.00145439	Proteome
TARM1	-2.36638	1.40698e-09	1.04763e-08	Proteome
GP9	-2.34276	5.90064e-05	0.000207801	Proteome
ITGA6	-2.33053	4.95685e-06	2.12941e-05	Proteome
PARVB	-2.32796	1.2988e-05	5.16234e-05	Proteome
MAPK13	-2.29694	1.54211e-05	6.02024e-05	Proteome
RAB27B	-2.27465	4.78949e-06	2.06611e-05	Proteome
MMRN1	-2.21939	0.000175314	0.000562592	Proteome
NINJ1	-2.21362	3.79802e-05	0.000138072	Proteome
PDLIM1	-2.18695	6.12728e-09	4.12863e-08	Proteome
SEMA4B	-2.17932	4.22188e-06	1.84436e-05	Proteome
ZBP1	-2.13809	4.24231e-07	2.13891e-06	Proteome
CA2	-2.08725	1.57546e-08	9.96548e-08	Proteome
DOK2	-2.08134	9.64199e-06	3.91198e-05	Proteome
ANK1	-2.06853	2.38456e-06	1.07685e-05	Proteome
MARCKSL1	-2.06183	1.00681e-06	4.81115e-06	Proteome
IFIT3	-2.0364	6.7569e-09	4.51919e-08	Proteome
APOA1	-1.99989	2.1325e-06	9.70905e-06	Proteome
PTX3	-1.98669	4.64172e-05	0.00016589	Proteome
MMP9	-1.93514	0.00256958	0.00666597	Proteome
CD9	-1.93253	0.00398999	0.00996464	Proteome
CA4	-1.92363	1.51589e-06	7.05722e-06	Proteome
SPTB	-1.87325	0.00340251	0.00863163	Proteome
RAB4A	-1.86102	0.000238323	0.000748513	Proteome
STEAP3	-1.83189	0.0020594	0.00544735	Proteome
CD36	-1.80276	0.00610846	0.0145804	Proteome
SNCA	-1.7896	0.0015158	0.00412466	Proteome
PGLYRP1	-1.77966	0.000163741	0.000528739	Proteome
F13A1	-1.77055	0.00142139	0.00389121	Proteome
SLC4A1	-1.76941	0.000113367	0.000379115	Proteome
OLR1	-1.75748	6.92731e-06	2.89338e-05	Proteome
DMTN	-1.75716	0.00266734	0.0068899	Proteome
PLD4	-1.7488	4.26895e-06	1.8638e-05	Proteome
FGL2	-1.71961	3.70024e-05	0.000134966	Proteome
SPECC1	-1.71286	1.20126e-06	5.67283e-06	Proteome
CD101	-1.69339	0.000323684	0.000991204	Proteome
SELL	-1.69184	2.35314e-08	1.44916e-07	Proteome
TTC38	-1.69088	1.77768e-06	8.2016e-06	Proteome
HSH2D	-1.67581	4.93893e-06	2.12424e-05	Proteome
RALGPS2	-1.6754	9.37569e-06	3.81662e-05	Proteome
CRYGD	-1.67442	0.000751179	0.00217328	Proteome
LTF	-1.64781	0.00191158	0.00508303	Proteome
POLB	-1.64768	5.54429e-05	0.000196208	Proteome
CFD	-1.64478	0.0021233	0.00559864	Proteome
GLA	-1.63979	1.4357e-16	3.37016e-15	Proteome
VSTM1	-1.62931	0.00399688	0.0099784	Proteome
AZU1	-1.60963	0.000104991	0.00035372	Proteome
HIP1R	-1.60423	1.46187e-06	6.82334e-06	Proteome
LY75	-1.60005	3.06977e-10	2.55402e-09	Proteome
ADAM19	-1.58498	0.000660424	0.00192535	Proteome
CAMK1D	-1.58151	0.00033426	0.00102143	Proteome
PRSS33	-1.57916	1.05926e-05	4.27369e-05	Proteome
HBZ	-1.55946	0.000165511	0.000533264	Proteome
PTGS1	-1.54164	0.00276787	0.00712413	Proteome
HVCN1	-1.53279	0.0051704	0.0125361	Proteome
IFIT1	-1.53002	1.82765e-05	7.08522e-05	Proteome
KCTD12	-1.52518	2.46565e-11	2.45209e-10	Proteome
SMIM24	-1.49528	7.37486e-05	0.000254877	Proteome
FAAH	-1.48059	0.00023937	0.000751149	Proteome
ISG20	-1.46993	0.00128335	0.0035496	Proteome
SYNE2	-1.45938	0.000137302	0.000450813	Proteome
CD200R1	-1.45186	0.00163273	0.0044113	Proteome
RASA3	-1.44777	0.00575922	0.013829	Proteome
RPE	-1.4169	1.85417e-05	7.16496e-05	Proteome
VWF	-1.41582	0.0112826	0.0253779	Proteome
LGALSL	-1.4147	0.00572512	0.0137563	Proteome
SYPL1	-1.3965	0.0187888	0.0401309	Proteome
SPARC	-1.36948	0.0216592	0.0455618	Proteome
CAMK1	-1.36354	5.09628e-08	2.98108e-07	Proteome
GNG7	-1.36101	0.019077	0.0406983	Proteome
ALOX12	-1.34756	0.00133304	0.00367577	Proteome
HRG	-1.33924	0.000129477	0.000427255	Proteome
KRT14	-1.33492	0.0106452	0.0240892	Proteome
ORM2	-1.31668	0.000275558	0.000855057	Proteome
NSL1	-1.31283	2.20008e-07	1.1696e-06	Proteome
PAPSS2	-1.30472	0.000509625	0.00151132	Proteome
CMPK2	-1.28352	0.000881261	0.00252038	Proteome
PDE4D	-1.27707	0.00556589	0.0134138	Proteome
CIB1	-1.2697	1.81972e-09	1.33164e-08	Proteome
FBXO38	-1.25025	0.000147022	0.000480764	Proteome
TMC6	-1.24214	0.00099063	0.00280967	Proteome
LAT	-1.23988	0.000120564	0.000399852	Proteome
CASS4	-1.21972	0.00138634	0.00380243	Proteome
PLD3	-1.21742	2.21257e-08	1.36609e-07	Proteome
LGALS9	-1.21629	0.00839474	0.0193849	Proteome
S100A10	-1.21134	0.00564182	0.0135832	Proteome
SRC	-1.2085	0.00792308	0.0184667	Proteome
BLVRA	-1.19777	1.00586e-17	3.01757e-16	Proteome
GNG2	-1.1811	9.48496e-09	6.22289e-08	Proteome
ZNF185	-1.17814	0.00335721	0.00852568	Proteome
CD38	-1.16925	4.07869e-05	0.000147297	Proteome
MGLL	-1.16536	8.53832e-12	9.22751e-11	Proteome
CALD1	-1.15474	0.0117555	0.0263438	Proteome
ZBED1	-1.15331	1.35735e-08	8.63875e-08	Proteome
MX1	-1.14965	0.0094773	0.0216496	Proteome
ENDOD1	-1.14245	0.00605057	0.0144757	Proteome
PLBD1	-1.11108	0.0176152	0.0378253	Proteome
ALDH3B1	-1.09828	2.84817e-09	2.0149e-08	Proteome
FBXO22	-1.07974	0.000157714	0.000510189	Proteome
PRKAB2	-1.07908	0.00414194	0.0103014	Proteome
ABCA7	-1.0624	0.000240241	0.000753555	Proteome
PARP16	-1.04801	0.00100092	0.00283567	Proteome
TMCC3	-1.04785	0.00362312	0.00914317	Proteome
NOX1	-1.03987	0.00305122	0.00779518	Proteome
DAAM1	-1.03938	0.00198735	0.00527287	Proteome
DDAH1	-1.02821	0.00023146	0.000728539	Proteome
CEACAM1	-1.02098	1.15717e-05	4.64023e-05	Proteome
PRKACB	-1.01072	5.65254e-09	3.823e-08	Proteome
PRAM1	-1.00349	4.06852e-12	4.5905e-11	Proteome
CAPN2	-1.00135	8.01306e-08	4.53676e-07	Proteome
HSPB11	1.00027	1.53019e-05	5.98662e-05	Proteome
PILRA	1.00199	0.00485729	0.0118683	Proteome
ANTXR2	1.00327	1.42898e-12	1.73057e-11	Proteome
PDHA1	1.0033	1.30263e-18	4.87979e-17	Proteome
POLR2L	1.00457	0.0230459	0.0480733	Proteome
FKBP7	1.00555	9.21528e-05	0.000313242	Proteome
PRMT1	1.00758	1.57673e-13	2.26186e-12	Proteome
ATP1B3	1.00899	2.42336e-15	4.57464e-14	Proteome
MECR	1.00926	0.000200551	0.000637317	Proteome
TSPO	1.01096	1.51155e-10	1.32146e-09	Proteome
ILVBL	1.01098	6.30313e-17	1.56603e-15	Proteome
PPP2CB	1.01121	0.023805	0.0494711	Proteome
DHX35	1.01225	1.07561e-05	4.32758e-05	Proteome
HPS5	1.0128	3.58054e-06	1.58332e-05	Proteome
NAMPT	1.01333	2.01285e-05	7.72447e-05	Proteome
C2orf49	1.01355	0.00113404	0.00316813	Proteome
SCAP	1.01403	0.00729309	0.0171421	Proteome
CASP2	1.01409	0.00330938	0.00841605	Proteome
GPS2	1.01427	0.0110638	0.0249504	Proteome
GNPTAB	1.0159	0.00095593	0.00271887	Proteome
ACOT8	1.01635	4.84014e-06	2.08547e-05	Proteome
RERE	1.01639	0.012987	0.0288289	Proteome
SCARF1	1.01648	0.000383799	0.001162	Proteome
NIBAN1	1.01666	3.76893e-17	9.83731e-16	Proteome
RPL11	1.01667	5.33757e-21	4.01986e-19	Proteome
BRAT1	1.01731	3.98639e-06	1.74889e-05	Proteome
ZNF330	1.0175	0.00325193	0.00827867	Proteome
LMF2	1.01813	3.43938e-07	1.75737e-06	Proteome
BTF3	1.01883	1.171e-15	2.31953e-14	Proteome
DNAJB6	1.01904	0.00218419	0.00574036	Proteome
TDP2	1.01922	2.56266e-05	9.65505e-05	Proteome
RPS3	1.02004	4.12184e-19	1.83956e-17	Proteome
ORMDL3	1.02049	0.000504948	0.00149867	Proteome
TOX4	1.02065	4.28883e-13	5.74226e-12	Proteome
ERLIN1	1.02098	4.02054e-13	5.42323e-12	Proteome
MINK1	1.02141	5.569e-08	3.24186e-07	Proteome
STK3	1.02158	1.1801e-07	6.51803e-07	Proteome
CCDC59	1.02218	0.000473096	0.00140877	Proteome
HMCES	1.02218	1.16422e-09	8.81398e-09	Proteome
RIOK3	1.02262	1.6056e-06	7.44612e-06	Proteome
LARP4B	1.02303	5.04574e-09	3.44808e-08	Proteome
DNMT1	1.02412	9.55314e-07	4.57715e-06	Proteome
BRD2	1.02578	0.00235342	0.00614712	Proteome
PHB	1.02702	3.39226e-18	1.12505e-16	Proteome
CCNYL1	1.02757	0.0209185	0.0442353	Proteome
PHB2	1.03171	1.59025e-18	5.83629e-17	Proteome
HK2	1.0321	3.15512e-12	3.66744e-11	Proteome
GPX7	1.03431	0.00136245	0.00374544	Proteome
DBI	1.03467	9.17106e-10	7.06142e-09	Proteome
PLCB1	1.03691	0.000806094	0.00232193	Proteome
AIFM1	1.0382	6.42886e-20	3.54814e-18	Proteome
C2orf76	1.03841	2.5473e-05	9.60216e-05	Proteome
SSR4	1.03843	4.10704e-14	6.34484e-13	Proteome
THNSL1	1.03897	0.000789365	0.00227647	Proteome
PMPCB	1.03964	7.47977e-11	6.86278e-10	Proteome
PSMB6	1.04017	2.77808e-16	6.12362e-15	Proteome
PPHLN1	1.04034	6.27794e-09	4.22621e-08	Proteome
NFRKB	1.04065	6.0265e-06	2.54358e-05	Proteome
SERGEF	1.04141	0.00595936	0.0142764	Proteome
CLIC4	1.04157	6.06491e-13	7.81628e-12	Proteome
GCDH	1.04332	1.74288e-15	3.36028e-14	Proteome
C1GALT1	1.04391	0.0157564	0.0342304	Proteome
DMAC2L	1.04399	6.06968e-05	0.000213339	Proteome
RPS3A	1.04455	2.90774e-22	3.13776e-20	Proteome
POLD3	1.0452	2.48252e-12	2.928e-11	Proteome
TARBP1	1.04601	0.000671742	0.00195519	Proteome
MRPL57	1.04762	0.0195008	0.0415289	Proteome
TXN2	1.04956	2.42919e-05	9.1905e-05	Proteome
GTF2E1	1.04986	4.13679e-06	1.81047e-05	Proteome
SLC7A6OS	1.05061	0.0132629	0.0293706	Proteome
OGDH	1.05222	2.47624e-18	8.60731e-17	Proteome
ACAA2	1.05365	7.13241e-18	2.24206e-16	Proteome
SPATA13	1.05444	0.0214756	0.045281	Proteome
POLR1C	1.05468	5.14159e-06	2.20354e-05	Proteome
INPP5K	1.05776	4.26143e-11	4.09709e-10	Proteome
THADA	1.05798	6.29495e-05	0.00022072	Proteome
NCBP2	1.05889	1.47209e-06	6.86658e-06	Proteome
CIRBP	1.05899	4.53901e-11	4.34088e-10	Proteome
MEA1	1.05959	0.000150771	0.000491245	Proteome
EEF1AKNMT	1.0604	1.2769e-10	1.13415e-09	Proteome
LYRM7	1.0607	2.22169e-07	1.17935e-06	Proteome
MCAT	1.06174	6.17393e-06	2.59974e-05	Proteome
KRIT1	1.06202	0.000798681	0.0023015	Proteome
NAA20	1.06617	0.000819765	0.00235662	Proteome
AHCYL2	1.06618	0.00138105	0.00378937	Proteome
FBXL18	1.06818	5.27881e-06	2.253e-05	Proteome
DDX39A	1.0716	5.80489e-19	2.49817e-17	Proteome
CARM1	1.07187	4.78675e-09	3.27419e-08	Proteome
ACSL1	1.07208	2.10271e-06	9.60366e-06	Proteome
ATP5PO	1.07386	3.67705e-17	9.63228e-16	Proteome
RPL38	1.07538	1.54997e-16	3.59175e-15	Proteome
HNRNPDL	1.07715	8.30874e-19	3.39391e-17	Proteome
AAGAB	1.0774	1.14786e-08	7.42312e-08	Proteome
CCDC47	1.07778	3.69636e-24	6.68117e-22	Proteome
MVP	1.0797	2.78782e-07	1.45006e-06	Proteome
YEATS4	1.08112	0.000897065	0.00256254	Proteome
MRPS17	1.08159	1.74886e-05	6.79071e-05	Proteome
BRCA1	1.08237	0.00199879	0.00529737	Proteome
ABHD17A	1.08239	0.0124684	0.02778	Proteome
GOLGA5	1.08402	1.43246e-05	5.62556e-05	Proteome
AGTRAP	1.08453	1.07216e-14	1.85004e-13	Proteome
RPS8	1.0855	3.78457e-21	3.00686e-19	Proteome
INPP5A	1.08555	0.00262362	0.00678911	Proteome
POLR2H	1.08649	3.66722e-05	0.000133909	Proteome
CBLL1	1.08707	9.19865e-05	0.000312823	Proteome
RPL14	1.08746	1.93708e-13	2.73831e-12	Proteome
OPA3	1.09019	0.00663898	0.015717	Proteome
NRDC	1.09264	4.73412e-23	6.45805e-21	Proteome
HM13	1.09275	1.19882e-12	1.47156e-11	Proteome
TRAM1	1.09396	0.000269789	0.00083968	Proteome
ATP5MF	1.09427	4.76415e-15	8.63279e-14	Proteome
UGDH	1.09538	2.03274e-09	1.47558e-08	Proteome
RPS16	1.09644	8.86121e-21	6.16024e-19	Proteome
CTSS	1.09647	1.22736e-08	7.88083e-08	Proteome
COG6	1.09667	0.00100607	0.00284803	Proteome
ABHD16A	1.09682	2.47998e-14	3.9845e-13	Proteome
HPS6	1.09816	6.62444e-12	7.28991e-11	Proteome
CR1	1.09915	9.83796e-06	3.98926e-05	Proteome
CWC27	1.10007	3.58767e-10	2.95431e-09	Proteome
GOT2	1.10013	3.86916e-26	9.02387e-24	Proteome
ACSF3	1.10015	1.37444e-15	2.67849e-14	Proteome
LRRC59	1.10062	1.15059e-14	1.9666e-13	Proteome
POGLUT1	1.10067	1.85367e-06	8.51313e-06	Proteome
ZFP91	1.10068	0.000749279	0.00216865	Proteome
DENND4C	1.10219	2.94846e-05	0.000109937	Proteome
RPL9	1.10533	1.91562e-14	3.11935e-13	Proteome
CHCHD3	1.10571	9.38725e-20	4.99043e-18	Proteome
HSPA2	1.10818	0.00573957	0.0137864	Proteome
GBP2	1.1082	7.13558e-09	4.74611e-08	Proteome
PCOLCE2	1.1087	0.000545958	0.00161245	Proteome
RPS18	1.10899	4.97621e-20	2.8554e-18	Proteome
CD44	1.10963	9.21639e-11	8.37116e-10	Proteome
RPL6	1.1097	1.15568e-17	3.39656e-16	Proteome
IFNGR1	1.11026	1.06124e-08	6.89997e-08	Proteome
RPL17	1.11121	2.99312e-17	8.04472e-16	Proteome
KCTD21	1.11145	0.00697165	0.0164387	Proteome
NCLN	1.11151	3.94432e-20	2.29979e-18	Proteome
RPS19	1.11237	4.03786e-20	2.3355e-18	Proteome
RBM15B	1.11237	0.00628906	0.0149621	Proteome
ARMC6	1.11308	0.000241267	0.000756115	Proteome
RPS27	1.1141	2.00559e-05	7.70071e-05	Proteome
ATF7IP	1.11616	0.0011101	0.00311208	Proteome
NAT10	1.11644	2.32469e-12	2.75985e-11	Proteome
NSUN4	1.11648	0.000173634	0.000557447	Proteome
GLRX5	1.11729	3.74734e-14	5.83906e-13	Proteome
ADGRE2	1.11737	0.00158761	0.00430547	Proteome
PRDX3	1.11817	1.18213e-19	6.14879e-18	Proteome
DHX57	1.11863	0.000255942	0.000800027	Proteome
TRABD	1.11907	1.47444e-14	2.46492e-13	Proteome
MRPS24	1.1206	0.0163117	0.03532	Proteome
RRP9	1.12061	1.18098e-05	4.72261e-05	Proteome
SAP30	1.12095	3.1815e-07	1.63368e-06	Proteome
RNF13	1.12106	6.90467e-07	3.38217e-06	Proteome
ATP5ME	1.12136	1.00522e-17	3.01757e-16	Proteome
RPS25	1.12206	4.15041e-18	1.35169e-16	Proteome
AARS1	1.12218	1.86999e-22	2.11251e-20	Proteome
RPS4X	1.12294	1.67715e-16	3.84946e-15	Proteome
RPL22	1.12388	1.57182e-21	1.37259e-19	Proteome
ASNS	1.12451	1.53683e-06	7.14542e-06	Proteome
BRI3	1.12505	0.00232674	0.00608181	Proteome
HSPD1	1.1252	1.77925e-18	6.46432e-17	Proteome
ALKBH5	1.12631	0.00136124	0.00374355	Proteome
LGALS12	1.12972	4.82445e-08	2.83815e-07	Proteome
THAP12	1.13197	6.74974e-05	0.00023507	Proteome
RPL32	1.13269	6.74503e-14	1.01175e-12	Proteome
CD55	1.13355	8.7186e-06	3.57344e-05	Proteome
GM2A	1.13396	8.26825e-10	6.40723e-09	Proteome
DDX55	1.13633	8.56866e-05	0.000293192	Proteome
PRDX2	1.13638	1.34615e-06	6.32404e-06	Proteome
NCEH1	1.13679	9.32164e-15	1.62399e-13	Proteome
TRIM65	1.13703	3.76911e-05	0.000137145	Proteome
SSBP1	1.13726	6.12592e-15	1.09902e-13	Proteome
TRMT112	1.13739	1.59397e-07	8.58746e-07	Proteome
ARNT	1.1386	3.48568e-08	2.10714e-07	Proteome
TXNDC5	1.14012	7.39832e-18	2.3056e-16	Proteome
PCYT1A	1.14189	2.26038e-17	6.30986e-16	Proteome
TLR1	1.14223	0.000706164	0.00205125	Proteome
DACH1	1.14265	4.23741e-05	0.000152496	Proteome
CERS6	1.14308	0.00452826	0.0111738	Proteome
B3GALT6	1.14433	8.68471e-07	4.18603e-06	Proteome
ARPC5L	1.14434	1.13957e-14	1.95703e-13	Proteome
SND1	1.14485	3.20985e-23	4.64144e-21	Proteome
PAFAH1B3	1.14521	7.14808e-19	3.00469e-17	Proteome
RPL10	1.14546	3.46478e-17	9.11488e-16	Proteome
POFUT2	1.14716	0.000422341	0.0012686	Proteome
NSUN6	1.14831	0.00186752	0.00497866	Proteome
TEP1	1.14904	9.26996e-05	0.000314952	Proteome
FAM76B	1.14915	4.06357e-06	1.77994e-05	Proteome
ERCC6L	1.14948	1.0458e-13	1.53369e-12	Proteome
BRD7	1.14973	8.19453e-10	6.36375e-09	Proteome
DNAJC19	1.14997	2.11933e-06	9.66124e-06	Proteome
C1QBP	1.15011	3.17122e-16	6.88526e-15	Proteome
MTCH2	1.15021	9.65423e-16	1.96068e-14	Proteome
CPA3	1.15162	0.00884061	0.0203107	Proteome
ANAPC16	1.15172	1.45966e-05	5.72307e-05	Proteome
RPL23	1.15194	9.93669e-20	5.24396e-18	Proteome
SLC12A9	1.15233	1.11242e-18	4.25545e-17	Proteome
PCNA	1.15361	9.26009e-15	1.61716e-13	Proteome
TIMM44	1.1537	5.12175e-26	1.12213e-23	Proteome
SMAP	1.15393	0.00114702	0.00319946	Proteome
ST3GAL1	1.15601	4.30114e-05	0.000154482	Proteome
AKAP8	1.16093	1.94779e-10	1.67052e-09	Proteome
FDXR	1.16105	0.000160024	0.0005172	Proteome
TECR	1.16303	6.24765e-21	4.51705e-19	Proteome
CD82	1.16484	4.01433e-12	4.55102e-11	Proteome
PFKP	1.16492	6.26664e-07	3.09691e-06	Proteome
RPL30	1.16622	2.30356e-21	1.91434e-19	Proteome
RPS10	1.16636	7.25841e-20	3.97563e-18	Proteome
JAK3	1.16772	1.0664e-05	4.2977e-05	Proteome
BPI	1.16954	0.0173777	0.0373487	Proteome
LNPEP	1.17049	1.41878e-16	3.35222e-15	Proteome
C1orf122	1.17168	0.00481475	0.0117763	Proteome
AOAH	1.17189	1.2193e-07	6.70893e-07	Proteome
GOLT1B	1.17228	5.85389e-13	7.59849e-12	Proteome
GCSH	1.17348	7.56491e-06	3.13486e-05	Proteome
HLA-H	1.17393	0.00942848	0.0215653	Proteome
TXNRD2	1.17464	1.42314e-17	4.07952e-16	Proteome
RPL12	1.17687	1.10697e-18	4.25545e-17	Proteome
RPS9	1.1778	1.40749e-15	2.73553e-14	Proteome
IPO4	1.17843	3.24072e-16	7.0151e-15	Proteome
ATP5MG	1.17918	5.83852e-15	1.05268e-13	Proteome
DDAH2	1.18074	6.00727e-18	1.90815e-16	Proteome
RPS11	1.1828	8.21072e-18	2.5369e-16	Proteome
PCM1	1.18286	2.09787e-08	1.30082e-07	Proteome
NLRP2	1.18377	0.0140265	0.0308429	Proteome
TMEM167A	1.18416	8.3367e-08	4.69426e-07	Proteome
NAGLU	1.18446	8.43047e-05	0.000288874	Proteome
TRIM16	1.18485	0.00364061	0.00918088	Proteome
MRPL2	1.18572	3.92525e-08	2.35125e-07	Proteome
EOGT	1.18604	0.00146262	0.00399348	Proteome
RPLP0	1.18845	4.2106e-22	4.2877e-20	Proteome
SEL1L	1.18918	5.81611e-20	3.23465e-18	Proteome
SQOR	1.19018	2.52218e-17	6.93361e-16	Proteome
IDNK	1.19092	0.000111359	0.000372744	Proteome
RCC1L	1.19212	1.21157e-05	4.83692e-05	Proteome
ABCD3	1.19267	1.0135e-13	1.49238e-12	Proteome
SAMM50	1.19327	8.85327e-22	8.42226e-20	Proteome
NFKB2	1.19411	1.63857e-19	8.11427e-18	Proteome
RPS15	1.1942	7.16704e-17	1.75653e-15	Proteome
CLU	1.19482	0.00179733	0.00480928	Proteome
ACAD10	1.19669	1.34744e-10	1.1866e-09	Proteome
MRPL35	1.1969	0.000928197	0.00264833	Proteome
ITGAX	1.19716	1.28899e-07	7.07088e-07	Proteome
IRF2BP2	1.19724	9.53059e-09	6.2415e-08	Proteome
ASF1A	1.19735	4.3963e-06	1.91362e-05	Proteome
PSMG2	1.19761	2.32175e-05	8.82092e-05	Proteome
TOE1	1.19888	4.19422e-08	2.49172e-07	Proteome
ATAD3A	1.1994	2.39819e-11	2.38828e-10	Proteome
TARS1	1.19956	1.31604e-20	8.97639e-19	Proteome
RPL7A	1.20061	1.61864e-19	8.07089e-18	Proteome
PRUNE2	1.20137	0.00480044	0.0117532	Proteome
CYCS	1.20151	2.78792e-16	6.12665e-15	Proteome
TMUB1	1.20323	7.88872e-07	3.82532e-06	Proteome
PLEKHM1	1.20385	1.23008e-05	4.90539e-05	Proteome
DDX31	1.20407	0.00218922	0.00575148	Proteome
ATP1A1	1.20479	3.8552e-20	2.26611e-18	Proteome
ATXN1	1.20495	0.00173739	0.0046627	Proteome
RPL4	1.20587	2.71297e-14	4.33955e-13	Proteome
MAN1B1	1.20692	0.000239254	0.000751111	Proteome
KDM5C	1.20742	0.0050617	0.0123095	Proteome
RPL10A	1.20988	2.58845e-19	1.21523e-17	Proteome
CRTAP	1.21065	2.22677e-09	1.60195e-08	Proteome
CRELD2	1.2109	3.21637e-12	3.72666e-11	Proteome
SLC30A7	1.21134	5.80148e-07	2.89274e-06	Proteome
NAGPA	1.21159	0.00612441	0.0146089	Proteome
GINS3	1.21191	2.82259e-08	1.72214e-07	Proteome
MRPS36	1.21281	2.43587e-09	1.74025e-08	Proteome
RPL13	1.21437	1.06647e-18	4.14548e-17	Proteome
DNAJC3	1.21464	8.15514e-23	1.02236e-20	Proteome
RPS5	1.21494	6.05658e-17	1.51519e-15	Proteome
SIGLEC10	1.2169	8.89594e-05	0.000303242	Proteome
RCN2	1.21727	3.95121e-09	2.73895e-08	Proteome
SNUPN	1.2188	4.05939e-06	1.77983e-05	Proteome
RPL5	1.22097	3.05183e-25	6.48963e-23	Proteome
TACO1	1.2219	9.32941e-06	3.80131e-05	Proteome
MED8	1.22209	0.00845053	0.0195012	Proteome
KIAA0930	1.22456	4.71526e-06	2.0414e-05	Proteome
ALPK1	1.22468	6.04549e-07	2.99581e-06	Proteome
ATP5MK	1.22556	7.06146e-16	1.47131e-14	Proteome
ANKRD17	1.22557	0.00104873	0.00296067	Proteome
SRM	1.22621	7.58598e-24	1.21881e-21	Proteome
EXOSC10	1.22708	4.12172e-05	0.000148628	Proteome
ZMYM4	1.22994	0.000542432	0.001604	Proteome
NUP210	1.23135	8.57254e-14	1.27793e-12	Proteome
MAN2A1	1.23206	4.73787e-15	8.60674e-14	Proteome
RPS2	1.23241	2.06369e-20	1.26444e-18	Proteome
MYO5C	1.23274	0.000247022	0.00077348	Proteome
TESC	1.23407	1.51534e-13	2.18245e-12	Proteome
ATP13A3	1.23663	8.54273e-06	3.50533e-05	Proteome
RPL19	1.23788	6.51329e-12	7.18948e-11	Proteome
P4HB	1.23856	2.4096e-17	6.67486e-16	Proteome
RNASE6	1.23866	0.00361909	0.00913618	Proteome
CPT1A	1.23893	4.60417e-18	1.47293e-16	Proteome
TMEM33	1.23927	1.44023e-15	2.79164e-14	Proteome
ATP2B4	1.23948	4.13335e-21	3.24827e-19	Proteome
MGST1	1.23987	1.37952e-05	5.43837e-05	Proteome
QTRT2	1.24033	1.34802e-12	1.64354e-11	Proteome
RBM3	1.241	1.18442e-10	1.0572e-09	Proteome
ST3GAL4	1.24197	5.25462e-07	2.62731e-06	Proteome
CCDC124	1.24212	1.23089e-19	6.33419e-18	Proteome
LETM1	1.24241	1.3835e-17	3.98513e-16	Proteome
TGFBR2	1.24351	0.00185475	0.00494827	Proteome
RPS14	1.24604	2.01186e-20	1.24323e-18	Proteome
TUBB6	1.24659	0.000264102	0.000823751	Proteome
SEC11C	1.24882	1.30959e-09	9.81173e-09	Proteome
TYMS	1.24972	0.000256334	0.000800907	Proteome
SMARCC1	1.24994	6.8039e-10	5.34698e-09	Proteome
C8orf82	1.25028	0.000203466	0.0006452	Proteome
CHEK2	1.25232	3.41019e-05	0.000125538	Proteome
DAXX	1.25319	6.49742e-07	3.19784e-06	Proteome
OXA1L	1.25323	6.9435e-06	2.89722e-05	Proteome
RPL27A	1.2549	3.03018e-15	5.58882e-14	Proteome
CELF1	1.25568	7.31195e-07	3.56717e-06	Proteome
RPL34	1.25815	1.88054e-14	3.06914e-13	Proteome
EMC4	1.2633	1.74346e-16	3.98898e-15	Proteome
FLNB	1.2641	1.19806e-07	6.61221e-07	Proteome
ACOT7	1.26445	1.14933e-13	1.67872e-12	Proteome
EPB41L2	1.26589	0.000122868	0.000407121	Proteome
SMARCAL1	1.2673	4.97081e-17	1.26993e-15	Proteome
SLC25A6	1.26747	6.54465e-13	8.41954e-12	Proteome
RPL18	1.26763	5.40382e-11	5.08058e-10	Proteome
SLC25A3	1.275	1.21193e-20	8.34504e-19	Proteome
RPL31	1.27791	3.46693e-17	9.11488e-16	Proteome
AMFR	1.27823	0.00121743	0.0033867	Proteome
FKBP4	1.27881	1.79857e-20	1.16104e-18	Proteome
RPS24	1.28195	3.43847e-18	1.13517e-16	Proteome
MEPCE	1.28209	3.02707e-09	2.13311e-08	Proteome
ADAM15	1.28295	0.0148425	0.0324989	Proteome
SDF2L1	1.28308	5.46899e-17	1.37773e-15	Proteome
PIK3AP1	1.28364	2.61094e-15	4.89044e-14	Proteome
MRPL30	1.28435	3.2066e-08	1.94964e-07	Proteome
PCCA	1.28468	0.000127093	0.000419774	Proteome
NCAPH	1.285	9.07523e-22	8.52129e-20	Proteome
ASCC2	1.28663	2.03981e-09	1.47922e-08	Proteome
SZRD1	1.28729	0.0039246	0.0098217	Proteome
RPL8	1.2894	1.00117e-18	3.93393e-17	Proteome
NDUFB1	1.29006	7.68646e-06	3.18106e-05	Proteome
DDX50	1.29083	4.57206e-09	3.13807e-08	Proteome
COLGALT1	1.29114	1.76754e-17	4.99193e-16	Proteome
RUNX3	1.29223	0.00697337	0.0164387	Proteome
RRBP1	1.29338	6.07261e-21	4.43485e-19	Proteome
MYDGF	1.29398	3.77983e-09	2.63024e-08	Proteome
NAA35	1.29535	8.25667e-11	7.54687e-10	Proteome
PDF	1.29785	0.00682321	0.0161268	Proteome
JAML	1.30031	1.83133e-05	7.09567e-05	Proteome
BCAT2	1.30039	3.4096e-09	2.39301e-08	Proteome
RPL3	1.30074	3.44299e-22	3.66071e-20	Proteome
NOL9	1.30234	4.20613e-11	4.04931e-10	Proteome
RPL21	1.30289	1.46286e-15	2.82794e-14	Proteome
MED11	1.30438	1.58805e-08	1.00363e-07	Proteome
MRPS18B	1.30542	5.36374e-11	5.04946e-10	Proteome
MAPRE3	1.30615	0.00158598	0.00430268	Proteome
TARS2	1.3071	3.9648e-14	6.16462e-13	Proteome
RPL28	1.30798	6.0922e-14	9.23952e-13	Proteome
GNA11	1.30898	0.00026998	0.000839913	Proteome
MRPS27	1.31131	1.03375e-12	1.2864e-11	Proteome
COQ6	1.31242	2.56476e-10	2.15368e-09	Proteome
WDR55	1.31425	0.00111431	0.00312144	Proteome
AP3B2	1.31447	0.000748876	0.00216835	Proteome
BPTF	1.31472	1.2046e-07	6.63816e-07	Proteome
B3GAT3	1.31499	6.61317e-07	3.24598e-06	Proteome
UBFD1	1.32103	2.56401e-06	1.15356e-05	Proteome
GBA	1.3216	8.05972e-19	3.32982e-17	Proteome
RTN4IP1	1.32182	1.5807e-07	8.52497e-07	Proteome
ITGA7	1.32324	0.000458478	0.00136749	Proteome
ECH1	1.32456	9.34992e-16	1.90422e-14	Proteome
RPL35A	1.32654	8.36079e-19	3.39598e-17	Proteome
ALG12	1.32706	0.00216859	0.00570766	Proteome
COQ5	1.32771	4.90631e-12	5.51673e-11	Proteome
ARMCX3	1.3286	5.46354e-11	5.13005e-10	Proteome
CLEC2B	1.33	0.00452304	0.0111648	Proteome
RPL36	1.33036	1.47896e-13	2.13858e-12	Proteome
TMEM165	1.33248	3.32094e-10	2.75349e-09	Proteome
ADNP	1.33299	6.82751e-09	4.56219e-08	Proteome
ITFG1	1.33677	0.00388163	0.00971751	Proteome
NME6	1.33918	6.44769e-08	3.69975e-07	Proteome
SLC35B2	1.33942	0.000101111	0.000341603	Proteome
FAM136A	1.33948	2.9529e-09	2.08491e-08	Proteome
DERL1	1.34103	4.23755e-18	1.37388e-16	Proteome
NIPSNAP1	1.34106	2.10888e-16	4.76475e-15	Proteome
NDUFS7	1.34506	3.21108e-05	0.000118575	Proteome
MRPL4	1.34919	1.05585e-07	5.86311e-07	Proteome
REXO2	1.34942	4.50085e-08	2.66076e-07	Proteome
CDC27	1.35036	4.86551e-10	3.91733e-09	Proteome
OXCT1	1.35107	6.82553e-19	2.88588e-17	Proteome
IBA57	1.3521	3.51644e-11	3.40802e-10	Proteome
SLC25A5	1.35316	9.36576e-19	3.70024e-17	Proteome
MIF4GD	1.35403	1.44053e-05	5.65421e-05	Proteome
LARS2	1.35744	0.00211312	0.00557562	Proteome
MCRIP1	1.35753	2.02367e-07	1.08139e-06	Proteome
CHAC2	1.35853	1.35808e-12	1.65301e-11	Proteome
FSTL3	1.35941	0.000199358	0.000633842	Proteome
BAZ2A	1.35949	2.95645e-05	0.000110124	Proteome
AARS2	1.36005	7.18901e-13	9.18314e-12	Proteome
RPL7	1.3613	4.62342e-14	7.08206e-13	Proteome
CPQ	1.36211	1.59331e-11	1.63399e-10	Proteome
RPS7	1.36452	1.48064e-16	3.45324e-15	Proteome
DNAJA3	1.36486	1.47541e-09	1.09295e-08	Proteome
CLPB	1.36647	2.68346e-19	1.23576e-17	Proteome
RPS15A	1.36658	2.30628e-18	8.05528e-17	Proteome
EVI2A	1.36828	0.000140167	0.000459803	Proteome
MT-ND5	1.36924	1.08749e-08	7.05159e-08	Proteome
METTL16	1.37061	0.00020969	0.000663483	Proteome
LONP1	1.37297	6.85339e-28	2.15435e-25	Proteome
RSBN1	1.37594	2.04279e-09	1.4799e-08	Proteome
ACSL4	1.37626	7.6871e-21	5.4488e-19	Proteome
PDIA6	1.3763	6.43808e-22	6.37634e-20	Proteome
RPL37A	1.37883	6.59435e-14	9.93275e-13	Proteome
SMC2	1.37899	4.45648e-25	9.20581e-23	Proteome
SIGLEC9	1.38024	2.92761e-07	1.51406e-06	Proteome
RPL24	1.38063	5.47662e-16	1.15104e-14	Proteome
PGAM5	1.3838	3.42579e-12	3.93151e-11	Proteome
ECI2	1.38545	1.72894e-07	9.28693e-07	Proteome
TSEN34	1.38608	0.00123148	0.00342052	Proteome
PGS1	1.38696	4.76907e-10	3.84825e-09	Proteome
KCMF1	1.38829	0.000163992	0.000529207	Proteome
SMPDL3B	1.39019	0.0198733	0.0422227	Proteome
HEXB	1.39043	9.72472e-16	1.96946e-14	Proteome
GALNT2	1.39045	5.99477e-24	9.85049e-22	Proteome
AGPAT5	1.39236	6.16064e-05	0.000216431	Proteome
ITGA1	1.39316	0.00261819	0.00677747	Proteome
LIN7A	1.39432	8.71014e-12	9.39915e-11	Proteome
MRPL49	1.39465	2.21491e-15	4.19209e-14	Proteome
RBM4	1.39871	4.44438e-05	0.000159152	Proteome
JOSD2	1.39886	0.000723604	0.00209854	Proteome
MARCKS	1.3992	8.02273e-11	7.34232e-10	Proteome
TSC22D2	1.40036	0.000536357	0.00158669	Proteome
PHF14	1.40062	1.53534e-05	5.99702e-05	Proteome
SLC12A2	1.40619	8.49074e-10	6.56557e-09	Proteome
NTMT1	1.4063	1.28859e-12	1.57374e-11	Proteome
STING1	1.40633	3.43862e-11	3.35057e-10	Proteome
IRS2	1.40642	1.58994e-06	7.37821e-06	Proteome
HS2ST1	1.40643	1.13955e-11	1.19579e-10	Proteome
KYAT3	1.40739	2.79514e-11	2.75325e-10	Proteome
ATAD3B	1.40849	3.86131e-05	0.000140147	Proteome
LRPAP1	1.40878	1.31757e-11	1.36476e-10	Proteome
SLC2A1	1.40934	2.95859e-06	1.31878e-05	Proteome
RPS29	1.41028	1.44306e-16	3.37648e-15	Proteome
VMA21	1.41093	3.64392e-05	0.00013326	Proteome
MTX1	1.41251	2.63966e-11	2.61078e-10	Proteome
TYROBP	1.41425	2.44876e-06	1.10515e-05	Proteome
MRPL37	1.41496	1.32138e-11	1.36675e-10	Proteome
PNPT1	1.41615	1.40944e-07	7.68496e-07	Proteome
PLOD3	1.4176	1.3909e-06	6.50466e-06	Proteome
PI4K2B	1.41763	3.73138e-07	1.89851e-06	Proteome
MMAA	1.42142	6.37192e-07	3.14249e-06	Proteome
GAA	1.42194	3.18395e-15	5.8575e-14	Proteome
DNAJB11	1.42297	2.0495e-22	2.27968e-20	Proteome
CCNDBP1	1.42341	0.000815691	0.00234584	Proteome
HSPE1	1.425	1.4191e-20	9.47841e-19	Proteome
HSD3B7	1.42547	3.89418e-05	0.000141127	Proteome
SNRNP27	1.42612	1.54448e-09	1.13828e-08	Proteome
VDAC1	1.4288	1.91823e-23	2.83037e-21	Proteome
URM1	1.43248	0.017085	0.0367962	Proteome
MRPS11	1.43282	5.84497e-07	2.9084e-06	Proteome
RUNX2	1.43297	6.38896e-05	0.000223799	Proteome
MANF	1.43382	1.5006e-19	7.53425e-18	Proteome
DNAJC10	1.43606	2.3271e-10	1.96553e-09	Proteome
TLK2	1.4364	0.000522589	0.00154722	Proteome
TSR1	1.43714	1.44525e-14	2.43003e-13	Proteome
PGAP6	1.43734	3.70453e-05	0.000134999	Proteome
SERPINA1	1.43776	2.09622e-06	9.58008e-06	Proteome
TIMM8B	1.43969	2.39388e-13	3.34773e-12	Proteome
CKAP4	1.44064	4.89709e-10	3.93837e-09	Proteome
DHRS13	1.44096	2.06186e-08	1.28069e-07	Proteome
GDAP1	1.44134	6.29035e-06	2.64568e-05	Proteome
CLPP	1.4415	8.96278e-24	1.40872e-21	Proteome
ARHGEF40	1.44334	2.17602e-06	9.88962e-06	Proteome
ZNF830	1.44423	1.16888e-09	8.83993e-09	Proteome
CREB1	1.44439	0.0206054	0.0436371	Proteome
SPTY2D1	1.44728	0.0106628	0.0241138	Proteome
GFM2	1.44925	1.67795e-10	1.45289e-09	Proteome
DECR2	1.44978	2.85953e-07	1.4831e-06	Proteome
RPL18A	1.45123	1.29486e-21	1.17023e-19	Proteome
LRPPRC	1.45127	2.4587e-22	2.6934e-20	Proteome
TIMM10B	1.45143	2.83827e-06	1.26984e-05	Proteome
PNPLA8	1.45196	3.18768e-05	0.000117885	Proteome
PDIA4	1.45222	2.55783e-21	2.07787e-19	Proteome
EMC9	1.45235	0.00535597	0.0129424	Proteome
BAG2	1.45368	1.72219e-08	1.08273e-07	Proteome
ANAPC4	1.45695	2.15781e-09	1.55854e-08	Proteome
RPL27	1.46482	1.91866e-18	6.83347e-17	Proteome
EMC10	1.46883	0.000821748	0.00236044	Proteome
KCNJ15	1.47389	0.00168323	0.00452913	Proteome
AGPAT1	1.47462	0.00186857	0.00497964	Proteome
ATP5MJ	1.47598	5.00371e-07	2.50705e-06	Proteome
HSP90B1	1.47874	3.92978e-23	5.4639e-21	Proteome
MRPS31	1.4802	1.14974e-12	1.42096e-11	Proteome
RIDA	1.48122	2.81995e-15	5.24119e-14	Proteome
NARS2	1.48161	5.60772e-08	3.26177e-07	Proteome
MRPS10	1.48442	0.00108524	0.00305185	Proteome
MRPL55	1.4854	9.20529e-07	4.4281e-06	Proteome
TXNDC9	1.49117	0.000285981	0.00088588	Proteome
NDUFAF7	1.49124	1.82379e-07	9.77466e-07	Proteome
HAT1	1.49207	2.14387e-12	2.56201e-11	Proteome
HSPA5	1.49383	1.71849e-24	3.34896e-22	Proteome
TMEM14C	1.49582	2.52576e-09	1.79913e-08	Proteome
SEC23B	1.49686	2.32144e-26	5.59467e-24	Proteome
RPS28	1.49696	2.73726e-16	6.07066e-15	Proteome
ATP2B1	1.49757	1.85972e-06	8.53157e-06	Proteome
CCDC71L	1.49913	2.06556e-06	9.4459e-06	Proteome
CHMP5	1.50016	0.000657414	0.00191735	Proteome
FUT7	1.5002	2.18611e-05	8.33627e-05	Proteome
MRPS5	1.50239	2.83371e-05	0.000106044	Proteome
LIPA	1.50468	3.06181e-12	3.56471e-11	Proteome
PTMS	1.50469	0.0178004	0.0381778	Proteome
CLN3	1.50574	1.21736e-15	2.38523e-14	Proteome
STRADA	1.50591	0.00485541	0.0118677	Proteome
OS9	1.50676	6.64073e-14	9.98181e-13	Proteome
HYOU1	1.51101	3.3249e-23	4.71353e-21	Proteome
XPO5	1.51222	2.59657e-08	1.59095e-07	Proteome
MTFP1	1.51424	3.88487e-05	0.00014086	Proteome
NF1	1.51428	7.90221e-13	9.99176e-12	Proteome
ABCF2	1.51607	1.32889e-09	9.92548e-09	Proteome
PTCD3	1.5196	1.61752e-13	2.3112e-12	Proteome
ANPEP	1.52141	3.40902e-07	1.74309e-06	Proteome
DNAJC11	1.52821	4.50184e-13	6.01632e-12	Proteome
SH2B2	1.52831	0.000273638	0.000850559	Proteome
YME1L1	1.52887	1.55172e-10	1.35331e-09	Proteome
PHGDH	1.52927	1.25908e-09	9.4726e-09	Proteome
MRPL3	1.53134	4.50662e-06	1.95811e-05	Proteome
PLCG1	1.53161	0.0044548	0.0110076	Proteome
TUBB4A	1.53331	8.23944e-05	0.000283268	Proteome
ATP9A	1.53616	5.59337e-06	2.37046e-05	Proteome
NCAPG	1.53664	1.25307e-26	3.2356e-24	Proteome
ACBD5	1.54051	1.07397e-05	4.32579e-05	Proteome
CALR	1.54145	4.65228e-17	1.19701e-15	Proteome
TMLHE	1.54273	4.1731e-10	3.40921e-09	Proteome
DDX19A	1.54682	3.26979e-10	2.71419e-09	Proteome
PSMG1	1.54715	2.02895e-11	2.05741e-10	Proteome
DCTPP1	1.54918	1.50169e-23	2.26192e-21	Proteome
TRAP1	1.55462	3.82052e-19	1.7264e-17	Proteome
AFF4	1.55672	4.81906e-06	2.07763e-05	Proteome
OAT	1.55749	7.54572e-16	1.56269e-14	Proteome
SOD2	1.55852	8.32027e-08	4.68867e-07	Proteome
ACSS2	1.56377	1.66583e-19	8.13782e-18	Proteome
CXCR4	1.5702	2.27203e-10	1.92126e-09	Proteome
AIG1	1.57034	0.00887715	0.0203816	Proteome
YARS2	1.57424	3.14004e-13	4.30788e-12	Proteome
NME4	1.57551	1.22409e-05	4.88418e-05	Proteome
GRPEL1	1.57881	8.41659e-20	4.50755e-18	Proteome
CHRAC1	1.58118	8.75238e-08	4.91302e-07	Proteome
SRSF10	1.58205	5.36972e-08	3.13849e-07	Proteome
ZDHHC3	1.59127	0.000649758	0.00189731	Proteome
RPL15	1.59247	1.03937e-17	3.10524e-16	Proteome
SEC61A1	1.59295	1.72912e-06	7.98822e-06	Proteome
MRPL23	1.59549	2.52219e-19	1.19186e-17	Proteome
UPP1	1.59574	3.46343e-09	2.42641e-08	Proteome
COIL	1.59813	3.27506e-09	2.30114e-08	Proteome
TIMM10	1.59973	6.80203e-06	2.84434e-05	Proteome
LPXN	1.60157	2.3519e-07	1.24028e-06	Proteome
GOLPH3L	1.6022	4.475e-11	4.29102e-10	Proteome
ALDH1B1	1.60284	0.000395238	0.00119264	Proteome
FTL	1.60442	2.10105e-09	1.52058e-08	Proteome
CISD1	1.60722	8.87183e-15	1.56447e-13	Proteome
MRPS18A	1.6226	3.48958e-11	3.38653e-10	Proteome
ZDHHC20	1.6298	0.00251906	0.00654008	Proteome
PIAS1	1.62993	3.01018e-07	1.55454e-06	Proteome
ADGRE1	1.63033	1.3506e-05	5.33305e-05	Proteome
EI24	1.63082	0.000825365	0.00236989	Proteome
MRTO4	1.6311	3.00509e-05	0.000111821	Proteome
MZT1	1.63371	2.67757e-05	0.00010067	Proteome
PTPN2	1.64552	2.49756e-13	3.47925e-12	Proteome
COA6	1.64585	1.11236e-15	2.22164e-14	Proteome
UQCRQ	1.64675	4.51342e-08	2.66601e-07	Proteome
MTIF2	1.65048	1.83699e-15	3.51361e-14	Proteome
MAN2B1	1.65123	8.15883e-19	3.35161e-17	Proteome
PI3	1.6518	3.33662e-06	1.47895e-05	Proteome
NME3	1.65479	1.53316e-11	1.57453e-10	Proteome
SIAE	1.66613	4.18367e-14	6.44946e-13	Proteome
RPS27L	1.6706	0.000115335	0.000384626	Proteome
HDAC10	1.67148	2.05027e-08	1.27459e-07	Proteome
NMRAL1	1.67396	3.27593e-07	1.68098e-06	Proteome
CNEP1R1	1.67685	2.47547e-05	9.35091e-05	Proteome
CCDC134	1.67687	3.35738e-08	2.03299e-07	Proteome
AP1S1	1.68101	7.16895e-18	2.24379e-16	Proteome
BSDC1	1.68117	4.1905e-08	2.49155e-07	Proteome
MRPS21	1.68401	2.34462e-07	1.23735e-06	Proteome
CNPY4	1.68572	1.46022e-10	1.27968e-09	Proteome
ZNF622	1.68612	8.41776e-07	4.06549e-06	Proteome
L2HGDH	1.68696	1.76553e-18	6.44686e-17	Proteome
NUDT9	1.68831	1.37306e-10	1.20623e-09	Proteome
DPM3	1.69207	1.04948e-06	4.99852e-06	Proteome
ERGIC2	1.69235	0.000106603	0.000358483	Proteome
NENF	1.69253	3.32321e-13	4.54194e-12	Proteome
ELOVL5	1.69401	2.12517e-08	1.31662e-07	Proteome
ELOVL1	1.69921	0.000209036	0.000661993	Proteome
SLC1A4	1.70552	7.90496e-13	9.99176e-12	Proteome
NFIC	1.70706	0.0053119	0.0128402	Proteome
AACS	1.70836	2.47193e-21	2.03091e-19	Proteome
NPC1	1.71869	1.58076e-14	2.6153e-13	Proteome
DIPK2A	1.72005	2.84342e-12	3.32603e-11	Proteome
MRPS28	1.72663	8.28241e-13	1.04142e-11	Proteome
PSMG4	1.72826	9.82704e-10	7.50259e-09	Proteome
CCDC51	1.73013	2.47364e-14	3.98317e-13	Proteome
TOMM5	1.73316	5.88858e-13	7.62982e-12	Proteome
PIGG	1.7339	2.11724e-11	2.13496e-10	Proteome
C19orf54	1.73784	7.94698e-15	1.40825e-13	Proteome
RCN1	1.73842	1.30411e-08	8.34005e-08	Proteome
CSNK1D	1.73926	0.000126169	0.000417338	Proteome
APOB	1.74157	0.0180248	0.0386245	Proteome
MTCH1	1.74468	4.72422e-11	4.50608e-10	Proteome
MTF1	1.74965	3.15905e-07	1.62446e-06	Proteome
MED20	1.75079	5.08396e-12	5.68994e-11	Proteome
NCAPD2	1.76	1.92623e-27	5.80278e-25	Proteome
GLMP	1.76567	7.08147e-11	6.52216e-10	Proteome
NEU1	1.76642	1.6572e-13	2.36322e-12	Proteome
MRPL1	1.76923	3.31268e-18	1.10883e-16	Proteome
FAHD2A	1.77172	2.9289e-15	5.41585e-14	Proteome
GOSR2	1.77173	4.43686e-09	3.06093e-08	Proteome
PI4K2A	1.77213	1.14336e-10	1.02308e-09	Proteome
MT-ND4	1.77715	5.01256e-13	6.60124e-12	Proteome
MRPL11	1.77734	3.87788e-16	8.27053e-15	Proteome
BCAT1	1.78078	7.80544e-13	9.90059e-12	Proteome
FOXRED1	1.78821	1.23567e-10	1.10024e-09	Proteome
MFSD1	1.79238	0.000432754	0.00129665	Proteome
ZNRD2	1.79264	5.79458e-05	0.000204375	Proteome
NFATC2	1.79366	5.30447e-07	2.64857e-06	Proteome
SLC25A19	1.79885	9.67046e-14	1.4298e-12	Proteome
NDUFA3	1.79973	0.0238019	0.0494711	Proteome
BAK1	1.80379	0.000359326	0.00109202	Proteome
SUDS3	1.80706	5.50319e-08	3.20613e-07	Proteome
MRPL44	1.80858	4.59514e-09	3.14909e-08	Proteome
IRF2BPL	1.82013	4.57472e-09	3.13807e-08	Proteome
TMX2	1.82426	8.13129e-15	1.43739e-13	Proteome
LUZP1	1.82996	2.81281e-09	1.99183e-08	Proteome
CFDP1	1.83612	9.31106e-10	7.15398e-09	Proteome
DOHH	1.83712	5.92425e-13	7.66232e-12	Proteome
MCM2	1.83979	4.70715e-06	2.04033e-05	Proteome
DCAKD	1.84485	1.56954e-10	1.36391e-09	Proteome
BCKDHA	1.84874	3.6635e-10	3.0099e-09	Proteome
RAB20	1.8517	2.31474e-06	1.04794e-05	Proteome
MVK	1.85395	7.8894e-22	7.70815e-20	Proteome
POLD1	1.85528	2.34594e-06	1.06073e-05	Proteome
SEC61G	1.85985	2.17267e-09	1.5677e-08	Proteome
ALPL	1.8646	8.02328e-07	3.88796e-06	Proteome
MRPL45	1.86665	1.54315e-20	1.00513e-18	Proteome
METTL9	1.86995	1.35135e-20	9.13109e-19	Proteome
MTHFR	1.87369	8.97796e-17	2.17821e-15	Proteome
SCO1	1.8748	3.40129e-14	5.39283e-13	Proteome
MRPS15	1.8754	6.61933e-12	7.28991e-11	Proteome
MRPL16	1.88304	6.38242e-18	2.01506e-16	Proteome
HSPA9	1.88359	6.7352e-32	2.86444e-29	Proteome
STOML2	1.88392	2.02404e-34	1.21948e-31	Proteome
MRPL22	1.89369	5.80229e-17	1.45662e-15	Proteome
MRPS25	1.89626	2.90258e-13	3.99831e-12	Proteome
FAR1	1.90152	4.47118e-11	4.29102e-10	Proteome
MRPS22	1.90215	1.80522e-19	8.75956e-18	Proteome
RELB	1.90798	1.08773e-09	8.26949e-09	Proteome
MRPL27	1.91419	3.62082e-12	4.13563e-11	Proteome
FDPS	1.91443	2.20912e-21	1.8572e-19	Proteome
IL2RG	1.91932	3.69031e-08	2.21786e-07	Proteome
MRPL28	1.92058	1.31622e-22	1.56005e-20	Proteome
DCAF8	1.92063	1.86049e-18	6.65908e-17	Proteome
CHDH	1.92959	2.70688e-06	1.21557e-05	Proteome
PRDX4	1.93227	2.61599e-21	2.10151e-19	Proteome
AP3M2	1.93463	1.34456e-13	1.95598e-12	Proteome
SRR	1.93596	5.13304e-11	4.85758e-10	Proteome
SLC7A5	1.93964	2.97645e-11	2.91991e-10	Proteome
MRPL40	1.94219	1.74038e-14	2.85327e-13	Proteome
MT-ATP8	1.94355	1.85854e-08	1.16542e-07	Proteome
SRSF5	1.94742	7.86722e-10	6.11613e-09	Proteome
GADD45GIP1	1.94747	5.33371e-17	1.34835e-15	Proteome
ACP3	1.95732	1.12637e-18	4.28613e-17	Proteome
HAX1	1.96594	4.63283e-13	6.14593e-12	Proteome
MCM5	1.97577	6.24686e-14	9.4487e-13	Proteome
DUT	1.97706	1.28928e-19	6.56444e-18	Proteome
NNMT	1.97721	2.51314e-05	9.48827e-05	Proteome
MRPS23	1.97778	4.13108e-27	1.14876e-24	Proteome
SRGN	1.9815	2.00269e-11	2.03649e-10	Proteome
UBR7	1.98569	2.52146e-18	8.72255e-17	Proteome
CDK1	1.98907	1.4941e-21	1.33362e-19	Proteome
WLS	1.99159	2.24485e-06	1.01693e-05	Proteome
RPL13A	1.99337	2.65002e-11	2.61743e-10	Proteome
CLEC4E	1.99443	0.00458514	0.0112911	Proteome
RAB12	2.00052	0.000156502	0.000506948	Proteome
TOMM22	2.00136	1.66262e-19	8.13782e-18	Proteome
SLC1A5	2.00141	5.99678e-16	1.25672e-14	Proteome
ASPH	2.00471	1.13337e-10	1.0154e-09	Proteome
MSMO1	2.00661	3.41337e-15	6.24777e-14	Proteome
SLC49A4	2.01586	3.85141e-07	1.95683e-06	Proteome
HSPA13	2.01919	1.62528e-16	3.74228e-15	Proteome
CEBPD	2.0197	1.80914e-10	1.55715e-09	Proteome
MRPL39	2.02715	2.29944e-18	8.05528e-17	Proteome
KEAP1	2.02764	1.22816e-17	3.59499e-16	Proteome
SUMF1	2.04383	9.05377e-15	1.59185e-13	Proteome
POLD2	2.04546	4.50257e-19	1.99715e-17	Proteome
GNE	2.04838	1.20625e-15	2.36988e-14	Proteome
CERS2	2.04972	1.99391e-10	1.70401e-09	Proteome
MRPS9	2.05172	2.93371e-16	6.38877e-15	Proteome
MICOS13	2.05973	5.71255e-08	3.3133e-07	Proteome
MRPL9	2.06083	1.09871e-16	2.65675e-15	Proteome
FBXL12	2.06412	0.0168204	0.036291	Proteome
ORMDL2	2.06683	2.21608e-07	1.17724e-06	Proteome
GFM1	2.07514	9.51496e-15	1.65368e-13	Proteome
TOMM40	2.07985	1.19015e-24	2.39022e-22	Proteome
GTPBP4	2.08193	1.05211e-11	1.11373e-10	Proteome
MILR1	2.08254	4.41716e-06	1.92154e-05	Proteome
IGFLR1	2.087	4.78251e-06	2.06433e-05	Proteome
LRRC58	2.08821	1.4055e-18	5.21117e-17	Proteome
NDUFAF2	2.09026	8.15119e-23	1.02236e-20	Proteome
MTHFD2	2.09138	1.32624e-07	7.25869e-07	Proteome
YIPF4	2.09375	2.26174e-13	3.17521e-12	Proteome
RTN2	2.09866	0.00372268	0.00935847	Proteome
PAM16	2.10033	1.93535e-08	1.20834e-07	Proteome
PIR	2.10055	1.42878e-07	7.77283e-07	Proteome
MRPL38	2.10471	4.17364e-22	4.2877e-20	Proteome
TMEM45B	2.10684	0.00147052	0.00401202	Proteome
TTC39C	2.11128	5.32948e-17	1.34835e-15	Proteome
CHD3	2.11222	2.37499e-19	1.13716e-17	Proteome
SLC3A2	2.11576	3.2834e-30	1.24942e-27	Proteome
SLPI	2.117	3.93589e-09	2.73095e-08	Proteome
TPK1	2.11771	6.85502e-10	5.37547e-09	Proteome
MRPL43	2.13424	1.76e-17	4.99011e-16	Proteome
ALDH18A1	2.13879	4.39046e-12	4.9444e-11	Proteome
DAP3	2.13941	1.23529e-11	1.29063e-10	Proteome
RABAC1	2.14047	2.80005e-07	1.45538e-06	Proteome
MCM6	2.15143	1.46937e-22	1.71348e-20	Proteome
CD177	2.15441	0.00221823	0.00582136	Proteome
MRPL58	2.15449	1.65924e-22	1.90418e-20	Proteome
GRWD1	2.15868	1.06938e-12	1.32846e-11	Proteome
MRPL47	2.16158	3.44133e-13	4.68566e-12	Proteome
CHST13	2.16386	0.000402762	0.00121433	Proteome
ACY1	2.16668	1.47622e-14	2.46492e-13	Proteome
PXMP2	2.17493	4.52915e-13	6.04165e-12	Proteome
ST3GAL2	2.1821	6.41306e-05	0.000224426	Proteome
MRPL53	2.1855	1.14196e-21	1.05851e-19	Proteome
MRPS30	2.18619	1.57573e-21	1.37259e-19	Proteome
SLC30A1	2.18632	0.000101997	0.000344277	Proteome
SGSH	2.18997	5.12032e-10	4.10421e-09	Proteome
CCR1	2.1904	0.00208403	0.00550312	Proteome
CDKN2AIPNL	2.20134	9.3518e-27	2.5042e-24	Proteome
MRPL12	2.21322	9.40093e-12	1.00545e-10	Proteome
NDUFB11	2.217	7.51695e-06	3.11984e-05	Proteome
COX20	2.23069	4.03018e-19	1.80983e-17	Proteome
EURL	2.24433	0.00983229	0.0223757	Proteome
MRPL41	2.25298	4.24234e-24	7.48101e-22	Proteome
DHRS4	2.25595	0.000205701	0.000651716	Proteome
TONSL	2.25596	4.60462e-08	2.71545e-07	Proteome
PCK2	2.26725	7.70121e-12	8.3729e-11	Proteome
EMILIN2	2.27336	4.45651e-09	3.07155e-08	Proteome
PDCL3	2.275	3.39533e-13	4.63175e-12	Proteome
ACAT2	2.28666	2.60498e-33	1.34529e-30	Proteome
MCM7	2.29868	2.69936e-11	2.66253e-10	Proteome
PRKCA	2.30577	6.71542e-10	5.29471e-09	Proteome
CHCHD5	2.31107	1.19597e-14	2.03935e-13	Proteome
MRPL50	2.33674	1.83612e-18	6.60454e-17	Proteome
TFRC	2.34413	1.02154e-05	4.13535e-05	Proteome
ERI1	2.34938	3.55122e-20	2.10453e-18	Proteome
PGPEP1	2.36502	4.03294e-08	2.40579e-07	Proteome
MAP3K20	2.37654	1.37478e-16	3.28041e-15	Proteome
THUMPD3	2.39108	8.39655e-17	2.04401e-15	Proteome
TTC13	2.39264	4.39034e-10	3.57055e-09	Proteome
MT-ND1	2.39976	2.17461e-12	2.59446e-11	Proteome
TMEM160	2.41521	1.09304e-15	2.1891e-14	Proteome
TM7SF2	2.43056	5.40166e-08	3.15461e-07	Proteome
LDAH	2.45476	2.20285e-11	2.2059e-10	Proteome
LDLR	2.45834	5.82461e-21	4.29713e-19	Proteome
PNKD	2.46853	0.000153966	0.000500077	Proteome
LGALS1	2.49244	1.96851e-14	3.19828e-13	Proteome
COA3	2.49762	3.30709e-12	3.81953e-11	Proteome
SQLE	2.50172	2.68134e-19	1.23576e-17	Proteome
HMOX1	2.50964	2.19372e-10	1.85939e-09	Proteome
MRPL19	2.54404	3.61311e-27	1.04491e-24	Proteome
RETSAT	2.5469	2.57375e-20	1.53787e-18	Proteome
TBRG4	2.5594	2.22195e-09	1.60007e-08	Proteome
TXNDC15	2.58153	1.21644e-07	6.69829e-07	Proteome
SLC2A3	2.58403	0.00197418	0.00523983	Proteome
CD14	2.58429	1.2353e-19	6.33419e-18	Proteome
NSDHL	2.61112	2.89162e-31	1.16147e-28	Proteome
LSS	2.63942	5.59654e-22	5.61986e-20	Proteome
MRPL15	2.64585	4.70267e-24	8.09531e-22	Proteome
SLC26A6	2.65621	5.33655e-05	0.000189133	Proteome
MCM3	2.67787	5.13066e-23	6.86939e-21	Proteome
MTHFD1L	2.68508	2.13193e-17	5.97436e-16	Proteome
FCGR1A	2.69829	7.74886e-19	3.21979e-17	Proteome
MRPL13	2.70104	5.4504e-23	7.1648e-21	Proteome
MRPS26	2.70373	1.61102e-14	2.65929e-13	Proteome
SHMT2	2.70375	2.16393e-29	7.45011e-27	Proteome
TMEM97	2.70576	0.0165887	0.0358553	Proteome
MRPS16	2.72339	7.26961e-33	3.50395e-30	Proteome
TIMP1	2.72424	4.51735e-11	4.32589e-10	Proteome
PRXL2A	2.73618	4.46866e-09	3.07699e-08	Proteome
VKORC1	2.73976	0.00521582	0.0126248	Proteome
DNASE2	2.74029	3.29961e-18	1.10883e-16	Proteome
CLPX	2.75524	6.47782e-07	3.19037e-06	Proteome
BDH2	2.76102	1.00343e-14	1.73976e-13	Proteome
RPL35	2.76193	7.47049e-08	4.24954e-07	Proteome
FKBP9	2.76272	4.4632e-10	3.62573e-09	Proteome
DHCR7	2.76451	7.1438e-35	4.69542e-32	Proteome
MVD	2.77193	1.43403e-29	5.18402e-27	Proteome
FTH1	2.78754	1.39333e-16	3.31303e-15	Proteome
PSAT1	2.78843	1.76017e-24	3.34896e-22	Proteome
MCM4	2.79286	2.5637e-17	7.02104e-16	Proteome
AK4	2.83815	1.13845e-17	3.3596e-16	Proteome
HPGD	2.84754	1.83051e-09	1.33818e-08	Proteome
FASN	2.84979	6.18033e-37	7.44729e-34	Proteome
FAU	2.88263	1.2952e-09	9.71398e-09	Proteome
SYVN1	2.88507	2.61766e-14	4.19638e-13	Proteome
LAPTM5	2.89912	6.25069e-12	6.91016e-11	Proteome
MRRF	2.90852	1.07766e-19	5.646e-18	Proteome
HCCS	2.9097	1.78086e-32	8.04726e-30	Proteome
MRPL24	2.92865	2.66713e-18	9.18256e-17	Proteome
SLC25A1	2.93236	7.12461e-36	5.15109e-33	Proteome
ERG28	2.94171	1.77238e-16	4.04236e-15	Proteome
TXLNA	2.95067	8.50843e-18	2.59561e-16	Proteome
MRPL46	2.96533	4.76049e-13	6.2922e-12	Proteome
HPSE	2.97701	5.96657e-13	7.70327e-12	Proteome
MRPS2	2.97917	4.54975e-17	1.17481e-15	Proteome
MRPS34	2.98681	1.05648e-23	1.62518e-21	Proteome
MMAB	2.9929	4.41962e-14	6.78425e-13	Proteome
ATPAF2	2.99568	2.89159e-16	6.3352e-15	Proteome
PUS7	2.99876	5.58452e-12	6.20216e-11	Proteome
MRPS7	3.07305	3.63245e-22	3.80618e-20	Proteome
IDI1	3.07365	5.89228e-24	9.85049e-22	Proteome
PPT1	3.11062	1.11403e-33	6.19571e-31	Proteome
FAR2	3.11465	1.82316e-21	1.55076e-19	Proteome
SLIRP	3.1392	5.81428e-36	4.67081e-33	Proteome
MRPL17	3.16125	9.90053e-14	1.46083e-12	Proteome
HMGCS1	3.18871	2.32361e-17	6.46141e-16	Proteome
CDK11B	3.20213	4.36842e-07	2.19789e-06	Proteome
COX17	3.22192	4.06457e-06	1.77994e-05	Proteome
COX7C	3.25388	0.0117581	0.0263438	Proteome
DHFR	3.25583	1.05853e-28	3.4787e-26	Proteome
HSD17B7	3.26689	3.22365e-24	5.97615e-22	Proteome
AQP9	3.28033	5.22953e-09	3.56022e-08	Proteome
SIGMAR1	3.32282	3.20273e-12	3.71681e-11	Proteome
SLC11A1	3.44131	0.000111197	0.000372373	Proteome
SERPINB2	3.46737	3.95369e-18	1.29933e-16	Proteome
RPS27A	3.50829	2.93693e-05	0.000109567	Proteome
LIG1	3.56394	3.44533e-36	3.55809e-33	Proteome
BCKDK	3.60343	6.95801e-15	1.24213e-13	Proteome
VWA5A	3.67554	2.00607e-19	9.66928e-18	Proteome
CYP1B1	3.72177	9.18652e-15	1.6082e-13	Proteome
RAP1B	3.78679	0.00495128	0.0120734	Proteome
CTSD	3.97599	9.21234e-40	2.22017e-36	Proteome
EBP	3.98513	2.76295e-16	6.1089e-15	Proteome
CNIH4	3.99666	0.000718314	0.00208403	Proteome
DHRS9	4.27254	2.74324e-17	7.42833e-16	Proteome
MRPL18	4.29464	5.56293e-20	3.14219e-18	Proteome
SMPDL3A	4.35863	1.21642e-21	1.11326e-19	Proteome
EPB41L3	4.35929	1.31376e-39	2.37461e-36	Proteome
CYP51A1	4.36598	2.71995e-39	3.93305e-36	Proteome
NAIP	4.60747	2.09034e-18	7.4084e-17	Proteome
METTL7B	4.88542	8.25217e-20	4.45248e-18	Proteome
DHCR24	5.2099	3.93703e-36	3.55809e-33	Proteome
FDFT1	5.52912	5.99506e-41	4.33443e-37	Proteome
CST7	7.62495	7.03239e-40	2.22017e-36	Proteome

## Sheet: ST2B. Gene subset
hugo_symbol	log2FoldChange	pvalue	padj	dataset
F13A1	2.19081	1.73281e-06	6.63721e-06	Transcriptome
CRISP3	2.40073	1.99718e-05	6.42931e-05	Transcriptome
AZU1	2.43571	3.14764e-06	1.15659e-05	Transcriptome
PRG3	2.82322	4.53952e-05	0.000138629	Transcriptome
TARM1	3.10277	3.99405e-08	1.9623e-07	Transcriptome
EPX	4.09158	3.21331e-15	3.60023e-14	Transcriptome
EPX	-5.67692	6.98478e-21	5e-19	Proteome
PRG3	-5.67507	1.35964e-19	6.87424e-18	Proteome
CRISP3	-3.28652	1.67728e-11	1.71524e-10	Proteome
TARM1	-2.36638	1.40698e-09	1.04763e-08	Proteome
F13A1	-1.77055	0.00142139	0.00389121	Proteome
AZU1	-1.60963	0.000104991	0.00035372	Proteome

## Sheet: ST2C. MDSC proteins
hugo_symbol	log2FoldChange	padj	pvalue	sample
CD84	1.95366	2.87771e-10	4.01107e-11	Transcriptomics
ARG1	1.11235	0.00100723	0.000390417	Transcriptomics
OLR1	0.405788	0.283734	0.21189	Transcriptomics
SLC27A2	3.99939	2.12298e-20	1.0754e-21	Transcriptomics
FFAR2	-2.96724	5.7343e-29	1.63461e-30	Transcriptomics
SLC27A2	-0.351533	0.00368093	0.00133593	Proteomics
FFAR2	-0.920227	0.0493883	0.0237378	Proteomics
ARG1	-0.279104	0.695877	0.579513	Proteomics
OLR1	-1.75748	2.89338e-05	6.92731e-06	Proteomics
CD84	-0.236382	0.585134	0.458709	Proteomics
