# Supplementary material for: Characterization of human CD34+ HSPC-derived neutrophils with limited myeloid-derived immunosuppressive cell activity
Source: iScience. 2025 Aug 20;28(9):113404. doi: 10.1016/j.isci.2025.113404 (PMC12496184; doi:10.1016/j.isci.2025.113404)
Supplement: Table S3. Gene set enrichment analysis of up- and down-regulated transcripts and proteins that were obtained when comparing SL-II CD16+ cultured neutrophils to PMNs — Biological processes were obtained either from Wiki-Pathways (∗), Gene Onthology (∗∗) or Reactome (∗∗∗). All biological processes with an FDR <0.05 were considered statistically significant. A. Gene set enrichment values for all identified pathways. Labels represent: ∗ for wikipathways, ∗∗ for Gene Ontology and ∗∗∗ Reactome. B. List of all gene names that are included in all the enrichment analyses. C. Effect size of proteins and transcripts associated with Reactome neutrophil degranulation enrichment when comparing SL-II CD16+ cultured neutrophils to PMNs. [file mmc3.xlsx]

## Sheet: ST3A. Enrichment values
ID	Description	setSize	NES	p.adjust	core_enrichment	sample	enrichment
R-HSA-1430728	***Metabolism	259	1.46921	2.03941e-05	2222/1595/2194/1718/1717/5538/39/3052/3313/50814/6520/4597/6472/1719/2806/6125/29968/51478/3422/6723/79077/7416/91942/6189/6122/6175/4047/4598/6142/6146/55711/2224/6156/65985/6202/6135/3949/9524/2182/6217/6208/6187/54884/6223/6222/6204/9349/1854/6130/55902/4736/6713/10131/116228/6188/5019/4125/6165/6132/6137/6136/5160/79944/6155/6210/4967/6229/6230/1374/10449/6205/521/6138/205/6128/3954/25902/513…	proteome	up-regulated
WP5304	*Cholesterol metabolism	24	1.95993	4.83206e-05	2222/1595/1718/1717/39/50814/4597/51478/3422/7416/4047/4598/2224/3949	proteome	up-regulated
R-HSA-9679506	***SARS-CoV Infections	45	1.5519	0.00331857	6189/6202/6217/2288/6208/6187/476/6223/6222/6204/1107/6188/6210/6229/6230/6205/9817/6193/6209/6235/6201/6191/6234/6203/483/4124	proteome	up-regulated
R-HSA-5368286	***Mitochondrial translation initiation	62	1.48685	0.00342899	51021/9801/51649/64975/29088/65993/28998/10573/3396/51081/64978/116540/10884/29074/56945/6150/54534/54148/79590/65008/54948/84545/51116/90480/29093/65005/64965/65003/4528/740/64949/64976/63875/55037/64432/57129/26589/28957/23107/10240/51264/64960/6182/7818/51253	proteome	up-regulated
R-HSA-556833	***Metabolism of lipids	73	1.3378	0.0283717	2222/1595/2194/1718/1717/5538/39/50814/4597/51478/3422/4047/4598/55711/2224/65985/9524/2182	proteome	up-regulated
GO:0140053	**mitochondrial gene expression	77	1.48132	0.0384917	51021/6472/9801/51649/64975/29088/65993/28998/10573/3396/10128/51081/64978/116540/10884/84311/29074/56945/6150/54534/54148/79590/65008/54948/84545/51116/90480/29093/65005/64965/708/65003/4528/740/85476/64949/64976/80222/63875/55037/64432/51067/57129/26589/57505/28957/23107/10240/28958/51264/64960/6182/7818/51253	proteome	up-regulated
R-HSA-6798695	***Neutrophil degranulation	28	-1.65612	0.0262428	221/6037/441864/3043/84658/820/10321/5473/2717/5553/10394/8288	proteome	down-regulated
R-HSA-1430728	***Metabolism	51	1.42517	0.036004	3949/1718/6713/31/4257/6307/3992/3417/4524/134429/3295/55697/39/6448/4598/5315/10007/6520/2739/1595/4860/6319	transcriptome	up-regulated
GO:0009615	**response to virus	28	-1.58268	0.0463374	9636/10771/27350/4940/4599/10379/4939/9188/6352/3434/51191/2633/24138/151636/55601/4600/83666/10346/3433/3437/10875/6772	transcriptome	down-regulated
GO:0098542	**defense response to other organism	54	-1.50869	0.0463374	3556/5272/122618/9636/10771/27350/2867/4940/121260/4599/10379/146850/4939/9188/6352/3434/51191/2633/24138/6397/151636/55601/4600/10212/54625/83666/10346/9246/5591/3433/3437/10875/115361/6772	transcriptome	down-regulated
GO:0009605	**response to external stimulus	90	-1.45789	0.0463374	1436/2289/1435/79651/5335/3556/5272/122618/9636/57118/10771/27350/5588/2867/4940/121260/4599/975/19/10379/146850/2175/4939/9188/9750/6352/3434/9173/51191/2633/24138/6397/355/27250/6891/151636/129607/55601/4600/10212/54625/83666/3815/10346/9246/5591/3433/3437/246/10875/11251/115361/6772	transcriptome	down-regulated
R-HSA-168256	***Immune System	74	-1.50466	0.00839992	121260/4599/975/10379/146850/3708/2175/4939/6352/55313/5567/3434/9173/51191/121457/2633/24138/5721/27250/6891/5698/151636/4600/3676/10346/9246/976/9688/5591/3433/3437/246/10875/115361/3568/6772	transcriptome	down-regulated

## Sheet: ST3B. Gene names per enrichment
ID	Description	ENTREZ	enrichment	dataset	hugo_symbol	database
R-HSA-1430728	***Metabolism	2222	up-regulated	Proteome	FDFT1	Reactome
R-HSA-1430728	***Metabolism	1595	up-regulated	Proteome	CYP51A1	Reactome
R-HSA-1430728	***Metabolism	2194	up-regulated	Proteome	FASN	Reactome
R-HSA-1430728	***Metabolism	1718	up-regulated	Proteome	DHCR24	Reactome
R-HSA-1430728	***Metabolism	1717	up-regulated	Proteome	DHCR7	Reactome
R-HSA-1430728	***Metabolism	5538	up-regulated	Proteome	PPT1	Reactome
R-HSA-1430728	***Metabolism	39	up-regulated	Proteome	ACAT2	Reactome
R-HSA-1430728	***Metabolism	3052	up-regulated	Proteome	HCCS	Reactome
R-HSA-1430728	***Metabolism	3313	up-regulated	Proteome	HSPA9	Reactome
R-HSA-1430728	***Metabolism	50814	up-regulated	Proteome	NSDHL	Reactome
R-HSA-1430728	***Metabolism	6520	up-regulated	Proteome	SLC3A2	Reactome
R-HSA-1430728	***Metabolism	4597	up-regulated	Proteome	MVD	Reactome
R-HSA-1430728	***Metabolism	6472	up-regulated	Proteome	SHMT2	Reactome
R-HSA-1430728	***Metabolism	1719	up-regulated	Proteome	DHFR	Reactome
R-HSA-1430728	***Metabolism	2806	up-regulated	Proteome	GOT2	Reactome
R-HSA-1430728	***Metabolism	6125	up-regulated	Proteome	RPL5	Reactome
R-HSA-1430728	***Metabolism	29968	up-regulated	Proteome	PSAT1	Reactome
R-HSA-1430728	***Metabolism	51478	up-regulated	Proteome	HSD17B7	Reactome
R-HSA-1430728	***Metabolism	3422	up-regulated	Proteome	IDI1	Reactome
R-HSA-1430728	***Metabolism	6723	up-regulated	Proteome	SRM	Reactome
R-HSA-1430728	***Metabolism	79077	up-regulated	Proteome	DCTPP1	Reactome
R-HSA-1430728	***Metabolism	7416	up-regulated	Proteome	VDAC1	Reactome
R-HSA-1430728	***Metabolism	91942	up-regulated	Proteome	NDUFAF2	Reactome
R-HSA-1430728	***Metabolism	6189	up-regulated	Proteome	RPS3A	Reactome
R-HSA-1430728	***Metabolism	6122	up-regulated	Proteome	RPL3	Reactome
R-HSA-1430728	***Metabolism	6175	up-regulated	Proteome	RPLP0	Reactome
R-HSA-1430728	***Metabolism	4047	up-regulated	Proteome	LSS	Reactome
R-HSA-1430728	***Metabolism	4598	up-regulated	Proteome	MVK	Reactome
R-HSA-1430728	***Metabolism	6142	up-regulated	Proteome	RPL18A	Reactome
R-HSA-1430728	***Metabolism	6146	up-regulated	Proteome	RPL22	Reactome
R-HSA-1430728	***Metabolism	55711	up-regulated	Proteome	FAR2	Reactome
R-HSA-1430728	***Metabolism	2224	up-regulated	Proteome	FDPS	Reactome
R-HSA-1430728	***Metabolism	6156	up-regulated	Proteome	RPL30	Reactome
R-HSA-1430728	***Metabolism	65985	up-regulated	Proteome	AACS	Reactome
R-HSA-1430728	***Metabolism	6202	up-regulated	Proteome	RPS8	Reactome
R-HSA-1430728	***Metabolism	6135	up-regulated	Proteome	RPL11	Reactome
R-HSA-1430728	***Metabolism	3949	up-regulated	Proteome	LDLR	Reactome
R-HSA-1430728	***Metabolism	9524	up-regulated	Proteome	TECR	Reactome
R-HSA-1430728	***Metabolism	2182	up-regulated	Proteome	ACSL4	Reactome
R-HSA-1430728	***Metabolism	6217	up-regulated	Proteome	RPS16	Reactome
R-HSA-1430728	***Metabolism	6208	up-regulated	Proteome	RPS14	Reactome
R-HSA-1430728	***Metabolism	6187	up-regulated	Proteome	RPS2	Reactome
R-HSA-1430728	***Metabolism	54884	up-regulated	Proteome	RETSAT	Reactome
R-HSA-1430728	***Metabolism	6223	up-regulated	Proteome	RPS19	Reactome
R-HSA-1430728	***Metabolism	6222	up-regulated	Proteome	RPS18	Reactome
R-HSA-1430728	***Metabolism	6204	up-regulated	Proteome	RPS10	Reactome
R-HSA-1430728	***Metabolism	9349	up-regulated	Proteome	RPL23	Reactome
R-HSA-1430728	***Metabolism	1854	up-regulated	Proteome	DUT	Reactome
R-HSA-1430728	***Metabolism	6130	up-regulated	Proteome	RPL7A	Reactome
R-HSA-1430728	***Metabolism	55902	up-regulated	Proteome	ACSS2	Reactome
R-HSA-1430728	***Metabolism	4736	up-regulated	Proteome	RPL10A	Reactome
R-HSA-1430728	***Metabolism	6713	up-regulated	Proteome	SQLE	Reactome
R-HSA-1430728	***Metabolism	10131	up-regulated	Proteome	TRAP1	Reactome
R-HSA-1430728	***Metabolism	116228	up-regulated	Proteome	COX20	Reactome
R-HSA-1430728	***Metabolism	6188	up-regulated	Proteome	RPS3	Reactome
R-HSA-1430728	***Metabolism	5019	up-regulated	Proteome	OXCT1	Reactome
R-HSA-1430728	***Metabolism	4125	up-regulated	Proteome	MAN2B1	Reactome
R-HSA-1430728	***Metabolism	6165	up-regulated	Proteome	RPL35A	Reactome
R-HSA-1430728	***Metabolism	6132	up-regulated	Proteome	RPL8	Reactome
R-HSA-1430728	***Metabolism	6137	up-regulated	Proteome	RPL13	Reactome
R-HSA-1430728	***Metabolism	6136	up-regulated	Proteome	RPL12	Reactome
R-HSA-1430728	***Metabolism	5160	up-regulated	Proteome	PDHA1	Reactome
R-HSA-1430728	***Metabolism	79944	up-regulated	Proteome	L2HGDH	Reactome
R-HSA-1430728	***Metabolism	6155	up-regulated	Proteome	RPL27	Reactome
R-HSA-1430728	***Metabolism	6210	up-regulated	Proteome	RPS15A	Reactome
R-HSA-1430728	***Metabolism	4967	up-regulated	Proteome	OGDH	Reactome
R-HSA-1430728	***Metabolism	6229	up-regulated	Proteome	RPS24	Reactome
R-HSA-1430728	***Metabolism	6230	up-regulated	Proteome	RPS25	Reactome
R-HSA-1430728	***Metabolism	1374	up-regulated	Proteome	CPT1A	Reactome
R-HSA-1430728	***Metabolism	10449	up-regulated	Proteome	ACAA2	Reactome
R-HSA-1430728	***Metabolism	6205	up-regulated	Proteome	RPS11	Reactome
R-HSA-1430728	***Metabolism	521	up-regulated	Proteome	ATP5ME	Reactome
R-HSA-1430728	***Metabolism	6138	up-regulated	Proteome	RPL15	Reactome
R-HSA-1430728	***Metabolism	205	up-regulated	Proteome	AK4	Reactome
R-HSA-1430728	***Metabolism	6128	up-regulated	Proteome	RPL6	Reactome
R-HSA-1430728	***Metabolism	3954	up-regulated	Proteome	LETM1	Reactome
R-HSA-1430728	***Metabolism	25902	up-regulated	Proteome	MTHFD1L	Reactome
R-HSA-1430728	***Metabolism	5130	up-regulated	Proteome	PCYT1A	Reactome
R-HSA-1430728	***Metabolism	3157	up-regulated	Proteome	HMGCS1	Reactome
R-HSA-1430728	***Metabolism	58472	up-regulated	Proteome	SQOR	Reactome
R-HSA-1430728	***Metabolism	6139	up-regulated	Proteome	RPL17	Reactome
R-HSA-1430728	***Metabolism	6134	up-regulated	Proteome	RPL10	Reactome
R-HSA-1430728	***Metabolism	6160	up-regulated	Proteome	RPL31	Reactome
R-HSA-1430728	***Metabolism	539	up-regulated	Proteome	ATP5PO	Reactome
R-HSA-1430728	***Metabolism	6193	up-regulated	Proteome	RPS5	Reactome
R-HSA-1430728	***Metabolism	6209	up-regulated	Proteome	RPS15	Reactome
R-HSA-1430728	***Metabolism	4524	up-regulated	Proteome	MTHFR	Reactome
R-HSA-1430728	***Metabolism	6235	up-regulated	Proteome	RPS29	Reactome
R-HSA-1430728	***Metabolism	6201	up-regulated	Proteome	RPS7	Reactome
R-HSA-1430728	***Metabolism	6169	up-regulated	Proteome	RPL38	Reactome
R-HSA-1430728	***Metabolism	6191	up-regulated	Proteome	RPS4X	Reactome
R-HSA-1430728	***Metabolism	6234	up-regulated	Proteome	RPS28	Reactome
R-HSA-1430728	***Metabolism	10682	up-regulated	Proteome	EBP	Reactome
R-HSA-1430728	***Metabolism	5694	up-regulated	Proteome	PSMB6	Reactome
R-HSA-1430728	***Metabolism	54205	up-regulated	Proteome	CYCS	Reactome
R-HSA-1430728	***Metabolism	6152	up-regulated	Proteome	RPL24	Reactome
R-HSA-1430728	***Metabolism	84833	up-regulated	Proteome	ATP5MK	Reactome
R-HSA-1430728	***Metabolism	4942	up-regulated	Proteome	OAT	Reactome
R-HSA-1430728	***Metabolism	3074	up-regulated	Proteome	HEXB	Reactome
R-HSA-1430728	***Metabolism	197322	up-regulated	Proteome	ACSF3	Reactome
R-HSA-1430728	***Metabolism	6203	up-regulated	Proteome	RPS9	Reactome
R-HSA-1430728	***Metabolism	6144	up-regulated	Proteome	RPL21	Reactome
R-HSA-1430728	***Metabolism	2639	up-regulated	Proteome	GCDH	Reactome
R-HSA-1430728	***Metabolism	10247	up-regulated	Proteome	RIDA	Reactome
R-HSA-1430728	***Metabolism	6157	up-regulated	Proteome	RPL27A	Reactome
R-HSA-1430728	***Metabolism	2548	up-regulated	Proteome	GAA	Reactome
R-HSA-1430728	***Metabolism	6307	up-regulated	Proteome	MSMO1	Reactome
R-HSA-1430728	***Metabolism	9551	up-regulated	Proteome	ATP5MF	Reactome
R-HSA-1430728	***Metabolism	10632	up-regulated	Proteome	ATP5MG	Reactome
R-HSA-1430728	***Metabolism	10295	up-regulated	Proteome	BCKDK	Reactome
R-HSA-1430728	***Metabolism	285362	up-regulated	Proteome	SUMF1	Reactome
R-HSA-1430728	***Metabolism	1545	up-regulated	Proteome	CYP1B1	Reactome
R-HSA-1430728	***Metabolism	56898	up-regulated	Proteome	BDH2	Reactome
R-HSA-1430728	***Metabolism	95	up-regulated	Proteome	ACY1	Reactome
R-HSA-1430728	***Metabolism	6164	up-regulated	Proteome	RPL34	Reactome
R-HSA-1430728	***Metabolism	6133	up-regulated	Proteome	RPL9	Reactome
R-HSA-1430728	***Metabolism	6124	up-regulated	Proteome	RPL4	Reactome
R-HSA-1430728	***Metabolism	6341	up-regulated	Proteome	SCO1	Reactome
R-HSA-1430728	***Metabolism	51218	up-regulated	Proteome	GLRX5	Reactome
R-HSA-1430728	***Metabolism	326625	up-regulated	Proteome	MMAB	Reactome
R-HSA-1430728	***Metabolism	6129	up-regulated	Proteome	RPL7	Reactome
R-HSA-1430728	***Metabolism	6158	up-regulated	Proteome	RPL28	Reactome
R-HSA-1430728	***Metabolism	6168	up-regulated	Proteome	RPL37A	Reactome
R-HSA-1430728	***Metabolism	6161	up-regulated	Proteome	RPL32	Reactome
R-HSA-1430728	***Metabolism	23225	up-regulated	Proteome	NUP210	Reactome
R-HSA-1430728	***Metabolism	60386	up-regulated	Proteome	SLC25A19	Reactome
R-HSA-1430728	***Metabolism	11332	up-regulated	Proteome	ACOT7	Reactome
R-HSA-1430728	***Metabolism	25873	up-regulated	Proteome	RPL36	Reactome
R-HSA-1430728	***Metabolism	4758	up-regulated	Proteome	NEU1	Reactome
R-HSA-1430728	***Metabolism	9045	up-regulated	Proteome	RPL14	Reactome
WP5304	*Cholesterol metabolism	2222	up-regulated	Proteome	FDFT1	Wiki-Pathways
WP5304	*Cholesterol metabolism	1595	up-regulated	Proteome	CYP51A1	Wiki-Pathways
WP5304	*Cholesterol metabolism	1718	up-regulated	Proteome	DHCR24	Wiki-Pathways
WP5304	*Cholesterol metabolism	1717	up-regulated	Proteome	DHCR7	Wiki-Pathways
WP5304	*Cholesterol metabolism	39	up-regulated	Proteome	ACAT2	Wiki-Pathways
WP5304	*Cholesterol metabolism	50814	up-regulated	Proteome	NSDHL	Wiki-Pathways
WP5304	*Cholesterol metabolism	4597	up-regulated	Proteome	MVD	Wiki-Pathways
WP5304	*Cholesterol metabolism	51478	up-regulated	Proteome	HSD17B7	Wiki-Pathways
WP5304	*Cholesterol metabolism	3422	up-regulated	Proteome	IDI1	Wiki-Pathways
WP5304	*Cholesterol metabolism	7416	up-regulated	Proteome	VDAC1	Wiki-Pathways
WP5304	*Cholesterol metabolism	4047	up-regulated	Proteome	LSS	Wiki-Pathways
WP5304	*Cholesterol metabolism	4598	up-regulated	Proteome	MVK	Wiki-Pathways
WP5304	*Cholesterol metabolism	2224	up-regulated	Proteome	FDPS	Wiki-Pathways
WP5304	*Cholesterol metabolism	3949	up-regulated	Proteome	LDLR	Wiki-Pathways
R-HSA-9679506	***SARS-CoV Infections	6189	up-regulated	Proteome	RPS3A	Reactome
R-HSA-9679506	***SARS-CoV Infections	6202	up-regulated	Proteome	RPS8	Reactome
R-HSA-9679506	***SARS-CoV Infections	6217	up-regulated	Proteome	RPS16	Reactome
R-HSA-9679506	***SARS-CoV Infections	2288	up-regulated	Proteome	FKBP4	Reactome
R-HSA-9679506	***SARS-CoV Infections	6208	up-regulated	Proteome	RPS14	Reactome
R-HSA-9679506	***SARS-CoV Infections	6187	up-regulated	Proteome	RPS2	Reactome
R-HSA-9679506	***SARS-CoV Infections	476	up-regulated	Proteome	ATP1A1	Reactome
R-HSA-9679506	***SARS-CoV Infections	6223	up-regulated	Proteome	RPS19	Reactome
R-HSA-9679506	***SARS-CoV Infections	6222	up-regulated	Proteome	RPS18	Reactome
R-HSA-9679506	***SARS-CoV Infections	6204	up-regulated	Proteome	RPS10	Reactome
R-HSA-9679506	***SARS-CoV Infections	1107	up-regulated	Proteome	CHD3	Reactome
R-HSA-9679506	***SARS-CoV Infections	6188	up-regulated	Proteome	RPS3	Reactome
R-HSA-9679506	***SARS-CoV Infections	6210	up-regulated	Proteome	RPS15A	Reactome
R-HSA-9679506	***SARS-CoV Infections	6229	up-regulated	Proteome	RPS24	Reactome
R-HSA-9679506	***SARS-CoV Infections	6230	up-regulated	Proteome	RPS25	Reactome
R-HSA-9679506	***SARS-CoV Infections	6205	up-regulated	Proteome	RPS11	Reactome
R-HSA-9679506	***SARS-CoV Infections	9817	up-regulated	Proteome	KEAP1	Reactome
R-HSA-9679506	***SARS-CoV Infections	6193	up-regulated	Proteome	RPS5	Reactome
R-HSA-9679506	***SARS-CoV Infections	6209	up-regulated	Proteome	RPS15	Reactome
R-HSA-9679506	***SARS-CoV Infections	6235	up-regulated	Proteome	RPS29	Reactome
R-HSA-9679506	***SARS-CoV Infections	6201	up-regulated	Proteome	RPS7	Reactome
R-HSA-9679506	***SARS-CoV Infections	6191	up-regulated	Proteome	RPS4X	Reactome
R-HSA-9679506	***SARS-CoV Infections	6234	up-regulated	Proteome	RPS28	Reactome
R-HSA-9679506	***SARS-CoV Infections	6203	up-regulated	Proteome	RPS9	Reactome
R-HSA-9679506	***SARS-CoV Infections	483	up-regulated	Proteome	ATP1B3	Reactome
R-HSA-9679506	***SARS-CoV Infections	4124	up-regulated	Proteome	MAN2A1	Reactome
R-HSA-5368286	***Mitochondrial translation initiation	51021	up-regulated	Proteome	MRPS16	Reactome
R-HSA-5368286	***Mitochondrial translation initiation	9801	up-regulated	Proteome	MRPL19	Reactome
R-HSA-5368286	***Mitochondrial translation initiation	51649	up-regulated	Proteome	MRPS23	Reactome
R-HSA-5368286	***Mitochondrial translation initiation	64975	up-regulated	Proteome	MRPL41	Reactome
R-HSA-5368286	***Mitochondrial translation initiation	29088	up-regulated	Proteome	MRPL15	Reactome
R-HSA-5368286	***Mitochondrial translation initiation	65993	up-regulated	Proteome	MRPS34	Reactome
R-HSA-5368286	***Mitochondrial translation initiation	28998	up-regulated	Proteome	MRPL13	Reactome
R-HSA-5368286	***Mitochondrial translation initiation	10573	up-regulated	Proteome	MRPL28	Reactome
R-HSA-5368286	***Mitochondrial translation initiation	3396	up-regulated	Proteome	MRPL58	Reactome
R-HSA-5368286	***Mitochondrial translation initiation	51081	up-regulated	Proteome	MRPS7	Reactome
R-HSA-5368286	***Mitochondrial translation initiation	64978	up-regulated	Proteome	MRPL38	Reactome
R-HSA-5368286	***Mitochondrial translation initiation	116540	up-regulated	Proteome	MRPL53	Reactome
R-HSA-5368286	***Mitochondrial translation initiation	10884	up-regulated	Proteome	MRPS30	Reactome
R-HSA-5368286	***Mitochondrial translation initiation	29074	up-regulated	Proteome	MRPL18	Reactome
R-HSA-5368286	***Mitochondrial translation initiation	56945	up-regulated	Proteome	MRPS22	Reactome
R-HSA-5368286	***Mitochondrial translation initiation	6150	up-regulated	Proteome	MRPL23	Reactome
R-HSA-5368286	***Mitochondrial translation initiation	54534	up-regulated	Proteome	MRPL50	Reactome
R-HSA-5368286	***Mitochondrial translation initiation	54148	up-regulated	Proteome	MRPL39	Reactome
R-HSA-5368286	***Mitochondrial translation initiation	79590	up-regulated	Proteome	MRPL24	Reactome
R-HSA-5368286	***Mitochondrial translation initiation	65008	up-regulated	Proteome	MRPL1	Reactome
R-HSA-5368286	***Mitochondrial translation initiation	54948	up-regulated	Proteome	MRPL16	Reactome
R-HSA-5368286	***Mitochondrial translation initiation	84545	up-regulated	Proteome	MRPL43	Reactome
R-HSA-5368286	***Mitochondrial translation initiation	51116	up-regulated	Proteome	MRPS2	Reactome
R-HSA-5368286	***Mitochondrial translation initiation	90480	up-regulated	Proteome	GADD45GIP1	Reactome
R-HSA-5368286	***Mitochondrial translation initiation	29093	up-regulated	Proteome	MRPL22	Reactome
R-HSA-5368286	***Mitochondrial translation initiation	65005	up-regulated	Proteome	MRPL9	Reactome
R-HSA-5368286	***Mitochondrial translation initiation	64965	up-regulated	Proteome	MRPS9	Reactome
R-HSA-5368286	***Mitochondrial translation initiation	65003	up-regulated	Proteome	MRPL11	Reactome
R-HSA-5368286	***Mitochondrial translation initiation	4528	up-regulated	Proteome	MTIF2	Reactome
R-HSA-5368286	***Mitochondrial translation initiation	740	up-regulated	Proteome	MRPL49	Reactome
R-HSA-5368286	***Mitochondrial translation initiation	64949	up-regulated	Proteome	MRPS26	Reactome
R-HSA-5368286	***Mitochondrial translation initiation	64976	up-regulated	Proteome	MRPL40	Reactome
R-HSA-5368286	***Mitochondrial translation initiation	63875	up-regulated	Proteome	MRPL17	Reactome
R-HSA-5368286	***Mitochondrial translation initiation	55037	up-regulated	Proteome	PTCD3	Reactome
R-HSA-5368286	***Mitochondrial translation initiation	64432	up-regulated	Proteome	MRPS25	Reactome
R-HSA-5368286	***Mitochondrial translation initiation	57129	up-regulated	Proteome	MRPL47	Reactome
R-HSA-5368286	***Mitochondrial translation initiation	26589	up-regulated	Proteome	MRPL46	Reactome
R-HSA-5368286	***Mitochondrial translation initiation	28957	up-regulated	Proteome	MRPS28	Reactome
R-HSA-5368286	***Mitochondrial translation initiation	23107	up-regulated	Proteome	MRPS27	Reactome
R-HSA-5368286	***Mitochondrial translation initiation	10240	up-regulated	Proteome	MRPS31	Reactome
R-HSA-5368286	***Mitochondrial translation initiation	51264	up-regulated	Proteome	MRPL27	Reactome
R-HSA-5368286	***Mitochondrial translation initiation	64960	up-regulated	Proteome	MRPS15	Reactome
R-HSA-5368286	***Mitochondrial translation initiation	6182	up-regulated	Proteome	MRPL12	Reactome
R-HSA-5368286	***Mitochondrial translation initiation	7818	up-regulated	Proteome	DAP3	Reactome
R-HSA-5368286	***Mitochondrial translation initiation	51253	up-regulated	Proteome	MRPL37	Reactome
R-HSA-556833	***Metabolism of lipids	2222	up-regulated	Proteome	FDFT1	Reactome
R-HSA-556833	***Metabolism of lipids	1595	up-regulated	Proteome	CYP51A1	Reactome
R-HSA-556833	***Metabolism of lipids	2194	up-regulated	Proteome	FASN	Reactome
R-HSA-556833	***Metabolism of lipids	1718	up-regulated	Proteome	DHCR24	Reactome
R-HSA-556833	***Metabolism of lipids	1717	up-regulated	Proteome	DHCR7	Reactome
R-HSA-556833	***Metabolism of lipids	5538	up-regulated	Proteome	PPT1	Reactome
R-HSA-556833	***Metabolism of lipids	39	up-regulated	Proteome	ACAT2	Reactome
R-HSA-556833	***Metabolism of lipids	50814	up-regulated	Proteome	NSDHL	Reactome
R-HSA-556833	***Metabolism of lipids	4597	up-regulated	Proteome	MVD	Reactome
R-HSA-556833	***Metabolism of lipids	51478	up-regulated	Proteome	HSD17B7	Reactome
R-HSA-556833	***Metabolism of lipids	3422	up-regulated	Proteome	IDI1	Reactome
R-HSA-556833	***Metabolism of lipids	4047	up-regulated	Proteome	LSS	Reactome
R-HSA-556833	***Metabolism of lipids	4598	up-regulated	Proteome	MVK	Reactome
R-HSA-556833	***Metabolism of lipids	55711	up-regulated	Proteome	FAR2	Reactome
R-HSA-556833	***Metabolism of lipids	2224	up-regulated	Proteome	FDPS	Reactome
R-HSA-556833	***Metabolism of lipids	65985	up-regulated	Proteome	AACS	Reactome
R-HSA-556833	***Metabolism of lipids	9524	up-regulated	Proteome	TECR	Reactome
R-HSA-556833	***Metabolism of lipids	2182	up-regulated	Proteome	ACSL4	Reactome
GO:0140053	**mitochondrial gene expression	51021	up-regulated	Proteome	MRPS16	Gene Onthology
GO:0140053	**mitochondrial gene expression	6472	up-regulated	Proteome	SHMT2	Gene Onthology
GO:0140053	**mitochondrial gene expression	9801	up-regulated	Proteome	MRPL19	Gene Onthology
GO:0140053	**mitochondrial gene expression	51649	up-regulated	Proteome	MRPS23	Gene Onthology
GO:0140053	**mitochondrial gene expression	64975	up-regulated	Proteome	MRPL41	Gene Onthology
GO:0140053	**mitochondrial gene expression	29088	up-regulated	Proteome	MRPL15	Gene Onthology
GO:0140053	**mitochondrial gene expression	65993	up-regulated	Proteome	MRPS34	Gene Onthology
GO:0140053	**mitochondrial gene expression	28998	up-regulated	Proteome	MRPL13	Gene Onthology
GO:0140053	**mitochondrial gene expression	10573	up-regulated	Proteome	MRPL28	Gene Onthology
GO:0140053	**mitochondrial gene expression	3396	up-regulated	Proteome	MRPL58	Gene Onthology
GO:0140053	**mitochondrial gene expression	10128	up-regulated	Proteome	LRPPRC	Gene Onthology
GO:0140053	**mitochondrial gene expression	51081	up-regulated	Proteome	MRPS7	Gene Onthology
GO:0140053	**mitochondrial gene expression	64978	up-regulated	Proteome	MRPL38	Gene Onthology
GO:0140053	**mitochondrial gene expression	116540	up-regulated	Proteome	MRPL53	Gene Onthology
GO:0140053	**mitochondrial gene expression	10884	up-regulated	Proteome	MRPS30	Gene Onthology
GO:0140053	**mitochondrial gene expression	84311	up-regulated	Proteome	MRPL45	Gene Onthology
GO:0140053	**mitochondrial gene expression	29074	up-regulated	Proteome	MRPL18	Gene Onthology
GO:0140053	**mitochondrial gene expression	56945	up-regulated	Proteome	MRPS22	Gene Onthology
GO:0140053	**mitochondrial gene expression	6150	up-regulated	Proteome	MRPL23	Gene Onthology
GO:0140053	**mitochondrial gene expression	54534	up-regulated	Proteome	MRPL50	Gene Onthology
GO:0140053	**mitochondrial gene expression	54148	up-regulated	Proteome	MRPL39	Gene Onthology
GO:0140053	**mitochondrial gene expression	79590	up-regulated	Proteome	MRPL24	Gene Onthology
GO:0140053	**mitochondrial gene expression	65008	up-regulated	Proteome	MRPL1	Gene Onthology
GO:0140053	**mitochondrial gene expression	54948	up-regulated	Proteome	MRPL16	Gene Onthology
GO:0140053	**mitochondrial gene expression	84545	up-regulated	Proteome	MRPL43	Gene Onthology
GO:0140053	**mitochondrial gene expression	51116	up-regulated	Proteome	MRPS2	Gene Onthology
GO:0140053	**mitochondrial gene expression	90480	up-regulated	Proteome	GADD45GIP1	Gene Onthology
GO:0140053	**mitochondrial gene expression	29093	up-regulated	Proteome	MRPL22	Gene Onthology
GO:0140053	**mitochondrial gene expression	65005	up-regulated	Proteome	MRPL9	Gene Onthology
GO:0140053	**mitochondrial gene expression	64965	up-regulated	Proteome	MRPS9	Gene Onthology
GO:0140053	**mitochondrial gene expression	708	up-regulated	Proteome	C1QBP	Gene Onthology
GO:0140053	**mitochondrial gene expression	65003	up-regulated	Proteome	MRPL11	Gene Onthology
GO:0140053	**mitochondrial gene expression	4528	up-regulated	Proteome	MTIF2	Gene Onthology
GO:0140053	**mitochondrial gene expression	740	up-regulated	Proteome	MRPL49	Gene Onthology
GO:0140053	**mitochondrial gene expression	85476	up-regulated	Proteome	GFM1	Gene Onthology
GO:0140053	**mitochondrial gene expression	64949	up-regulated	Proteome	MRPS26	Gene Onthology
GO:0140053	**mitochondrial gene expression	64976	up-regulated	Proteome	MRPL40	Gene Onthology
GO:0140053	**mitochondrial gene expression	80222	up-regulated	Proteome	TARS2	Gene Onthology
GO:0140053	**mitochondrial gene expression	63875	up-regulated	Proteome	MRPL17	Gene Onthology
GO:0140053	**mitochondrial gene expression	55037	up-regulated	Proteome	PTCD3	Gene Onthology
GO:0140053	**mitochondrial gene expression	64432	up-regulated	Proteome	MRPS25	Gene Onthology
GO:0140053	**mitochondrial gene expression	51067	up-regulated	Proteome	YARS2	Gene Onthology
GO:0140053	**mitochondrial gene expression	57129	up-regulated	Proteome	MRPL47	Gene Onthology
GO:0140053	**mitochondrial gene expression	26589	up-regulated	Proteome	MRPL46	Gene Onthology
GO:0140053	**mitochondrial gene expression	57505	up-regulated	Proteome	AARS2	Gene Onthology
GO:0140053	**mitochondrial gene expression	28957	up-regulated	Proteome	MRPS28	Gene Onthology
GO:0140053	**mitochondrial gene expression	23107	up-regulated	Proteome	MRPS27	Gene Onthology
GO:0140053	**mitochondrial gene expression	10240	up-regulated	Proteome	MRPS31	Gene Onthology
GO:0140053	**mitochondrial gene expression	28958	up-regulated	Proteome	COA3	Gene Onthology
GO:0140053	**mitochondrial gene expression	51264	up-regulated	Proteome	MRPL27	Gene Onthology
GO:0140053	**mitochondrial gene expression	64960	up-regulated	Proteome	MRPS15	Gene Onthology
GO:0140053	**mitochondrial gene expression	6182	up-regulated	Proteome	MRPL12	Gene Onthology
GO:0140053	**mitochondrial gene expression	7818	up-regulated	Proteome	DAP3	Gene Onthology
GO:0140053	**mitochondrial gene expression	51253	up-regulated	Proteome	MRPL37	Gene Onthology
R-HSA-6798695	***Neutrophil degranulation	221	down-regulated	Proteome	ALDH3B1	Reactome
R-HSA-6798695	***Neutrophil degranulation	6037	down-regulated	Proteome	RNASE3	Reactome
R-HSA-6798695	***Neutrophil degranulation	441864	down-regulated	Proteome	TARM1	Reactome
R-HSA-6798695	***Neutrophil degranulation	3043	down-regulated	Proteome	HBB	Reactome
R-HSA-6798695	***Neutrophil degranulation	84658	down-regulated	Proteome	ADGRE3	Reactome
R-HSA-6798695	***Neutrophil degranulation	820	down-regulated	Proteome	CAMP	Reactome
R-HSA-6798695	***Neutrophil degranulation	10321	down-regulated	Proteome	CRISP3	Reactome
R-HSA-6798695	***Neutrophil degranulation	5473	down-regulated	Proteome	PPBP	Reactome
R-HSA-6798695	***Neutrophil degranulation	2717	down-regulated	Proteome	GLA	Reactome
R-HSA-6798695	***Neutrophil degranulation	5553	down-regulated	Proteome	PRG2	Reactome
R-HSA-6798695	***Neutrophil degranulation	10394	down-regulated	Proteome	PRG3	Reactome
R-HSA-6798695	***Neutrophil degranulation	8288	down-regulated	Proteome	EPX	Reactome
R-HSA-1430728	***Metabolism	3949	up-regulated	Transcriptome	LDLR	Reactome
R-HSA-1430728	***Metabolism	1718	up-regulated	Transcriptome	DHCR24	Reactome
R-HSA-1430728	***Metabolism	6713	up-regulated	Transcriptome	SQLE	Reactome
R-HSA-1430728	***Metabolism	31	up-regulated	Transcriptome	ACACA	Reactome
R-HSA-1430728	***Metabolism	4257	up-regulated	Transcriptome	MGST1	Reactome
R-HSA-1430728	***Metabolism	6307	up-regulated	Transcriptome	MSMO1	Reactome
R-HSA-1430728	***Metabolism	3992	up-regulated	Transcriptome	FADS1	Reactome
R-HSA-1430728	***Metabolism	3417	up-regulated	Transcriptome	IDH1	Reactome
R-HSA-1430728	***Metabolism	4524	up-regulated	Transcriptome	MTHFR	Reactome
R-HSA-1430728	***Metabolism	134429	up-regulated	Transcriptome	STARD4	Reactome
R-HSA-1430728	***Metabolism	3295	up-regulated	Transcriptome	HSD17B4	Reactome
R-HSA-1430728	***Metabolism	55697	up-regulated	Transcriptome	VAC14	Reactome
R-HSA-1430728	***Metabolism	39	up-regulated	Transcriptome	ACAT2	Reactome
R-HSA-1430728	***Metabolism	6448	up-regulated	Transcriptome	SGSH	Reactome
R-HSA-1430728	***Metabolism	4598	up-regulated	Transcriptome	MVK	Reactome
R-HSA-1430728	***Metabolism	5315	up-regulated	Transcriptome	PKM	Reactome
R-HSA-1430728	***Metabolism	10007	up-regulated	Transcriptome	GNPDA1	Reactome
R-HSA-1430728	***Metabolism	6520	up-regulated	Transcriptome	SLC3A2	Reactome
R-HSA-1430728	***Metabolism	2739	up-regulated	Transcriptome	GLO1	Reactome
R-HSA-1430728	***Metabolism	1595	up-regulated	Transcriptome	CYP51A1	Reactome
R-HSA-1430728	***Metabolism	4860	up-regulated	Transcriptome	PNP	Reactome
R-HSA-1430728	***Metabolism	6319	up-regulated	Transcriptome	SCD	Reactome
GO:0009615	**response to virus	9636	down-regulated	Transcriptome	ISG15	Gene Onthology
GO:0009615	**response to virus	10771	down-regulated	Transcriptome	ZMYND11	Gene Onthology
GO:0009615	**response to virus	27350	down-regulated	Transcriptome	APOBEC3C	Gene Onthology
GO:0009615	**response to virus	4940	down-regulated	Transcriptome	OAS3	Gene Onthology
GO:0009615	**response to virus	4599	down-regulated	Transcriptome	MX1	Gene Onthology
GO:0009615	**response to virus	10379	down-regulated	Transcriptome	IRF9	Gene Onthology
GO:0009615	**response to virus	4939	down-regulated	Transcriptome	OAS2	Gene Onthology
GO:0009615	**response to virus	9188	down-regulated	Transcriptome	DDX21	Gene Onthology
GO:0009615	**response to virus	6352	down-regulated	Transcriptome	CCL5	Gene Onthology
GO:0009615	**response to virus	3434	down-regulated	Transcriptome	IFIT1	Gene Onthology
GO:0009615	**response to virus	51191	down-regulated	Transcriptome	HERC5	Gene Onthology
GO:0009615	**response to virus	2633	down-regulated	Transcriptome	GBP1	Gene Onthology
GO:0009615	**response to virus	24138	down-regulated	Transcriptome	IFIT5	Gene Onthology
GO:0009615	**response to virus	151636	down-regulated	Transcriptome	DTX3L	Gene Onthology
GO:0009615	**response to virus	55601	down-regulated	Transcriptome	DDX60	Gene Onthology
GO:0009615	**response to virus	4600	down-regulated	Transcriptome	MX2	Gene Onthology
GO:0009615	**response to virus	83666	down-regulated	Transcriptome	PARP9	Gene Onthology
GO:0009615	**response to virus	10346	down-regulated	Transcriptome	TRIM22	Gene Onthology
GO:0009615	**response to virus	3433	down-regulated	Transcriptome	IFIT2	Gene Onthology
GO:0009615	**response to virus	3437	down-regulated	Transcriptome	IFIT3	Gene Onthology
GO:0009615	**response to virus	10875	down-regulated	Transcriptome	FGL2	Gene Onthology
GO:0009615	**response to virus	6772	down-regulated	Transcriptome	STAT1	Gene Onthology
GO:0098542	**defense response to other organism	3556	down-regulated	Transcriptome	IL1RAP	Gene Onthology
GO:0098542	**defense response to other organism	5272	down-regulated	Transcriptome	SERPINB9	Gene Onthology
GO:0098542	**defense response to other organism	122618	down-regulated	Transcriptome	PLD4	Gene Onthology
GO:0098542	**defense response to other organism	9636	down-regulated	Transcriptome	ISG15	Gene Onthology
GO:0098542	**defense response to other organism	10771	down-regulated	Transcriptome	ZMYND11	Gene Onthology
GO:0098542	**defense response to other organism	27350	down-regulated	Transcriptome	APOBEC3C	Gene Onthology
GO:0098542	**defense response to other organism	2867	down-regulated	Transcriptome	FFAR2	Gene Onthology
GO:0098542	**defense response to other organism	4940	down-regulated	Transcriptome	OAS3	Gene Onthology
GO:0098542	**defense response to other organism	121260	down-regulated	Transcriptome	SLC15A4	Gene Onthology
GO:0098542	**defense response to other organism	4599	down-regulated	Transcriptome	MX1	Gene Onthology
GO:0098542	**defense response to other organism	10379	down-regulated	Transcriptome	IRF9	Gene Onthology
GO:0098542	**defense response to other organism	146850	down-regulated	Transcriptome	PIK3R6	Gene Onthology
GO:0098542	**defense response to other organism	4939	down-regulated	Transcriptome	OAS2	Gene Onthology
GO:0098542	**defense response to other organism	9188	down-regulated	Transcriptome	DDX21	Gene Onthology
GO:0098542	**defense response to other organism	6352	down-regulated	Transcriptome	CCL5	Gene Onthology
GO:0098542	**defense response to other organism	3434	down-regulated	Transcriptome	IFIT1	Gene Onthology
GO:0098542	**defense response to other organism	51191	down-regulated	Transcriptome	HERC5	Gene Onthology
GO:0098542	**defense response to other organism	2633	down-regulated	Transcriptome	GBP1	Gene Onthology
GO:0098542	**defense response to other organism	24138	down-regulated	Transcriptome	IFIT5	Gene Onthology
GO:0098542	**defense response to other organism	6397	down-regulated	Transcriptome	SEC14L1	Gene Onthology
GO:0098542	**defense response to other organism	151636	down-regulated	Transcriptome	DTX3L	Gene Onthology
GO:0098542	**defense response to other organism	55601	down-regulated	Transcriptome	DDX60	Gene Onthology
GO:0098542	**defense response to other organism	4600	down-regulated	Transcriptome	MX2	Gene Onthology
GO:0098542	**defense response to other organism	10212	down-regulated	Transcriptome	DDX39A	Gene Onthology
GO:0098542	**defense response to other organism	54625	down-regulated	Transcriptome	PARP14	Gene Onthology
GO:0098542	**defense response to other organism	83666	down-regulated	Transcriptome	PARP9	Gene Onthology
GO:0098542	**defense response to other organism	10346	down-regulated	Transcriptome	TRIM22	Gene Onthology
GO:0098542	**defense response to other organism	9246	down-regulated	Transcriptome	UBE2L6	Gene Onthology
GO:0098542	**defense response to other organism	5591	down-regulated	Transcriptome	PRKDC	Gene Onthology
GO:0098542	**defense response to other organism	3433	down-regulated	Transcriptome	IFIT2	Gene Onthology
GO:0098542	**defense response to other organism	3437	down-regulated	Transcriptome	IFIT3	Gene Onthology
GO:0098542	**defense response to other organism	10875	down-regulated	Transcriptome	FGL2	Gene Onthology
GO:0098542	**defense response to other organism	115361	down-regulated	Transcriptome	GBP4	Gene Onthology
GO:0098542	**defense response to other organism	6772	down-regulated	Transcriptome	STAT1	Gene Onthology
GO:0009605	**response to external stimulus	1436	down-regulated	Transcriptome	CSF1R	Gene Onthology
GO:0009605	**response to external stimulus	2289	down-regulated	Transcriptome	FKBP5	Gene Onthology
GO:0009605	**response to external stimulus	1435	down-regulated	Transcriptome	CSF1	Gene Onthology
GO:0009605	**response to external stimulus	79651	down-regulated	Transcriptome	RHBDF2	Gene Onthology
GO:0009605	**response to external stimulus	5335	down-regulated	Transcriptome	PLCG1	Gene Onthology
GO:0009605	**response to external stimulus	3556	down-regulated	Transcriptome	IL1RAP	Gene Onthology
GO:0009605	**response to external stimulus	5272	down-regulated	Transcriptome	SERPINB9	Gene Onthology
GO:0009605	**response to external stimulus	122618	down-regulated	Transcriptome	PLD4	Gene Onthology
GO:0009605	**response to external stimulus	9636	down-regulated	Transcriptome	ISG15	Gene Onthology
GO:0009605	**response to external stimulus	57118	down-regulated	Transcriptome	CAMK1D	Gene Onthology
GO:0009605	**response to external stimulus	10771	down-regulated	Transcriptome	ZMYND11	Gene Onthology
GO:0009605	**response to external stimulus	27350	down-regulated	Transcriptome	APOBEC3C	Gene Onthology
GO:0009605	**response to external stimulus	5588	down-regulated	Transcriptome	PRKCQ	Gene Onthology
GO:0009605	**response to external stimulus	2867	down-regulated	Transcriptome	FFAR2	Gene Onthology
GO:0009605	**response to external stimulus	4940	down-regulated	Transcriptome	OAS3	Gene Onthology
GO:0009605	**response to external stimulus	121260	down-regulated	Transcriptome	SLC15A4	Gene Onthology
GO:0009605	**response to external stimulus	4599	down-regulated	Transcriptome	MX1	Gene Onthology
GO:0009605	**response to external stimulus	975	down-regulated	Transcriptome	CD81	Gene Onthology
GO:0009605	**response to external stimulus	19	down-regulated	Transcriptome	ABCA1	Gene Onthology
GO:0009605	**response to external stimulus	10379	down-regulated	Transcriptome	IRF9	Gene Onthology
GO:0009605	**response to external stimulus	146850	down-regulated	Transcriptome	PIK3R6	Gene Onthology
GO:0009605	**response to external stimulus	2175	down-regulated	Transcriptome	FANCA	Gene Onthology
GO:0009605	**response to external stimulus	4939	down-regulated	Transcriptome	OAS2	Gene Onthology
GO:0009605	**response to external stimulus	9188	down-regulated	Transcriptome	DDX21	Gene Onthology
GO:0009605	**response to external stimulus	9750	down-regulated	Transcriptome	RIPOR2	Gene Onthology
GO:0009605	**response to external stimulus	6352	down-regulated	Transcriptome	CCL5	Gene Onthology
GO:0009605	**response to external stimulus	3434	down-regulated	Transcriptome	IFIT1	Gene Onthology
GO:0009605	**response to external stimulus	9173	down-regulated	Transcriptome	IL1RL1	Gene Onthology
GO:0009605	**response to external stimulus	51191	down-regulated	Transcriptome	HERC5	Gene Onthology
GO:0009605	**response to external stimulus	2633	down-regulated	Transcriptome	GBP1	Gene Onthology
GO:0009605	**response to external stimulus	24138	down-regulated	Transcriptome	IFIT5	Gene Onthology
GO:0009605	**response to external stimulus	6397	down-regulated	Transcriptome	SEC14L1	Gene Onthology
GO:0009605	**response to external stimulus	355	down-regulated	Transcriptome	FAS	Gene Onthology
GO:0009605	**response to external stimulus	27250	down-regulated	Transcriptome	PDCD4	Gene Onthology
GO:0009605	**response to external stimulus	6891	down-regulated	Transcriptome	TAP2	Gene Onthology
GO:0009605	**response to external stimulus	151636	down-regulated	Transcriptome	DTX3L	Gene Onthology
GO:0009605	**response to external stimulus	129607	down-regulated	Transcriptome	CMPK2	Gene Onthology
GO:0009605	**response to external stimulus	55601	down-regulated	Transcriptome	DDX60	Gene Onthology
GO:0009605	**response to external stimulus	4600	down-regulated	Transcriptome	MX2	Gene Onthology
GO:0009605	**response to external stimulus	10212	down-regulated	Transcriptome	DDX39A	Gene Onthology
GO:0009605	**response to external stimulus	54625	down-regulated	Transcriptome	PARP14	Gene Onthology
GO:0009605	**response to external stimulus	83666	down-regulated	Transcriptome	PARP9	Gene Onthology
GO:0009605	**response to external stimulus	3815	down-regulated	Transcriptome	KIT	Gene Onthology
GO:0009605	**response to external stimulus	10346	down-regulated	Transcriptome	TRIM22	Gene Onthology
GO:0009605	**response to external stimulus	9246	down-regulated	Transcriptome	UBE2L6	Gene Onthology
GO:0009605	**response to external stimulus	5591	down-regulated	Transcriptome	PRKDC	Gene Onthology
GO:0009605	**response to external stimulus	3433	down-regulated	Transcriptome	IFIT2	Gene Onthology
GO:0009605	**response to external stimulus	3437	down-regulated	Transcriptome	IFIT3	Gene Onthology
GO:0009605	**response to external stimulus	246	down-regulated	Transcriptome	ALOX15	Gene Onthology
GO:0009605	**response to external stimulus	10875	down-regulated	Transcriptome	FGL2	Gene Onthology
GO:0009605	**response to external stimulus	11251	down-regulated	Transcriptome	PTGDR2	Gene Onthology
GO:0009605	**response to external stimulus	115361	down-regulated	Transcriptome	GBP4	Gene Onthology
GO:0009605	**response to external stimulus	6772	down-regulated	Transcriptome	STAT1	Gene Onthology
R-HSA-168256	***Immune System	121260	down-regulated	Transcriptome	SLC15A4	Reactome
R-HSA-168256	***Immune System	4599	down-regulated	Transcriptome	MX1	Reactome
R-HSA-168256	***Immune System	975	down-regulated	Transcriptome	CD81	Reactome
R-HSA-168256	***Immune System	10379	down-regulated	Transcriptome	IRF9	Reactome
R-HSA-168256	***Immune System	146850	down-regulated	Transcriptome	PIK3R6	Reactome
R-HSA-168256	***Immune System	3708	down-regulated	Transcriptome	ITPR1	Reactome
R-HSA-168256	***Immune System	2175	down-regulated	Transcriptome	FANCA	Reactome
R-HSA-168256	***Immune System	4939	down-regulated	Transcriptome	OAS2	Reactome
R-HSA-168256	***Immune System	6352	down-regulated	Transcriptome	CCL5	Reactome
R-HSA-168256	***Immune System	55313	down-regulated	Transcriptome	CPPED1	Reactome
R-HSA-168256	***Immune System	5567	down-regulated	Transcriptome	PRKACB	Reactome
R-HSA-168256	***Immune System	3434	down-regulated	Transcriptome	IFIT1	Reactome
R-HSA-168256	***Immune System	9173	down-regulated	Transcriptome	IL1RL1	Reactome
R-HSA-168256	***Immune System	51191	down-regulated	Transcriptome	HERC5	Reactome
R-HSA-168256	***Immune System	121457	down-regulated	Transcriptome	IKBIP	Reactome
R-HSA-168256	***Immune System	2633	down-regulated	Transcriptome	GBP1	Reactome
R-HSA-168256	***Immune System	24138	down-regulated	Transcriptome	IFIT5	Reactome
R-HSA-168256	***Immune System	5721	down-regulated	Transcriptome	PSME2	Reactome
R-HSA-168256	***Immune System	27250	down-regulated	Transcriptome	PDCD4	Reactome
R-HSA-168256	***Immune System	6891	down-regulated	Transcriptome	TAP2	Reactome
R-HSA-168256	***Immune System	5698	down-regulated	Transcriptome	PSMB9	Reactome
R-HSA-168256	***Immune System	151636	down-regulated	Transcriptome	DTX3L	Reactome
R-HSA-168256	***Immune System	4600	down-regulated	Transcriptome	MX2	Reactome
R-HSA-168256	***Immune System	3676	down-regulated	Transcriptome	ITGA4	Reactome
R-HSA-168256	***Immune System	10346	down-regulated	Transcriptome	TRIM22	Reactome
R-HSA-168256	***Immune System	9246	down-regulated	Transcriptome	UBE2L6	Reactome
R-HSA-168256	***Immune System	976	down-regulated	Transcriptome	ADGRE5	Reactome
R-HSA-168256	***Immune System	9688	down-regulated	Transcriptome	NUP93	Reactome
R-HSA-168256	***Immune System	5591	down-regulated	Transcriptome	PRKDC	Reactome
R-HSA-168256	***Immune System	3433	down-regulated	Transcriptome	IFIT2	Reactome
R-HSA-168256	***Immune System	3437	down-regulated	Transcriptome	IFIT3	Reactome
R-HSA-168256	***Immune System	246	down-regulated	Transcriptome	ALOX15	Reactome
R-HSA-168256	***Immune System	10875	down-regulated	Transcriptome	FGL2	Reactome
R-HSA-168256	***Immune System	115361	down-regulated	Transcriptome	GBP4	Reactome
R-HSA-168256	***Immune System	3568	down-regulated	Transcriptome	IL5RA	Reactome
R-HSA-168256	***Immune System	6772	down-regulated	Transcriptome	STAT1	Reactome

## Sheet: ST3C. Neutrophil degranulation
hugo_symbol	log2FoldChange	pvalue	padj	dataset
PPBP	-7.24435	8.98554e-11	6.17933e-10	Transcriptome
CRISP3	2.40073	1.99718e-05	6.42931e-05	Transcriptome
PRG3	2.82322	4.53952e-05	0.000138629	Transcriptome
TARM1	3.10277	3.99405e-08	1.9623e-07	Transcriptome
EPX	4.09158	3.21331e-15	3.60023e-14	Transcriptome
PPBP	-6.24097	2.80518e-12	3.2871e-11	Proteome
EPX	-5.67692	6.98478e-21	5e-19	Proteome
PRG3	-5.67507	1.35964e-19	6.87424e-18	Proteome
PRG2	-4.89445	4.37349e-18	1.40535e-16	Proteome
HBB	-4.56361	1.35767e-09	1.01196e-08	Proteome
CAMP	-3.83453	1.72892e-10	1.49419e-09	Proteome
CRISP3	-3.28652	1.67728e-11	1.71524e-10	Proteome
RNASE3	-2.69789	2.63116e-09	1.86686e-08	Proteome
ADGRE3	-2.3846	2.46868e-10	2.07542e-09	Proteome
TARM1	-2.36638	1.40698e-09	1.04763e-08	Proteome
GLA	-1.63979	1.4357e-16	3.37016e-15	Proteome
ALDH3B1	-1.09828	2.84817e-09	2.0149e-08	Proteome
