# Supplementary material for: Characterization of human CD34+ HSPC-derived neutrophils with limited myeloid-derived immunosuppressive cell activity
Source: iScience. 2025 Aug 20;28(9):113404. doi: 10.1016/j.isci.2025.113404 (PMC12496184; doi:10.1016/j.isci.2025.113404)
Supplement: Table S4. Protein-Protein interaction network of all proteins for which no transcript was observed in either PMNs or SL-II cultured neutrophils [file mmc4.xlsx]

## Sheet: ST4. Protein-protein table
AverageShortestPathLength	BetweennessCentrality	ClosenessCentrality	ClusteringCoefficient	Degree	Eccentricity	IsSingleNode	label	labeller	name	NeighborhoodConnectivity	NumberOfDirectedEdges	NumberOfUndirectedEdges	Other_mechanism	PartnerOfMultiEdgedNodePairs	Platelet_or_plasma_related	Radiality	selected	SelfLoops	shared name	Stress	TopologicalCoefficient
2.54074	0.000179486	0.393586	0.942857	21	5	FALSE		Platelet_Plasma	A1BG	30.4762	0	21	0	0	1	0.965761	FALSE	0	A1BG	96	0.441684
2.33333	0.0294626	0.428571	0.620635	36	5	FALSE		Platelet_Plasma	APOH	25.3611	0	36	0	0	1	0.97037	FALSE	0	APOH	3728	0.324786
2.62963	0.0119206	0.380282	0.746377	24	5	FALSE		Other	AFM	27	0	24	1	0	0	0.963786	FALSE	0	AFM	2088	0.435484
2.46667	0.0111701	0.405405	0.76455	28	5	FALSE		Platelet_Plasma	HRG	27.8571	0	28	0	0	1	0.967407	FALSE	0	HRG	1840	0.386905
2.28889	0.0210068	0.436893	0.653782	35	5	FALSE		Platelet_Plasma	APOA1	26.2286	0	35	0	0	1	0.971358	FALSE	0	APOA1	4164	0.312245
2.34815	0.0367217	0.425868	0.631933	35	5	FALSE		Other	TTR	25.6571	0	35	1	0	0	0.970041	FALSE	0	TTR	4220	0.336842
2.31111	0.0701162	0.432692	0.572193	34	5	FALSE		Platelet_Plasma	KNG1	24.7941	0	34	0	0	1	0.970864	FALSE	0	KNG1	9762	0.305737
2.48889	0.00260481	0.401786	0.844156	22	5	FALSE		Other	RBP4	30	0	22	1	0	0	0.966914	FALSE	0	RBP4	544	0.416667
2.39259	0.0112914	0.417957	0.800493	29	5	FALSE		Platelet_Plasma	FGG	28.7586	0	29	0	0	1	0.969053	FALSE	0	FGG	1876	0.378403
2.54074	0.000255933	0.393586	0.927536	24	6	FALSE		Platelet_Plasma	ITIH2	30.4167	0	24	0	0	1	0.965761	FALSE	0	ITIH2	122	0.440821
2.34815	0.0296241	0.425868	0.672348	33	5	FALSE		Platelet_Plasma	SERPINC1	26.4545	0	33	0	0	1	0.970041	FALSE	0	SERPINC1	6216	0.339161
2.4963	0.0262404	0.400593	0.747036	23	5	FALSE		Other	AZGP1	27.6522	0	23	1	0	0	0.966749	FALSE	0	AZGP1	3160	0.400126
2.38519	0.0147559	0.419255	0.713978	31	5	FALSE		Platelet_Plasma	FGA	27.2581	0	31	0	0	1	0.969218	FALSE	0	FGA	2532	0.363441
2.5037	0.00102792	0.399408	0.862319	24	5	FALSE		Platelet_Plasma	ITIH4	29.5417	0	24	0	0	1	0.966584	FALSE	0	ITIH4	432	0.422024
2.43704	0.000790808	0.410334	0.857143	28	5	FALSE		Platelet_Plasma	FGB	29.5	0	28	0	0	1	0.968066	FALSE	0	FGB	362	0.40411
2.39259	0.0258052	0.417957	0.756989	31	5	FALSE		Other	GC	27.8387	0	31	1	0	0	0.969053	FALSE	0	GC	2238	0.38091
2.14074	0.201379	0.467128	0.39697	45	5	FALSE		Platelet_Plasma	ALB	20.9111	0	45	0	0	1	0.97465	FALSE	0	ALB	20024	0.239847
2.42963	0.00651392	0.411585	0.744828	30	5	FALSE		Platelet_Plasma	HPX	27.6333	0	30	1	0	0	0.96823	FALSE	0	HPX	1336	0.383796
2.45185	0.00146238	0.407855	0.823362	27	5	FALSE		Platelet_Plasma	SERPINA3	28.9259	0	27	0	0	1	0.967737	FALSE	0	SERPINA3	608	0.401749
2.24444	0.067385	0.445545	0.604839	32	5	FALSE		Platelet_Plasma	TF	25.8125	0	32	0	0	1	0.972346	FALSE	0	TF	7804	0.296695
2.31852	0.0380919	0.43131	0.704545	33	5	FALSE		Platelet_Plasma	AMBP	26.8485	0	33	1	0	0	0.9707	FALSE	0	AMBP	4614	0.352871
2.26667	0.087005	0.441176	0.587302	36	5	FALSE		Platelet_Plasma	AHSG	24.7778	0	36	0	0	1	0.971852	FALSE	0	AHSG	7092	0.31294
3.28889	0.0146099	0.304054	0	3	6	FALSE		Other	ACTBL2	12.6667	0	3	1	0	0	0.949136	FALSE	0	ACTBL2	918	0.364583
3.02222	0.00323609	0.330882	0.5	4	6	FALSE		Other	MIF	26.25	0	4	1	0	0	0.955062	FALSE	0	MIF	262	0.530612
3.74815	0.00705329	0.266798	0.333333	3	6	FALSE		Other	TUBA8	3.33333	0	3	1	0	0	0.93893	FALSE	0	TUBA8	482	0.428571
3.25926	0	0.306818	0	1	6	FALSE		Other	ACY1	36	0	1	1	0	0	0.949794	FALSE	0	ACY1	0	0
2.31852	0.0437896	0.43131	0.63447	33	5	FALSE		Platelet_Plasma	APOB	25.9697	0	33	0	0	1	0.9707	FALSE	0	APOB	5678	0.32873
2.54074	0.001572	0.393586	0.844203	24	6	FALSE		Platelet_Plasma	SERPINF2	29.25	0	24	0	0	1	0.965761	FALSE	0	SERPINF2	442	0.423913
2.62222	0.000878733	0.381356	0.882353	18	6	FALSE		Platelet_Plasma	SERPINA7	30.3333	0	18	1	0	0	0.963951	FALSE	0	SERPINA7	246	0.466667
3.42222	6.81581e-05	0.292208	0.666667	3	6	FALSE		Other	CPN2	18.3333	0	3	1	0	0	0.946173	FALSE	0	CPN2	14	0.591398
3.42222	0.000211401	0.292208	0.666667	3	6	FALSE		Other	PGLYRP2	16.6667	0	3	1	0	0	0.946173	FALSE	0	PGLYRP2	14	0.574713
2.34074	0.0106327	0.427215	0.726882	31	5	FALSE		Platelet_Plasma	APOC3	27.5806	0	31	0	0	1	0.970206	FALSE	0	APOC3	2580	0.340502
2.36296	0.0316569	0.423197	0.633065	32	5	FALSE		Platelet_Plasma	F2	25.875	0	32	0	0	1	0.969712	FALSE	0	F2	6282	0.336039
2.37778	0.0432027	0.420561	0.541538	26	5	FALSE		Other	AGT	24.6538	0	26	1	0	0	0.969383	FALSE	0	AGT	4910	0.312074
3.0963	0.000105742	0.322967	0.833333	4	6	FALSE		Other	KALRN	24.25	0	4	1	0	0	0.953416	FALSE	0	KALRN	16	0.538889
2.25185	0.0801551	0.444079	0.542339	32	5	FALSE		Platelet_Plasma	APOE	24.7188	0	32	0	0	1	0.972181	FALSE	0	APOE	12010	0.287427
2.92593	0.000579377	0.341772	0.5	4	5	FALSE		Other	S100B	27.75	0	4	1	0	0	0.957202	FALSE	0	S100B	168	0.539216
3.28148	0	0.30474	1	2	6	FALSE		Other	CXCL5	21.5	0	2	1	0	0	0.9493	FALSE	0	CXCL5	0	0.651515
2.59259	0.0273542	0.385714	0.536765	17	5	FALSE		Platelet_Plasma	PF4	24.4706	0	17	0	0	1	0.964609	FALSE	0	PF4	4054	0.359862
3.07407	0	0.325301	1	2	6	FALSE		Platelet_Plasma	PRG2	35.5	0	2	1	0	0	0.953909	FALSE	0	PRG2	0	0.739583
2.45185	0.0957378	0.407855	0.247619	15	5	FALSE		Other	SOD2	17.4	0	15	1	0	0	0.967737	FALSE	0	SOD2	10994	0.233333
3.03704	0.0232351	0.329268	0.3	5	6	FALSE		Other	GNG10	14.4	0	5	1	0	0	0.954733	FALSE	0	GNG10	2656	0.325581
2.84444	0	0.351562	1	4	5	FALSE		Other	NOX1	29.5	0	4	1	0	0	0.959012	FALSE	0	NOX1	0	0.517544
2.77037	0.0679776	0.360963	0.190476	7	6	FALSE		Other	AK1	10.5714	0	7	1	0	0	0.960658	FALSE	0	AK1	4076	0.174877
2.77037	0.0359128	0.360963	0.305556	9	5	FALSE		Other	KRT1	18.8889	0	9	1	0	0	0.960658	FALSE	0	KRT1	3692	0.312963
2.91852	0.00196207	0.34264	0.533333	6	6	FALSE		Platelet_Plasma	HBZ	23.6667	0	6	1	0	0	0.957366	FALSE	0	HBZ	270	0.430303
2.97037	0.000328238	0.336658	0.666667	6	6	FALSE		Other	FETUB	28	0	6	1	0	0	0.956214	FALSE	0	FETUB	90	0.54902
2.67407	0.000795794	0.373961	0.910256	13	5	FALSE		Platelet_Plasma	APOC2	30.2308	0	13	0	0	1	0.962798	FALSE	0	APOC2	248	0.487593
3.03704	0.00102262	0.329268	0.571429	8	6	FALSE		Platelet_Plasma	HGFAC	24.5	0	8	1	0	0	0.954733	FALSE	0	HGFAC	200	0.553977
2.53333	0.00176443	0.394737	0.838095	21	5	FALSE		Platelet_Plasma	APOC1	29.2381	0	21	0	0	1	0.965926	FALSE	0	APOC1	532	0.429972
3.48148	0.0174162	0.287234	0.333333	3	7	FALSE		Other	SARS2	7	0	3	1	0	0	0.944856	FALSE	0	SARS2	1038	0.416667
2.79259	0.0256573	0.35809	0.272727	11	6	FALSE		Other	ATP6V0C	10.2727	0	11	1	0	0	0.960165	FALSE	0	ATP6V0C	2834	0.186777
3.51111	0.029849	0.28481	0	4	7	FALSE		Other	DOHH	4.75	0	4	1	0	0	0.944198	FALSE	0	DOHH	1396	0.267857
3.17778	0.0334056	0.314685	0.222222	9	6	FALSE		Other	MRPL12	7.11111	0	9	1	0	0	0.951605	FALSE	0	MRPL12	2426	0.246032
3.54815	0.00288452	0.281837	0	2	7	FALSE		Platelet_Plasma	NT5C	8	0	2	1	0	0	0.943374	FALSE	0	NT5C	138	0.5
3.08889	0.0265008	0.323741	0.25	9	6	FALSE		Other	TSFM	6.88889	0	9	1	0	0	0.95358	FALSE	0	TSFM	1428	0.202614
3.91111	0.000156159	0.255682	0.9	5	6	FALSE		Platelet_Plasma	AKAP17A	7	0	5	1	0	0	0.935309	FALSE	0	AKAP17A	24	0.538462
3.4	0.0173517	0.294118	0.47619	7	6	FALSE		Platelet_Plasma	CSF2RA	6	0	7	1	0	0	0.946667	FALSE	0	CSF2RA	1570	0.315789
3.48148	0.00609561	0.287234	0.7	5	6	FALSE		Other	ZBED1	6.8	0	5	1	0	0	0.944856	FALSE	0	ZBED1	944	0.425
3.91111	0.000156159	0.255682	0.9	5	6	FALSE		Platelet_Plasma	DHRSX	7	0	5	1	0	0	0.935309	FALSE	0	DHRSX	24	0.538462
3.17037	0.0467943	0.315421	0.333333	9	5	FALSE		Other	SLC25A6	7	0	9	1	0	0	0.95177	FALSE	0	SLC25A6	3042	0.246032
3.34815	0.0346906	0.298673	0.361111	9	6	FALSE		Platelet_Plasma	ASMTL	5	0	9	1	0	0	0.947819	FALSE	0	ASMTL	3246	0.287582
2.99259	0.00748905	0.334158	0.4	5	6	FALSE		Other	KRT14	13	0	5	1	0	0	0.95572	FALSE	0	KRT14	794	0.25
2.91852	0.0305073	0.34264	0.285714	7	6	FALSE		Other	KRT5	11.1429	0	7	1	0	0	0.957366	FALSE	0	KRT5	3186	0.196429
2.91111	0.0599988	0.343511	0.2	6	6	FALSE		Other	CTTN	11.1667	0	6	1	0	0	0.957531	FALSE	0	CTTN	5994	0.205128
2.99259	0.00197257	0.334158	0.6	6	6	FALSE		Other	HBA1	18.1667	0	6	1	0	0	0.95572	FALSE	0	HBA1	316	0.349359
2.63704	0.00154689	0.379213	0.780952	15	5	FALSE		Platelet_Plasma	APOD	28.2	0	15	1	0	0	0.963621	FALSE	0	APOD	440	0.420896
2.77778	0.00701068	0.36	0.5	13	6	FALSE		Other	HBB	23.0769	0	13	1	0	0	0.960494	FALSE	0	HBB	938	0.391134
2.78519	0.000346217	0.359043	0.8	5	6	FALSE			HFE	27.4	0	5		0		0.960329	FALSE	0	HFE	78	0.456667
3.01481	0.0460228	0.331695	0.166667	4	6	FALSE		Other	H3-2	13.75	0	4	1	0	0	0.955226	FALSE	0	H3-2	3906	0.276042
3.1037	0.0169832	0.322196	0.166667	4	6	FALSE		Other	AMACR	9.75	0	4	1	0	0	0.953251	FALSE	0	AMACR	1576	0.289062
3.33333	0.0450445	0.3	0	4	7	FALSE		Platelet_Plasma	BCKDHA	6	0	4	1	0	0	0.948148	FALSE	0	BCKDHA	3328	0.25
2.91852	0.0329772	0.34264	0.4	5	6	FALSE		Other	IL3RA	13	0	5	1	0	0	0.957366	FALSE	0	IL3RA	3670	0.256
5.3037	0	0.188547	0	1	9	FALSE		Other	AMT	2	0	1	1	0	0	0.904362	FALSE	0	AMT	0	0
4.31111	0.0148148	0.231959	0	2	8	FALSE		Other	GCSH	2.5	0	2	1	0	0	0.92642	FALSE	0	GCSH	1092	0.5
2.82222	0.0163793	0.354331	0.644444	10	6	FALSE		Other	APOO	23.2	0	10	1	0	0	0.959506	FALSE	0	APOO	3406	0.421818
3.13333	0.0101135	0.319149	0.466667	6	6	FALSE		Other	HBD	11.6667	0	6	1	0	0	0.952593	FALSE	0	HBD	1154	0.277778
2.86667	0.0558342	0.348837	0.133333	6	6	FALSE		Other	VAMP7	14.3333	0	6	1	0	0	0.958519	FALSE	0	VAMP7	5456	0.269231
2.67407	0.0815241	0.373961	0.351648	14	6	FALSE		Platelet_Plasma	MT-CO2	10.7143	0	14	1	0	0	0.962798	FALSE	0	MT-CO2	8606	0.182266
2.82963	0.011426	0.353403	0.688889	10	6	FALSE		Platelet_Plasma	MT-ND3	12.7	0	10	1	0	0	0.959342	FALSE	0	MT-ND3	2574	0.24902
3.32593	0	0.300668	0	1	6	FALSE		Other	DEFA1	36	0	1	1	0	0	0.948313	FALSE	0	DEFA1	0	0
3.2963	0.0019972	0.303371	0.4	6	6	FALSE		Platelet_Plasma	ATP5ME	10.3333	0	6	1	0	0	0.948971	FALSE	0	ATP5ME	510	0.356322
3.13333	0.015205	0.319149	0.555556	10	6	FALSE		Platelet_Plasma	NDUFA13	10	0	10	1	0	0	0.952593	FALSE	0	NDUFA13	1340	0.285714
4.23704	0	0.236014	1	2	7	FALSE		Other	P2RY8	8	0	2	1	0	0	0.928066	FALSE	0	P2RY8	0	0.8
4.34074	0	0.230375	0	1	7	FALSE		Other	NOP2	9	0	1	1	0	0	0.925761	FALSE	0	NOP2	0	0
2.91852	0.0279955	0.34264	0.5	12	5	FALSE		Other	NDUFB8	10.0833	0	12	1	0	0	0.957366	FALSE	0	NDUFB8	2430	0.240079
3.43704	0.0165924	0.290948	0.511111	10	6	FALSE		Other	NDUFA7	8.7	0	10	1	0	0	0.945844	FALSE	0	NDUFA7	3146	0.425
2.8	0.0110269	0.357143	0.583333	9	6	FALSE		Other	MT-ATP8	13	0	9	1	0	0	0.96	FALSE	0	MT-ATP8	1820	0.238683
3.05926	0	0.326877	1	2	6	FALSE		Platelet_Plasma	ATP6V0D2	21.5	0	2	1	0	0	0.954239	FALSE	0	ATP6V0D2	0	0.52439
3.31111	0.00070183	0.302013	0.833333	9	6	FALSE		Platelet_Plasma	MT-ND5	10.6667	0	9	1	0	0	0.948642	FALSE	0	MT-ND5	200	0.426667
3.04444	0.00421006	0.328467	0.711111	10	6	FALSE		Platelet_Plasma	MT-ND4	11	0	10	1	0	0	0.954568	FALSE	0	MT-ND4	898	0.323529
3.28889	0.0122323	0.304054	0.666667	10	6	FALSE		Platelet_Plasma	MT-ND1	9.9	0	10	1	0	0	0.949136	FALSE	0	MT-ND1	794	0.376923
4.12593	0.00649809	0.24237	0.5	4	8	FALSE		Other	NELFCD	4.25	0	4	1	0	0	0.930535	FALSE	0	NELFCD	272	0.444444
4.5037	0	0.222039	0	1	8	FALSE			C12orf10	4	0	1		0		0.92214	FALSE	0	C12orf10	0	0
3.66667	0	0.272727	0	1	7	FALSE			C15orf48	14	0	1		0		0.940741	FALSE	0	C15orf48	0	0
3.68889	0.0256998	0.271084	0.333333	6	7	FALSE		Other	CALD1	4.16667	0	6	1	0	0	0.940247	FALSE	0	CALD1	2960	0.319444
3.80741	0.00323743	0.262646	0.833333	4	7	FALSE		Other	ITGB5	4.75	0	4	1	0	0	0.937613	FALSE	0	ITGB5	664	0.527778
4.68148	0	0.213608	0	1	8	FALSE		Other	PPP1R14A	6	0	1	1	0	0	0.918189	FALSE	0	PPP1R14A	0	0
3.80741	0.00323743	0.262646	0.833333	4	7	FALSE		Platelet_Plasma	FLNC	4.75	0	4	1	0	0	0.937613	FALSE	0	FLNC	664	0.527778
4.66667	0	0.214286	1	3	8	FALSE		Other	TPM2	4.66667	0	3	1	0	0	0.918519	FALSE	0	TPM2	0	0.777778
5.17778	0	0.193133	0	1	9	FALSE		Other	CHD1L	5	0	1	1	0	0	0.90716	FALSE	0	CHD1L	0	0
4.18519	0.0192866	0.238938	0.3	5	8	FALSE		Other	GTF2H4	3.2	0	5	1	0	0	0.929218	FALSE	0	GTF2H4	1388	0.4
4.01481	0	0.249077	1	2	7	FALSE		Other	CMTM5	6.5	0	2	1	0	0	0.933004	FALSE	0	CMTM5	0	0.65
3.02963	0.0387258	0.330073	0.4	10	6	FALSE		Platelet_Plasma	GP9	14.3	0	10	0	0	1	0.954897	FALSE	0	GP9	6580	0.302128
3.48148	0.00136679	0.287234	0.666667	3	6	FALSE		Other	TREML1	9.66667	0	3	1	0	0	0.944856	FALSE	0	TREML1	268	0.460317
3.34074	0	0.299335	0	1	6	FALSE		Other	CNDP1	35	0	1	1	0	0	0.947984	FALSE	0	CNDP1	0	0
3.55556	0.0422262	0.28125	0.190476	7	7	FALSE		Platelet_Plasma	PIK3R2	6.14286	0	7	1	0	0	0.94321	FALSE	0	PIK3R2	7748	0.254658
3.3037	0	0.302691	0	1	6	FALSE		Other	CTSV	34	0	1	1	0	0	0.948807	FALSE	0	CTSV	0	0
3.78519	0.00219406	0.264188	0	2	7	FALSE		Other	HDAC10	5	0	2	1	0	0	0.938107	FALSE	0	HDAC10	208	0.571429
4.5037	0	0.222039	0	1	8	FALSE		Platelet_Plasma	HYI	4	0	1	1	0	0	0.92214	FALSE	0	HYI	0	0
3.47407	0.0236565	0.287846	0.2	5	6	FALSE		Other	EEF1G	5.4	0	5	1	0	0	0.945021	FALSE	0	EEF1G	1016	0.236364
4.25926	0	0.234783	1	2	7	FALSE		Other	TUBB4A	4	0	2	1	0	0	0.927572	FALSE	0	TUBB4A	0	0.666667
3.06667	0.0170622	0.326087	0.166667	4	6	FALSE		Other	PGK2	9.5	0	4	1	0	0	0.954074	FALSE	0	PGK2	1280	0.290323
4.17037	0	0.239787	0	1	7	FALSE		Platelet_Plasma	EXOSC4	9	0	1	1	0	0	0.929547	FALSE	0	EXOSC4	0	0
3.07407	0.00660322	0.325301	0.8	6	6	FALSE		Platelet_Plasma	GP5	20.6667	0	6	0	0	1	0.953909	FALSE	0	GP5	2254	0.449275
3.04444	0.0228568	0.328467	0.571429	8	6	FALSE		Platelet_Plasma	GP1BB	17.5	0	8	0	0	1	0.954568	FALSE	0	GP1BB	4500	0.369681
2.94074	0.0354572	0.34005	0.138889	9	6	FALSE		Other	SLC4A1	11.4444	0	9	1	0	0	0.956872	FALSE	0	SLC4A1	3596	0.236407
4.02963	0	0.248162	0	1	7	FALSE		Other	GNAZ	5	0	1	1	0	0	0.932675	FALSE	0	GNAZ	0	0
4.03704	0	0.247706	0	1	7	FALSE		Platelet_Plasma	TMEM40	8	0	1	1	0	0	0.93251	FALSE	0	TMEM40	0	0
4.02222	0	0.248619	0	1	7	FALSE		Other	TSPAN9	10	0	1	1	0	0	0.93284	FALSE	0	TSPAN9	0	0
4.53333	0.0148148	0.220588	0	2	8	FALSE		Other	GRAP2	4	0	2	1	0	0	0.921481	FALSE	0	GRAP2	3480	0.5
5.52593	0	0.180965	0	1	9	FALSE		Other	UBASH3A	2	0	1	1	0	0	0.899424	FALSE	0	UBASH3A	0	0
3.74815	0.0093464	0.266798	0.666667	4	7	FALSE		Platelet_Plasma	POLR2I	4.25	0	4	1	0	0	0.93893	FALSE	0	POLR2I	1060	0.472222
3.74815	0.0093464	0.266798	0.666667	4	7	FALSE		Other	SUPT4H1	4.25	0	4	1	0	0	0.93893	FALSE	0	SUPT4H1	1060	0.472222
3.81481	0.0148148	0.262136	0.333333	3	7	FALSE		Other	SELENBP1	5.33333	0	3	1	0	0	0.937449	FALSE	0	SELENBP1	1514	0.454545
4.42963	0	0.225753	0	1	7	FALSE		Platelet_Plasma	HINT2	10	0	1	1	0	0	0.923786	FALSE	0	HINT2	0	0
3.61481	0.000123421	0.276639	0.666667	4	6	FALSE		Other	KRT9	5.75	0	4	1	0	0	0.941893	FALSE	0	KRT9	12	0.479167
3.57778	0.000154782	0.279503	0.833333	4	6	FALSE		Other	KRT2	6.25	0	4	1	0	0	0.942716	FALSE	0	KRT2	12	0.480769
3.57037	0.000278203	0.280083	0.7	5	6	FALSE		Other	KRT10	5.8	0	5	1	0	0	0.942881	FALSE	0	KRT10	24	0.446154
4.80741	0	0.208012	0	1	8	FALSE		Other	KYAT1	3	0	1	1	0	0	0.915391	FALSE	0	KYAT1	0	0
3.24444	0.00182454	0.308219	0.666667	4	6	FALSE		Other	MRPL38	9.5	0	4	1	0	0	0.950123	FALSE	0	MRPL38	296	0.395833
4.17037	0	0.239787	0	1	7	FALSE		Other	SLC25A10	9	0	1	1	0	0	0.929547	FALSE	0	SLC25A10	0	0
3.19259	0.0043109	0.313225	0.4	5	6	FALSE		Platelet_Plasma	MRPL23	9.4	0	5	1	0	0	0.951276	FALSE	0	MRPL23	750	0.317241
3.42963	0.0148148	0.291577	0	2	6	FALSE		Other	SRXN1	8	0	2	1	0	0	0.946008	FALSE	0	SRXN1	1090	0.5
4.42222	0	0.226131	0	1	7	FALSE		Platelet_Plasma	SULT1A1	2	0	1	1	0	0	0.923951	FALSE	0	SULT1A1	0	0
3.85926	0	0.259117	0	1	7	FALSE		Platelet_Plasma	TXNDC5	6	0	1	1	0	0	0.936461	FALSE	0	TXNDC5	0	0
