# Supplementary material for: Characterization of human CD34+ HSPC-derived neutrophils with limited myeloid-derived immunosuppressive cell activity
Source: iScience. 2025 Aug 20;28(9):113404. doi: 10.1016/j.isci.2025.113404 (PMC12496184; doi:10.1016/j.isci.2025.113404)
Supplement: Table S5. Complete list of transcript/protein pairs contained in each one of the 14 modules identified using a WGCNA — A. List of genes included in each one of the modules and the respective groups identified using pearson correlation B. List of module membership, gene trait and individual trait correlation values for HSPCs, SL-II bulk day 10, SL-II CD16+ day 14 and SL-II CD16+ day 17 for all transcript/protein pairs. [file mmc5.xlsx]

## Sheet: ST5A. Modules with genes
hugo_symbol	module	groups
PEX14	ME03	GroupA
SLC2A5	ME03	GroupA
NMNAT1	ME04	GroupB
ALDH4A1	ME12	GroupD
RER1	ME04	GroupB
PANK4	ME04	GroupB
RBP7	ME04	GroupB
SZRD1	ME05	GroupC
PHACTR4	ME01	GroupA
SLC9A1	ME04	GroupB
PAFAH2	ME08	GroupD
PTAFR	ME02	GroupB
EYA3	ME03	GroupA
TNFRSF1B	ME04	GroupB
UBE4B	ME04	GroupB
AGO4	ME02	GroupB
RRAGC	ME02	GroupB
RCC2	ME03	GroupA
PSMB2	ME09	GroupD
THRAP3	ME10	GroupC
PADI4	ME02	GroupB
ZMYM4	ME01	GroupA
RLF	ME05	GroupC
GNL2	ME03	GroupA
MYCBP	ME05	GroupC
SMIM12	ME02	GroupB
CZIB	ME05	GroupC
OSBPL9	ME02	GroupB
PARS2	ME01	GroupA
ZYG11B	ME02	GroupB
TXNDC12	ME02	GroupB
PLPP3	ME05	GroupC
SNIP1	ME07	GroupC
CPT2	ME01	GroupA
FOXJ3	ME05	GroupC
TUT4	ME03	GroupA
OMA1	ME03	GroupA
USP1	ME03	GroupA
GIPC2	ME06	GroupA
AK4	ME03	GroupA
ATG4C	ME03	GroupA
KDM4A	ME05	GroupC
PRPF38A	ME03	GroupA
PIGK	ME12	GroupD
DOCK7	ME01	GroupA
NEGR1	ME06	GroupA
KYAT3	ME08	GroupD
DNTTIP2	ME01	GroupA
DHCR24	ME02	GroupB
GPX7	ME03	GroupA
PKN2	ME04	GroupB
ABCD3	ME12	GroupD
CNN3	ME06	GroupA
VAV3	ME06	GroupA
DPYD	ME04	GroupB
LRRC8D	ME03	GroupA
ELAPOR1	ME04	GroupB
PGM1	ME02	GroupB
COA7	ME03	GroupA
GCLM	ME02	GroupB
SZT2	ME05	GroupC
MAN1A2	ME01	GroupA
TSPAN2	ME02	GroupB
SLC35A3	ME01	GroupA
AGL	ME08	GroupD
RNPC3	ME07	GroupC
SLC30A7	ME08	GroupD
SEC22B	ME02	GroupB
PTGFRN	ME05	GroupC
ZNF326	ME06	GroupA
GDAP2	ME02	GroupB
WDR3	ME01	GroupA
SLC22A15	ME02	GroupB
CD53	ME04	GroupB
TTF2	ME03	GroupA
GTF2B	ME05	GroupC
CSF1	ME05	GroupC
TNFAIP8L2	ME02	GroupB
MPC2	ME03	GroupA
C1orf112	ME01	GroupA
LAMC1	ME01	GroupA
MGST3	ME01	GroupA
ILF2	ME01	GroupA
NME7	ME01	GroupA
RCSD1	ME05	GroupC
SFT2D2	ME03	GroupA
UCK2	ME03	GroupA
POU2F1	ME03	GroupA
CD48	ME02	GroupB
TPR	ME01	GroupA
EXTL2	ME01	GroupA
DDX59	ME04	GroupB
NIBAN1	ME02	GroupB
CD58	ME02	GroupB
NUF2	ME13	GroupD
SCYL3	ME01	GroupA
TARBP1	ME01	GroupA
SCCPDH	ME01	GroupA
TFB2M	ME03	GroupA
LYPLAL1	ME05	GroupC
INTS7	ME01	GroupA
PRDX6	ME03	GroupA
SELL	ME04	GroupB
RNF2	ME01	GroupA
IVNS1ABP	ME02	GroupB
TRMT1L	ME05	GroupC
SOAT1	ME01	GroupA
CNST	ME01	GroupA
NID1	ME05	GroupC
RRP15	ME01	GroupA
RAB4A	ME01	GroupA
TOMM20	ME03	GroupA
TADA1	ME03	GroupA
DHX9	ME01	GroupA
BTF3L4	ME08	GroupD
RGS18	ME02	GroupB
GNPAT	ME12	GroupD
ODR4	ME05	GroupC
NSL1	ME03	GroupA
GALNT2	ME02	GroupB
EGLN1	ME02	GroupB
PPP2R5A	ME02	GroupB
RNASEL	ME02	GroupB
PLA2G4A	ME05	GroupC
LPGAT1	ME02	GroupB
PFKFB2	ME05	GroupC
TATDN3	ME07	GroupC
SELP	ME06	GroupA
ZNF672	ME07	GroupC
EXOC8	ME02	GroupB
NEK7	ME02	GroupB
RPS6KC1	ME01	GroupA
NUP133	ME01	GroupA
FLVCR1	ME01	GroupA
ADSS2	ME02	GroupB
ACBD6	ME03	GroupA
KIF14	ME05	GroupC
SDCCAG8	ME01	GroupA
ZNF281	ME02	GroupB
ARID4B	ME10	GroupC
SH3BP5L	ME02	GroupB
NUCKS1	ME01	GroupA
SMYD3	ME01	GroupA
RAB29	ME05	GroupC
RBM34	ME01	GroupA
MUL1	ME04	GroupB
CDA	ME02	GroupB
CDC73	ME07	GroupC
LRRC40	ME03	GroupA
RPL11	ME03	GroupA
PITHD1	ME01	GroupA
LYPLA2	ME04	GroupB
GALE	ME08	GroupD
DUSP23	ME02	GroupB
SLAMF8	ME05	GroupC
ATP1A1	ME12	GroupD
GBA	ME02	GroupB
SCAMP3	ME03	GroupA
CLK2	ME05	GroupC
CD34	ME06	GroupA
PGD	ME02	GroupB
DFFA	ME06	GroupA
SNRPE	ME01	GroupA
SMPDL3B	ME03	GroupA
C1orf131	ME01	GroupA
TOE1	ME03	GroupA
MMACHC	ME05	GroupC
GCSAML	ME01	GroupA
FAM102B	ME01	GroupA
PRPF38B	ME10	GroupC
STXBP3	ME04	GroupB
DAP3	ME01	GroupA
KHDC4	ME07	GroupC
UBQLN4	ME01	GroupA
SMG5	ME05	GroupC
CCT3	ME11	GroupD
GLUL	ME02	GroupB
COA6	ME03	GroupA
AHCTF1	ME05	GroupC
FRRS1	ME03	GroupA
PSMD4	ME05	GroupC
TAGLN2	ME06	GroupA
PEA15	ME06	GroupA
H6PD	ME08	GroupD
DDOST	ME13	GroupD
FGGY	ME04	GroupB
PRXL2B	ME14	GroupA
DPM3	ME01	GroupA
PLOD1	ME02	GroupB
RBBP4	ME03	GroupA
UFC1	ME09	GroupD
PPOX	ME06	GroupA
FCER1G	ME02	GroupB
APOA2	ME02	GroupB
TOMM40L	ME01	GroupA
MFN2	ME02	GroupB
ZMPSTE24	ME02	GroupB
MTFR1L	ME01	GroupA
STMN1	ME03	GroupA
KIF2C	ME13	GroupD
RPS8	ME03	GroupA
EIF2B3	ME03	GroupA
HECTD3	ME09	GroupD
UROD	ME01	GroupA
NOL9	ME01	GroupA
LRRC8C	ME05	GroupC
HEATR1	ME03	GroupA
STX12	ME02	GroupB
PPP1R8	ME01	GroupA
THEMIS2	ME04	GroupB
RPA2	ME07	GroupC
ATP13A2	ME09	GroupD
PADI2	ME02	GroupB
MIA3	ME04	GroupB
AIDA	ME01	GroupA
BROX	ME02	GroupB
PHGDH	ME01	GroupA
LRRC47	ME10	GroupC
DENND4B	ME04	GroupB
CRTC2	ME04	GroupB
RAB13	ME09	GroupD
RPS27	ME03	GroupA
C1orf52	ME05	GroupC
DFFB	ME06	GroupA
ACP6	ME05	GroupC
FDPS	ME02	GroupB
RO60	ME03	GroupA
EBNA1BP2	ME01	GroupA
WARS2	ME01	GroupA
PACC1	ME01	GroupA
RCOR3	ME10	GroupC
POGK	ME03	GroupA
RGL1	ME02	GroupB
MEAF6	ME01	GroupA
PPT1	ME02	GroupB
LGALS8	ME03	GroupA
MRPL20	ME01	GroupA
ABCB10	ME03	GroupA
URB2	ME01	GroupA
MKNK1	ME02	GroupB
IPO13	ME01	GroupA
NADK	ME02	GroupB
DR1	ME07	GroupC
MAPKAPK2	ME02	GroupB
PRMT6	ME01	GroupA
SH3BGRL3	ME04	GroupB
PEF1	ME02	GroupB
ORC1	ME01	GroupA
SDE2	ME06	GroupA
ACBD3	ME02	GroupB
NVL	ME03	GroupA
CNIH4	ME02	GroupB
PABPC4	ME03	GroupA
ECM1	ME05	GroupC
ENSA	ME08	GroupD
GOLPH3L	ME03	GroupA
MCL1	ME04	GroupB
MRPL55	ME10	GroupC
IBA57	ME01	GroupA
TRIM11	ME05	GroupC
PPIH	ME03	GroupA
YBX1	ME03	GroupA
P3H1	ME03	GroupA
TXLNA	ME03	GroupA
HDAC1	ME07	GroupC
MARCKSL1	ME05	GroupC
LAMTOR5	ME02	GroupB
YTHDF2	ME03	GroupA
MECR	ME01	GroupA
DARS2	ME01	GroupA
RC3H1	ME04	GroupB
RAB7B	ME01	GroupA
TSTD1	ME05	GroupC
USF1	ME10	GroupC
ARHGAP30	ME04	GroupB
PFDN2	ME04	GroupB
NIT1	ME04	GroupB
COQ8A	ME05	GroupC
NDUFS5	ME01	GroupA
LRIF1	ME03	GroupA
DENND2D	ME02	GroupB
ARNT	ME05	GroupC
PARP1	ME01	GroupA
NDUFS2	ME07	GroupC
PRDX1	ME06	GroupA
NASP	ME01	GroupA
SERBP1	ME03	GroupA
MIER1	ME05	GroupC
UCHL5	ME03	GroupA
GMEB1	ME07	GroupC
CC2D1B	ME04	GroupB
ZC3H11A	ME07	GroupC
CAP1	ME02	GroupB
TMCO1	ME08	GroupD
CDK11B	ME05	GroupC
ACOT11	ME09	GroupD
AKR1A1	ME01	GroupA
CTSS	ME04	GroupB
LIN9	ME01	GroupA
RBMXL1	ME07	GroupC
GBP1	ME06	GroupA
GBP2	ME04	GroupB
GBP4	ME06	GroupA
AHDC1	ME06	GroupA
FGR	ME02	GroupB
DDAH1	ME03	GroupA
SLC16A1	ME01	GroupA
NOC2L	ME01	GroupA
ISG15	ME10	GroupC
MRPL37	ME01	GroupA
COG2	ME03	GroupA
UBE2Q1	ME02	GroupB
EFCAB14	ME02	GroupB
DUSP12	ME09	GroupD
SLC30A1	ME02	GroupB
RABGGTB	ME09	GroupD
ELOVL1	ME02	GroupB
MED8	ME05	GroupC
AMPD2	ME04	GroupB
IQGAP3	ME03	GroupA
NAXE	ME01	GroupA
MRPL24	ME01	GroupA
PRCC	ME10	GroupC
SASS6	ME05	GroupC
DBT	ME06	GroupA
RTCA	ME08	GroupD
KHDRBS1	ME01	GroupA
KPNA6	ME02	GroupB
DDX20	ME03	GroupA
RPL5	ME03	GroupA
MTF2	ME03	GroupA
ECE1	ME05	GroupC
CRYZ	ME06	GroupA
BOLA1	ME03	GroupA
SV2A	ME03	GroupA
SF3B4	ME07	GroupC
FCGR1A	ME02	GroupB
KIF21B	ME02	GroupB
MTR	ME03	GroupA
SRP9	ME03	GroupA
TMEM63A	ME04	GroupB
EPHX1	ME08	GroupD
SRM	ME03	GroupA
EXOSC10	ME01	GroupA
SYF2	ME07	GroupC
MACO1	ME03	GroupA
TSEN15	ME01	GroupA
PTP4A2	ME02	GroupB
IRF2BP2	ME03	GroupA
RBM15	ME03	GroupA
MTX1	ME07	GroupC
ARL8A	ME04	GroupB
SNX27	ME02	GroupB
MRPL9	ME01	GroupA
THEM4	ME01	GroupA
S100A10	ME01	GroupA
NCDN	ME12	GroupD
SELENON	ME03	GroupA
TRNAU1AP	ME07	GroupC
RAB42	ME05	GroupC
GLMN	ME11	GroupD
RPAP2	ME01	GroupA
MNDA	ME02	GroupB
TRIM58	ME06	GroupA
EFHD2	ME02	GroupB
ZBTB8OS	ME04	GroupB
NRAS	ME09	GroupD
SIKE1	ME05	GroupC
SPTA1	ME05	GroupC
ZRANB2	ME01	GroupA
CERS2	ME02	GroupB
PRUNE1	ME04	GroupB
FH	ME01	GroupA
ATAD3A	ME01	GroupA
SSU72	ME07	GroupC
LBR	ME02	GroupB
FPGT	ME08	GroupD
RPRD2	ME01	GroupA
RHEX	ME01	GroupA
SRGAP2	ME02	GroupB
IKBKE	ME06	GroupA
RASSF5	ME04	GroupB
EIF2D	ME03	GroupA
CROCC	ME06	GroupA
CENPL	ME05	GroupC
RABGAP1L	ME10	GroupC
CD101	ME02	GroupB
NPL	ME02	GroupB
RCC1	ME01	GroupA
ADPRS	ME05	GroupC
TRAPPC3	ME02	GroupB
MAP7D1	ME04	GroupB
ZNF362	ME01	GroupA
S100A6	ME02	GroupB
S100A4	ME04	GroupB
SNAPIN	ME09	GroupD
MRPS15	ME03	GroupA
STX6	ME04	GroupB
TMED5	ME02	GroupB
KDM1A	ME03	GroupA
PTPN7	ME09	GroupD
SIPA1L2	ME02	GroupB
SRSF4	ME07	GroupC
PEAR1	ME05	GroupC
ARHGEF11	ME04	GroupB
PMVK	ME03	GroupA
PBXIP1	ME14	GroupA
SHC1	ME02	GroupB
CKS1B	ME03	GroupA
FLAD1	ME01	GroupA
ZBTB7B	ME02	GroupB
ADAM15	ME03	GroupA
PEX11B	ME05	GroupC
TXNIP	ME04	GroupB
VAMP4	ME01	GroupA
RALGPS2	ME01	GroupA
EIF4G3	ME03	GroupA
ITPKB	ME04	GroupB
S100A11	ME02	GroupB
ZDHHC18	ME04	GroupB
NUDC	ME03	GroupA
CEP85	ME03	GroupA
NDC1	ME03	GroupA
SRSF10	ME01	GroupA
DNM3	ME09	GroupD
ARID1A	ME07	GroupC
WDR47	ME04	GroupB
PYCR2	ME03	GroupA
NRDC	ME02	GroupB
FAF1	ME11	GroupD
PRRC2C	ME05	GroupC
TARS2	ME01	GroupA
TDRKH	ME03	GroupA
NOTCH2	ME04	GroupB
SEMA4A	ME02	GroupB
CCNL2	ME05	GroupC
ZNF644	ME01	GroupA
MEF2D	ME10	GroupC
MUC1	ME11	GroupD
GBP5	ME05	GroupC
ELOA	ME03	GroupA
HMGCL	ME05	GroupC
FUCA1	ME02	GroupB
ALDH9A1	ME10	GroupC
TRMT13	ME01	GroupA
CSRP1	ME01	GroupA
IPO9	ME09	GroupD
RBM8A	ME01	GroupA
CAPZA1	ME02	GroupB
MOV10	ME01	GroupA
TAF12	ME07	GroupC
EPRS1	ME11	GroupD
BPNT1	ME09	GroupD
IARS2	ME03	GroupA
RAB3GAP2	ME02	GroupB
HSD17B7	ME02	GroupB
MACF1	ME01	GroupA
F5	ME04	GroupB
PPCS	ME02	GroupB
CSDE1	ME03	GroupA
CYB5R1	ME04	GroupB
CHI3L1	ME02	GroupB
UBR4	ME02	GroupB
MRTO4	ME03	GroupA
AKR7A2	ME01	GroupA
RABIF	ME02	GroupB
CHIT1	ME02	GroupB
SETDB1	ME01	GroupA
DNAJC11	ME01	GroupA
PRDM2	ME05	GroupC
EMC1	ME11	GroupD
DPH5	ME01	GroupA
C1orf50	ME05	GroupC
TAL1	ME06	GroupA
EDEM3	ME05	GroupC
ARPC5	ME02	GroupB
SMG7	ME04	GroupB
CLCC1	ME03	GroupA
SMAP2	ME04	GroupB
HP1BP3	ME01	GroupA
PIK3C2B	ME06	GroupA
VPS72	ME01	GroupA
WDR77	ME03	GroupA
ATP5PB	ME01	GroupA
C1orf162	ME02	GroupB
RAP1A	ME02	GroupB
ATP1B1	ME06	GroupA
SELENOF	ME02	GroupB
HS2ST1	ME07	GroupC
AGTRAP	ME02	GroupB
MTHFR	ME04	GroupB
PMF1	ME10	GroupC
NFYC	ME07	GroupC
SRSF11	ME01	GroupA
GPR137B	ME05	GroupC
ERO1B	ME01	GroupA
MTARC2	ME03	GroupA
MTARC1	ME02	GroupB
ATPAF1	ME03	GroupA
SARS1	ME02	GroupB
PSRC1	ME05	GroupC
SORT1	ME05	GroupC
PSMA5	ME09	GroupD
UAP1	ME03	GroupA
IFI16	ME05	GroupC
AK2	ME13	GroupD
C1QC	ME05	GroupC
C1QB	ME05	GroupC
CD46	ME02	GroupB
YOD1	ME08	GroupD
TRAF3IP3	ME05	GroupC
YARS1	ME11	GroupD
DCAF8	ME03	GroupA
PEX19	ME08	GroupD
CD84	ME07	GroupC
COPA	ME02	GroupB
PRKAB2	ME03	GroupA
USP48	ME01	GroupA
SFPQ	ME01	GroupA
PPIE	ME03	GroupA
ARHGEF2	ME02	GroupB
GFI1	ME03	GroupA
COX20	ME03	GroupA
ALPL	ME02	GroupB
KIF1B	ME02	GroupB
CTPS1	ME09	GroupD
EIF3I	ME11	GroupD
BSDC1	ME02	GroupB
KIAA0319L	ME05	GroupC
LAMTOR2	ME04	GroupB
TPRG1L	ME04	GroupB
RSBN1	ME03	GroupA
PTPN22	ME02	GroupB
BCL2L15	ME08	GroupD
LYST	ME02	GroupB
TACSTD2	ME02	GroupB
FBXO6	ME02	GroupB
RPF1	ME01	GroupA
GNG5	ME02	GroupB
CTBS	ME02	GroupB
SLC2A1	ME04	GroupB
NCF2	ME02	GroupB
ALG6	ME05	GroupC
PTPRC	ME04	GroupB
MSTO1	ME03	GroupA
CAPN2	ME01	GroupA
TP53BP2	ME02	GroupB
RGS2	ME04	GroupB
HAX1	ME03	GroupA
GLMP	ME02	GroupB
TTC13	ME02	GroupB
WLS	ME04	GroupB
S100A9	ME02	GroupB
S100A12	ME02	GroupB
S100A8	ME02	GroupB
SDF4	ME04	GroupB
B3GALT6	ME03	GroupA
UBE2J2	ME05	GroupC
PLEKHO1	ME04	GroupB
ANP32E	ME08	GroupD
MRPS21	ME01	GroupA
PRPF3	ME05	GroupC
INTS11	ME10	GroupC
CPTP	ME04	GroupB
TMEM222	ME04	GroupB
SYTL1	ME08	GroupD
MAP3K6	ME06	GroupA
VPS45	ME03	GroupA
ACADM	ME01	GroupA
TMEM201	ME06	GroupA
CTNNBIP1	ME04	GroupB
LZIC	ME02	GroupB
POLR3C	ME03	GroupA
PIK3CD	ME04	GroupB
VAMP3	ME02	GroupB
PARK7	ME08	GroupD
CMPK1	ME09	GroupD
FCGR2A	ME02	GroupB
DPH2	ME01	GroupA
JAK1	ME04	GroupB
BCL10	ME02	GroupB
UBE2T	ME13	GroupD
FCGR3A	ME04	GroupB
FCGR3B	ME02	GroupB
NCSTN	ME02	GroupB
CD55	ME02	GroupB
CR1	ME02	GroupB
AGO1	ME05	GroupC
AGO3	ME06	GroupA
PBX1	ME06	GroupA
WDTC1	ME02	GroupB
WASF2	ME08	GroupD
TAF5L	ME03	GroupA
CREG1	ME08	GroupD
CEPT1	ME03	GroupA
MTOR	ME01	GroupA
ZNF687	ME07	GroupC
PI4KB	ME02	GroupB
RFX5	ME01	GroupA
PSMB4	ME04	GroupB
RPS6KA1	ME04	GroupB
TARDBP	ME01	GroupA
NEXN	ME05	GroupC
FUBP1	ME03	GroupA
INTS3	ME01	GroupA
SLC27A3	ME04	GroupB
GATAD2B	ME10	GroupC
GNB1	ME02	GroupB
GSTM4	ME03	GroupA
GSTM2	ME01	GroupA
GSTM5	ME06	GroupA
GSTM3	ME01	GroupA
CEP170	ME02	GroupB
USP24	ME05	GroupC
ENO1	ME08	GroupD
RERE	ME10	GroupC
RIT1	ME04	GroupB
HNRNPU	ME01	GroupA
SPEN	ME10	GroupC
WDR26	ME02	GroupB
KDM5B	ME01	GroupA
PPP1R12B	ME05	GroupC
FAM20B	ME03	GroupA
TOR3A	ME03	GroupA
TOR1AIP2	ME04	GroupB
TOR1AIP1	ME02	GroupB
QSOX1	ME02	GroupB
SH3GLB1	ME04	GroupB
TPM3	ME02	GroupB
CLIC4	ME03	GroupA
SRRM1	ME01	GroupA
ATP2B4	ME08	GroupD
CAPZB	ME02	GroupB
MICOS10	ME01	GroupA
RUNX3	ME01	GroupA
CDC42	ME04	GroupB
CEP350	ME02	GroupB
EPS15	ME02	GroupB
PHC2	ME07	GroupC
EPB41	ME04	GroupB
RPL22	ME03	GroupA
ICMT	ME03	GroupA
PTBP2	ME01	GroupA
PDE4DIP	ME03	GroupA
CENPF	ME03	GroupA
SSBP3	ME14	GroupA
LUZP1	ME03	GroupA
GUK1	ME04	GroupB
ACOT7	ME01	GroupA
RAVER2	ME01	GroupA
UBAP2L	ME03	GroupA
AHCYL1	ME05	GroupC
STRIP1	ME04	GroupB
PRKACB	ME01	GroupA
NTPCR	ME01	GroupA
KCNAB2	ME02	GroupB
POGZ	ME01	GroupA
FNBP1L	ME01	GroupA
NECAP2	ME04	GroupB
ATAD3B	ME01	GroupA
CLCN6	ME04	GroupB
KIAA2013	ME02	GroupB
HMGN2	ME02	GroupB
CDCA8	ME13	GroupD
YRDC	ME05	GroupC
C1orf122	ME02	GroupB
MTF1	ME02	GroupB
INPP5B	ME01	GroupA
SF3A3	ME03	GroupA
FHL3	ME04	GroupB
UTP11	ME01	GroupA
DMAP1	ME14	GroupA
ERI3	ME01	GroupA
RNF220	ME06	GroupA
LRRC41	ME03	GroupA
UQCRH	ME01	GroupA
NSUN4	ME01	GroupA
FAAH	ME03	GroupA
SCP2	ME08	GroupD
TRIM33	ME07	GroupC
BCAS2	ME05	GroupC
HDGF	ME08	GroupD
CHTOP	ME01	GroupA
CACYBP	ME11	GroupD
MRPS14	ME01	GroupA
RNPEP	ME02	GroupB
RBBP5	ME07	GroupC
TMCC2	ME06	GroupA
NENF	ME03	GroupA
FBXO28	ME12	GroupD
DEGS1	ME02	GroupB
TSNAX	ME02	GroupB
LMNA	ME01	GroupA
TIPRL	ME09	GroupD
SDHC	ME05	GroupC
SDHB	ME07	GroupC
GNAI3	ME02	GroupB
CSF3R	ME02	GroupB
CASP9	ME04	GroupB
DNAJC16	ME03	GroupA
DDI2	ME03	GroupA
PLEKHM2	ME04	GroupB
HNRNPR	ME01	GroupA
GGPS1	ME09	GroupD
DNAJC8	ME03	GroupA
ATP5IF1	ME05	GroupC
SESN2	ME02	GroupB
MED18	ME07	GroupC
SLC25A24	ME02	GroupB
MINDY1	ME04	GroupB
CD244	ME03	GroupA
F11R	ME07	GroupC
HSPB11	ME08	GroupD
TMEM59	ME02	GroupB
LAPTM5	ME02	GroupB
PUM1	ME01	GroupA
SNRNP40	ME03	GroupA
ZCCHC17	ME01	GroupA
FABP3	ME05	GroupC
MAN1C1	ME05	GroupC
ADAR	ME07	GroupC
AP4B1	ME02	GroupB
TRAPPC12	ME04	GroupB
ADI1	ME05	GroupC
RPS7	ME03	GroupA
SMC6	ME01	GroupA
ASAP2	ME01	GroupA
HADHA	ME03	GroupA
TTC32	ME02	GroupB
LDAH	ME03	GroupA
HS1BP3	ME04	GroupB
ATAD2B	ME05	GroupC
SRBD1	ME01	GroupA
LTBP1	ME05	GroupC
EHD3	ME06	GroupA
HADHB	ME01	GroupA
FEZ2	ME02	GroupB
ANXA4	ME08	GroupD
COX7A2L	ME01	GroupA
SFXN5	ME02	GroupB
ZNF638	ME01	GroupA
PPP4R3B	ME07	GroupC
USP34	ME07	GroupC
HNRNPLL	ME02	GroupB
PNO1	ME03	GroupA
PNPT1	ME01	GroupA
POLE4	ME03	GroupA
GEMIN6	ME01	GroupA
RAB11FIP5	ME04	GroupB
KCMF1	ME02	GroupB
BCL11A	ME01	GroupA
TMSB10	ME01	GroupA
MRPL19	ME01	GroupA
NCAPH	ME13	GroupD
HK2	ME02	GroupB
GALNT14	ME02	GroupB
CNOT11	ME05	GroupC
PPM1B	ME02	GroupB
MRPS9	ME01	GroupA
YPEL5	ME04	GroupB
RPL31	ME01	GroupA
TMEM131	ME05	GroupC
RNF149	ME02	GroupB
GCFC2	ME03	GroupA
LAPTM4A	ME05	GroupC
MEIS1	ME06	GroupA
SRSF7	ME01	GroupA
PPP1R21	ME02	GroupB
SUCLG1	ME05	GroupC
EML4	ME08	GroupD
CIAO1	ME04	GroupB
GALM	ME04	GroupB
ACTR3	ME02	GroupB
DDX18	ME03	GroupA
RDH14	ME01	GroupA
C2orf76	ME04	GroupB
MAP3K20	ME12	GroupD
HS6ST1	ME06	GroupA
NCK2	ME04	GroupB
MGAT4A	ME02	GroupB
FHL2	ME06	GroupA
SNRNP200	ME01	GroupA
IMP4	ME01	GroupA
TMEM177	ME01	GroupA
HAT1	ME03	GroupA
PTPN18	ME02	GroupB
STK17B	ME02	GroupB
MGAT5	ME02	GroupB
FARSB	ME01	GroupA
HNMT	ME01	GroupA
COPS8	ME01	GroupA
CWC22	ME05	GroupC
LNPK	ME08	GroupD
RALB	ME02	GroupB
SMYD5	ME01	GroupA
BARD1	ME03	GroupA
LY75	ME01	GroupA
ITPRID2	ME02	GroupB
PIKFYVE	ME05	GroupC
ANAPC1	ME03	GroupA
PDCL3	ME03	GroupA
TANC1	ME01	GroupA
STEAP3	ME03	GroupA
FASTKD2	ME01	GroupA
TANK	ME02	GroupB
ANKRD44	ME02	GroupB
C2orf88	ME06	GroupA
PSMD14	ME09	GroupD
ITM2C	ME03	GroupA
TLK1	ME07	GroupC
CCDC115	ME08	GroupD
SLC25A12	ME06	GroupA
UGGT1	ME02	GroupB
DTYMK	ME11	GroupD
CD302	ME02	GroupB
PPP3R1	ME02	GroupB
SP100	ME07	GroupC
SPATS2L	ME01	GroupA
INPP5D	ME04	GroupB
B3GNT2	ME04	GroupB
CCDC93	ME02	GroupB
MTX2	ME01	GroupA
WDR75	ME03	GroupA
D2HGDH	ME06	GroupA
ATG4B	ME04	GroupB
MYO1B	ME06	GroupA
SEPTIN2	ME14	GroupA
SLC66A3	ME01	GroupA
CRIPT	ME05	GroupC
HEATR5B	ME09	GroupD
CEBPZ	ME01	GroupA
NDUFAF7	ME01	GroupA
QPCT	ME02	GroupB
CDC42EP3	ME02	GroupB
WDR54	ME01	GroupA
AUP1	ME12	GroupD
ATIC	ME03	GroupA
SPC25	ME13	GroupD
PTCD3	ME01	GroupA
MRPL35	ME03	GroupA
KDM3A	ME07	GroupC
SCLY	ME05	GroupC
ILKAP	ME01	GroupA
PDE6D	ME02	GroupB
DIS3L2	ME03	GroupA
VPS54	ME08	GroupD
PREPL	ME03	GroupA
PDK1	ME07	GroupC
SLC40A1	ME02	GroupB
EXOC6B	ME01	GroupA
RETREG2	ME02	GroupB
ATG9A	ME04	GroupB
ANKZF1	ME04	GroupB
UXS1	ME03	GroupA
DPY30	ME05	GroupC
MTIF2	ME01	GroupA
MDH1	ME09	GroupD
TPRKB	ME03	GroupA
SNX17	ME12	GroupD
PPM1G	ME03	GroupA
NRBP1	ME04	GroupB
IFT172	ME01	GroupA
NIFK	ME01	GroupA
TSN	ME03	GroupA
ORC4	ME01	GroupA
LCLAT1	ME08	GroupD
WDSUB1	ME03	GroupA
EHBP1	ME03	GroupA
VRK2	ME03	GroupA
STON1	ME13	GroupD
CERS6	ME03	GroupA
UBE2F	ME02	GroupB
DYNC1I2	ME09	GroupD
IDH1	ME02	GroupB
EIPR1	ME09	GroupD
GTF3C3	ME01	GroupA
IL1RL1	ME05	GroupC
MITD1	ME05	GroupC
MRPL30	ME01	GroupA
TXNDC9	ME05	GroupC
C2orf69	ME03	GroupA
TYW5	ME05	GroupC
SF3B1	ME10	GroupC
HSPE1	ME01	GroupA
MOB4	ME08	GroupD
SSB	ME03	GroupA
HSPD1	ME01	GroupA
DPP4	ME03	GroupA
DDX1	ME01	GroupA
NCL	ME01	GroupA
NDUFA10	ME01	GroupA
PRKRA	ME01	GroupA
PSMD1	ME09	GroupD
FASTKD1	ME03	GroupA
PPIG	ME01	GroupA
RRM2	ME03	GroupA
HPCAL1	ME04	GroupB
STK11IP	ME02	GroupB
RHOB	ME04	GroupB
OLA1	ME11	GroupD
SCRN3	ME02	GroupB
GIGYF2	ME07	GroupC
DHX57	ME03	GroupA
MTHFD2	ME13	GroupD
BCS1L	ME01	GroupA
RNF25	ME05	GroupC
CYP27A1	ME04	GroupB
NFU1	ME03	GroupA
TBC1D8	ME02	GroupB
PTMA	ME03	GroupA
DNPEP	ME06	GroupA
C1D	ME07	GroupC
FN1	ME06	GroupA
GCA	ME02	GroupB
EIF2AK2	ME05	GroupC
DNAJC10	ME01	GroupA
NMI	ME02	GroupB
TNFAIP6	ME02	GroupB
RIF1	ME03	GroupA
CYRIA	ME04	GroupB
KANSL3	ME03	GroupA
LMAN2L	ME06	GroupA
CNNM4	ME05	GroupC
CNNM3	ME05	GroupC
ACSL3	ME02	GroupB
DCTN1	ME04	GroupB
XPO1	ME05	GroupC
GALNT3	ME02	GroupB
ALS2	ME01	GroupA
AGPS	ME12	GroupD
WDR33	ME01	GroupA
POLR2D	ME03	GroupA
SAP130	ME07	GroupC
PSD4	ME04	GroupB
RPS27A	ME11	GroupD
CAVIN2	ME06	GroupA
DGUOK	ME05	GroupC
GFPT1	ME09	GroupD
EPC2	ME02	GroupB
THADA	ME01	GroupA
IL18R1	ME04	GroupB
PTRHD1	ME09	GroupD
MEMO1	ME05	GroupC
STARD7	ME03	GroupA
CMPK2	ME06	GroupA
ORC2	ME01	GroupA
NDUFB3	ME05	GroupC
LRPPRC	ME03	GroupA
POLR1A	ME01	GroupA
ITGA4	ME03	GroupA
RPIA	ME03	GroupA
SNRNP27	ME03	GroupA
MXD1	ME02	GroupB
PCBP1	ME04	GroupB
CYBRD1	ME02	GroupB
STAMBP	ME02	GroupB
TUBA4A	ME02	GroupB
DNAJB2	ME04	GroupB
OSGEPL1	ME01	GroupA
ORMDL1	ME05	GroupC
UBXN4	ME05	GroupC
RHBDD1	ME05	GroupC
AGFG1	ME02	GroupB
RAB10	ME02	GroupB
EIF2AK3	ME03	GroupA
GMPPA	ME02	GroupB
SP3	ME07	GroupC
IKZF2	ME03	GroupA
MAP3K2	ME02	GroupB
NCOA1	ME07	GroupC
FAM126B	ME02	GroupB
HDAC4	ME02	GroupB
MBOAT2	ME02	GroupB
KIDINS220	ME02	GroupB
YIPF4	ME04	GroupB
TTC27	ME03	GroupA
ATG16L1	ME04	GroupB
MOGS	ME03	GroupA
IL1R2	ME04	GroupB
WDR12	ME01	GroupA
SUMO1	ME02	GroupB
NOP58	ME01	GroupA
ZNF512	ME06	GroupA
GPN1	ME03	GroupA
SUPT7L	ME03	GroupA
IMMT	ME01	GroupA
CAB39	ME02	GroupB
ATF2	ME03	GroupA
NIF3L1	ME05	GroupC
CYP20A1	ME05	GroupC
CFLAR	ME02	GroupB
RBMS1	ME02	GroupB
SELENOI	ME03	GroupA
DBI	ME02	GroupB
CCT7	ME11	GroupD
CCDC88A	ME03	GroupA
CUL3	ME04	GroupB
SOS1	ME05	GroupC
DNMT3A	ME14	GroupA
MAPRE3	ME04	GroupB
TMEM214	ME13	GroupD
EMILIN1	ME05	GroupC
PREB	ME02	GroupB
SLC5A6	ME03	GroupA
CAD	ME01	GroupA
MPV17	ME03	GroupA
ARL6IP6	ME02	GroupB
COX5B	ME07	GroupC
ACTR1B	ME09	GroupD
ZEB2	ME07	GroupC
RAB3GAP1	ME09	GroupD
BZW1	ME02	GroupB
CXCR1	ME04	GroupB
ARPC2	ME02	GroupB
AAMP	ME01	GroupA
TMBIM1	ME04	GroupB
SLC11A1	ME04	GroupB
PNKD	ME01	GroupA
TGOLN2	ME02	GroupB
RETSAT	ME02	GroupB
CAPG	ME02	GroupB
MAT2A	ME03	GroupA
VAMP8	ME09	GroupD
VAMP5	ME01	GroupA
RNF181	ME02	GroupB
USP39	ME01	GroupA
EIF4E2	ME07	GroupC
CHAC2	ME03	GroupA
PSME4	ME05	GroupC
ERLEC1	ME03	GroupA
FAM98A	ME03	GroupA
GGCX	ME04	GroupB
DHRS9	ME02	GroupB
FKBP7	ME03	GroupA
ITGA6	ME01	GroupA
PLEKHB2	ME02	GroupB
MAIP1	ME01	GroupA
NAGK	ME04	GroupB
MCEE	ME03	GroupA
SMPD4	ME01	GroupA
HAAO	ME06	GroupA
FAHD2A	ME01	GroupA
GTF3C2	ME01	GroupA
PDIA6	ME12	GroupD
NOL10	ME01	GroupA
GCC2	ME05	GroupC
LIMS1	ME08	GroupD
CREB1	ME07	GroupC
CCNYL1	ME04	GroupB
LGALSL	ME02	GroupB
GPATCH11	ME03	GroupA
RPL37A	ME03	GroupA
IGFBP2	ME13	GroupD
AFTPH	ME04	GroupB
DUSP11	ME05	GroupC
CASP8	ME04	GroupB
MARS2	ME03	GroupA
CASP10	ME05	GroupC
CXCR4	ME02	GroupB
HTRA2	ME01	GroupA
DOK1	ME02	GroupB
CCT4	ME03	GroupA
IL1RN	ME02	GroupB
ITGAV	ME05	GroupC
STK39	ME03	GroupA
IFIH1	ME05	GroupC
CXCR2	ME02	GroupB
GORASP2	ME03	GroupA
NLRC4	ME02	GroupB
RANBP2	ME06	GroupA
ARHGAP25	ME04	GroupB
COPS7B	ME03	GroupA
DARS1	ME03	GroupA
INPP1	ME08	GroupD
HIBCH	ME06	GroupA
GTDC1	ME04	GroupB
POLR1B	ME01	GroupA
CHCHD5	ME05	GroupC
CKAP2L	ME13	GroupD
EIF2B4	ME01	GroupA
KYNU	ME04	GroupB
ARHGAP15	ME02	GroupB
COMMD1	ME12	GroupD
TIA1	ME03	GroupA
PCYOX1	ME08	GroupD
MRPL33	ME05	GroupC
RBKS	ME05	GroupC
FOSL2	ME05	GroupC
TRMT61B	ME01	GroupA
WDR43	ME01	GroupA
SMARCAL1	ME01	GroupA
MCFD2	ME12	GroupD
DOCK10	ME03	GroupA
SP110	ME05	GroupC
STAT1	ME03	GroupA
NHEJ1	ME06	GroupA
MPHOSPH10	ME01	GroupA
TTC7A	ME12	GroupD
WIPF1	ME04	GroupB
MRPS5	ME03	GroupA
PRPF40A	ME05	GroupC
SF3B6	ME07	GroupC
TP53I3	ME04	GroupB
ITSN2	ME04	GroupB
SLC4A1AP	ME02	GroupB
RTN4	ME02	GroupB
UGP2	ME08	GroupD
CHMP3	ME02	GroupB
PUS10	ME01	GroupA
PEX13	ME03	GroupA
REL	ME02	GroupB
CPSF3	ME03	GroupA
IAH1	ME01	GroupA
YWHAQ	ME01	GroupA
ADAM17	ME04	GroupB
WDFY1	ME08	GroupD
MRPL44	ME07	GroupC
SERPINE2	ME03	GroupA
RMND5A	ME04	GroupB
HNRNPA3	ME01	GroupA
MAP4K4	ME04	GroupB
NBAS	ME03	GroupA
BIRC6	ME11	GroupD
CLASP1	ME02	GroupB
MFSD6	ME05	GroupC
ZC3H15	ME03	GroupA
PPP1CB	ME04	GroupB
FMNL2	ME04	GroupB
NUP35	ME01	GroupA
NCKAP1	ME05	GroupC
IWS1	ME01	GroupA
SLC1A4	ME13	GroupD
RAB1A	ME02	GroupB
ACTR2	ME02	GroupB
LANCL1	ME01	GroupA
SPAST	ME02	GroupB
RPE	ME03	GroupA
TRIP12	ME02	GroupB
TMEM87B	ME05	GroupC
PUM2	ME07	GroupC
PXDN	ME01	GroupA
ACP1	ME11	GroupD
ZFP36L2	ME14	GroupA
BIN1	ME06	GroupA
ERCC3	ME01	GroupA
CNRIP1	ME01	GroupA
PLEK	ME02	GroupB
STAM2	ME02	GroupB
KCTD18	ME05	GroupC
SGO2	ME05	GroupC
GLS	ME01	GroupA
PPIL3	ME01	GroupA
INPP4A	ME02	GroupB
BABAM2	ME02	GroupB
MFF	ME05	GroupC
AAK1	ME02	GroupB
ABI2	ME06	GroupA
DYSF	ME02	GroupB
LRRFIP1	ME04	GroupB
ROCK2	ME04	GroupB
R3HDM1	ME03	GroupA
MCM6	ME03	GroupA
NRP2	ME06	GroupA
PLCL1	ME04	GroupB
MTERF4	ME01	GroupA
PASK	ME03	GroupA
PPP1R7	ME02	GroupB
HDLBP	ME13	GroupD
SLC35F6	ME04	GroupB
RMDN2	ME05	GroupC
CYP1B1	ME02	GroupB
ATL2	ME12	GroupD
BCL2L11	ME02	GroupB
STRN	ME02	GroupB
TGFBRAP1	ME03	GroupA
C2orf49	ME01	GroupA
GPD2	ME08	GroupD
RBM45	ME01	GroupA
PECR	ME02	GroupB
XRCC5	ME05	GroupC
CNOT9	ME03	GroupA
MSH2	ME01	GroupA
MSH6	ME01	GroupA
CTDSP1	ME02	GroupB
ASXL2	ME05	GroupC
FAM136A	ME01	GroupA
ACYP2	ME03	GroupA
NDUFS1	ME01	GroupA
EEF1B2	ME11	GroupD
EIF5B	ME03	GroupA
SPTBN1	ME05	GroupC
DYNC1LI1	ME04	GroupB
PLCL2	ME02	GroupB
RAD18	ME03	GroupA
ITGA9	ME01	GroupA
LRRFIP2	ME04	GroupB
CMTM6	ME02	GroupB
LSM3	ME03	GroupA
CMC1	ME05	GroupC
XYLB	ME01	GroupA
RFTN1	ME06	GroupA
FGD5	ME06	GroupA
PDCD6IP	ME02	GroupB
SUMF1	ME02	GroupB
GNAI2	ME02	GroupB
AZI2	ME02	GroupB
RAB5A	ME04	GroupB
ANO10	ME02	GroupB
OXSR1	ME04	GroupB
TUSC2	ME02	GroupB
SMARCC1	ME01	GroupA
ABHD5	ME02	GroupB
MAPKAPK3	ME02	GroupB
GBE1	ME08	GroupD
FRMD4B	ME05	GroupC
CPOX	ME01	GroupA
TBC1D23	ME02	GroupB
TOMM70	ME01	GroupA
SENP7	ME05	GroupC
CMSS1	ME01	GroupA
NIT2	ME11	GroupD
CBLB	ME05	GroupC
ALCAM	ME03	GroupA
EIF4E3	ME02	GroupB
TIMMDC1	ME03	GroupA
IP6K1	ME04	GroupB
TGFBR2	ME02	GroupB
SNX4	ME03	GroupA
ATG3	ME02	GroupB
HSPBAP1	ME04	GroupB
OSBPL11	ME04	GroupB
PDIA5	ME12	GroupD
STAG1	ME07	GroupC
HACD2	ME01	GroupA
APPL1	ME09	GroupD
COMMD2	ME09	GroupD
RUVBL1	ME01	GroupA
SUCNR1	ME02	GroupB
PPM1L	ME01	GroupA
PARP14	ME06	GroupA
NCK1	ME09	GroupD
SLC9A9	ME05	GroupC
PHC3	ME05	GroupC
FNDC3B	ME02	GroupB
RPL22L1	ME03	GroupA
ATP1B3	ME09	GroupD
GMPS	ME03	GroupA
EEFSEC	ME01	GroupA
TNIK	ME06	GroupA
DHX36	ME03	GroupA
SLC49A4	ME02	GroupB
ATR	ME01	GroupA
SLC33A1	ME12	GroupD
DNAJC13	ME08	GroupD
POGLUT1	ME01	GroupA
DGKG	ME02	GroupB
KLHL6	ME05	GroupC
GOLIM4	ME01	GroupA
CCDC50	ME01	GroupA
EHHADH	ME01	GroupA
EIF2B5	ME03	GroupA
PIK3CB	ME02	GroupB
PCYT1A	ME02	GroupB
LRCH3	ME05	GroupC
FBXO45	ME05	GroupC
YEATS2	ME01	GroupA
SENP2	ME07	GroupC
BDH1	ME03	GroupA
UBXN7	ME01	GroupA
RAP2B	ME02	GroupB
U2SURP	ME01	GroupA
CPA3	ME03	GroupA
GYG1	ME02	GroupB
HLTF	ME01	GroupA
HPS3	ME05	GroupC
RPN1	ME05	GroupC
C3orf38	ME05	GroupC
PCNP	ME01	GroupA
BRK1	ME02	GroupB
SEC13	ME02	GroupB
SLC25A20	ME05	GroupC
P4HTM	ME03	GroupA
NDUFAF3	ME03	GroupA
PTX3	ME02	GroupB
THOC7	ME01	GroupA
CNBP	ME10	GroupC
XPC	ME10	GroupC
IGF2BP2	ME01	GroupA
PARL	ME05	GroupC
CCNL1	ME05	GroupC
NCEH1	ME09	GroupD
NUDT16	ME09	GroupD
DIPK2A	ME02	GroupB
RABL3	ME03	GroupA
RAB7A	ME02	GroupB
NGLY1	ME01	GroupA
OXSM	ME01	GroupA
ALG3	ME11	GroupD
PSMD2	ME02	GroupB
EIF4G1	ME03	GroupA
ACAA1	ME04	GroupB
TFG	ME01	GroupA
WDR48	ME01	GroupA
NBEAL2	ME02	GroupB
MFN1	ME05	GroupC
GNB4	ME08	GroupD
ACTL6A	ME01	GroupA
MRPL47	ME01	GroupA
LSG1	ME03	GroupA
ARL8B	ME02	GroupB
EDEM1	ME05	GroupC
VPS8	ME02	GroupB
PIK3R4	ME04	GroupB
ATP2C1	ME03	GroupA
TRANK1	ME05	GroupC
SUCLG2	ME03	GroupA
PLCD1	ME02	GroupB
PSMD6	ME04	GroupB
LRIG1	ME13	GroupD
NMD3	ME03	GroupA
RNF13	ME04	GroupB
SIDT1	ME06	GroupA
CYB561D2	ME02	GroupB
CAMK1	ME02	GroupB
JAGN1	ME01	GroupA
APEH	ME09	GroupD
RNF123	ME04	GroupB
GMPPB	ME02	GroupB
EIF4A2	ME01	GroupA
LRRC58	ME09	GroupD
TRIM71	ME06	GroupA
PDCD10	ME02	GroupB
SERPINI1	ME01	GroupA
PLSCR1	ME08	GroupD
TRIM59	ME03	GroupA
KPNA4	ME04	GroupB
CHMP2B	ME02	GroupB
RRP9	ME01	GroupA
RPL29	ME03	GroupA
ALAS1	ME02	GroupB
TWF2	ME02	GroupB
WDR82	ME07	GroupC
BAP1	ME05	GroupC
ST6GAL1	ME09	GroupD
NRROS	ME01	GroupA
PAK2	ME02	GroupB
COPB2	ME02	GroupB
QARS1	ME11	GroupD
RPL32	ME03	GroupA
GSK3B	ME02	GroupB
USP4	ME04	GroupB
ECT2	ME01	GroupA
XRN1	ME05	GroupC
COX17	ME02	GroupB
ARIH2	ME01	GroupA
SLC41A3	ME01	GroupA
OPA1	ME01	GroupA
CGGBP1	ME01	GroupA
ABHD6	ME06	GroupA
RPP14	ME06	GroupA
PXK	ME02	GroupB
PDHB	ME05	GroupC
NDUFB5	ME01	GroupA
USP13	ME01	GroupA
MME	ME04	GroupB
IL5RA	ME03	GroupA
RHOA	ME02	GroupB
ACAD9	ME01	GroupA
RAB43	ME02	GroupB
ISY1	ME07	GroupC
PROS1	ME05	GroupC
SS18L2	ME04	GroupB
CAPN7	ME05	GroupC
HACL1	ME03	GroupA
HYAL3	ME12	GroupD
NAA80	ME03	GroupA
DNAJB11	ME09	GroupD
TSEN2	ME01	GroupA
CCDC51	ME01	GroupA
TMA7	ME02	GroupB
PFKFB4	ME02	GroupB
UQCRC1	ME01	GroupA
SLC26A6	ME02	GroupB
NCKIPSD	ME05	GroupC
MKRN2	ME07	GroupC
PIK3CA	ME02	GroupB
ARPC4	ME02	GroupB
ABHD14B	ME01	GroupA
RFC4	ME03	GroupA
NISCH	ME04	GroupB
PTPN23	ME04	GroupB
ELP6	ME03	GroupA
RSRC1	ME01	GroupA
DHX30	ME01	GroupA
CAMP	ME02	GroupB
NME6	ME05	GroupC
ATRIP	ME01	GroupA
PLS1	ME09	GroupD
PCOLCE2	ME05	GroupC
UBA5	ME09	GroupD
MTMR14	ME02	GroupB
BRPF1	ME10	GroupC
LARS2	ME01	GroupA
LIMD1	ME01	GroupA
CCR1	ME04	GroupB
LTF	ME02	GroupB
CRELD1	ME03	GroupA
DCP1A	ME01	GroupA
CHDH	ME08	GroupD
ACTR8	ME03	GroupA
FANCD2	ME03	GroupA
UMPS	ME03	GroupA
FLNB	ME01	GroupA
THUMPD3	ME03	GroupA
RASSF1	ME06	GroupA
MBNL1	ME03	GroupA
TADA3	ME07	GroupC
ITPR1	ME01	GroupA
TASOR	ME03	GroupA
ANKRD28	ME01	GroupA
COPG1	ME02	GroupB
HMCES	ME10	GroupC
MBD4	ME02	GroupB
PLXND1	ME01	GroupA
P2RY13	ME02	GroupB
CCDC12	ME01	GroupA
TRA2B	ME01	GroupA
MFSD1	ME02	GroupB
FOXP1	ME01	GroupA
MRPS22	ME01	GroupA
EIF2A	ME11	GroupD
MRPL3	ME01	GroupA
MCM2	ME03	GroupA
ABTB1	ME04	GroupB
MGLL	ME03	GroupA
HCLS1	ME04	GroupB
MYLK	ME01	GroupA
CDV3	ME02	GroupB
TOPBP1	ME13	GroupD
ZNF445	ME01	GroupA
NKTR	ME01	GroupA
SELENOT	ME02	GroupB
RASA2	ME04	GroupB
PLD1	ME02	GroupB
SCAP	ME05	GroupC
CCDC174	ME05	GroupC
WDR6	ME03	GroupA
TKT	ME02	GroupB
CHST13	ME06	GroupA
CIP2A	ME03	GroupA
CRBN	ME01	GroupA
ADPRH	ME01	GroupA
POLR2H	ME01	GroupA
CNOT10	ME03	GroupA
SETD2	ME06	GroupA
ABCF3	ME10	GroupC
ABCC5	ME04	GroupB
AP2M1	ME04	GroupB
SEC62	ME02	GroupB
TEX264	ME03	GroupA
NCBP2	ME01	GroupA
NCBP2AS2	ME05	GroupC
RYBP	ME05	GroupC
TSC22D2	ME05	GroupC
SNRK	ME02	GroupB
ATG7	ME02	GroupB
TRMT10C	ME01	GroupA
ATP13A3	ME02	GroupB
UBA7	ME01	GroupA
RBM6	ME01	GroupA
RBM5	ME10	GroupC
CSTA	ME02	GroupB
MIX23	ME03	GroupA
FAM162A	ME03	GroupA
KPNA1	ME04	GroupB
PARP9	ME05	GroupC
DTX3L	ME06	GroupA
EMC3	ME02	GroupB
SRPRB	ME03	GroupA
ST3GAL6	ME02	GroupB
FYCO1	ME11	GroupD
TAMM41	ME01	GroupA
SETMAR	ME01	GroupA
DPPA4	ME06	GroupA
RPUSD3	ME01	GroupA
NR2C2	ME05	GroupC
NUP210	ME01	GroupA
RPL35A	ME03	GroupA
DLG1	ME09	GroupD
TBC1D5	ME01	GroupA
EXOG	ME01	GroupA
DAG1	ME01	GroupA
RFT1	ME02	GroupB
PRKCD	ME02	GroupB
RPL14	ME03	GroupA
CTNNB1	ME05	GroupC
RIOX2	ME06	GroupA
STT3B	ME13	GroupD
GPD1L	ME11	GroupD
CD200R1	ME02	GroupB
NEPRO	ME01	GroupA
QTRT2	ME03	GroupA
TMCC1	ME04	GroupB
RPSA	ME03	GroupA
TNK2	ME04	GroupB
TFRC	ME03	GroupA
GFM1	ME03	GroupA
LXN	ME01	GroupA
TRNT1	ME01	GroupA
RBSN	ME04	GroupB
DNAJC19	ME01	GroupA
FXR1	ME03	GroupA
DBR1	ME03	GroupA
ARMC8	ME02	GroupB
TOP2B	ME03	GroupA
GOLGB1	ME05	GroupC
LZTFL1	ME03	GroupA
SEC61A1	ME13	GroupD
RAF1	ME04	GroupB
SEC22A	ME03	GroupA
SATB1	ME01	GroupA
ZNF148	ME07	GroupC
XXYLT1	ME01	GroupA
ACAP2	ME04	GroupB
PPP1R2	ME04	GroupB
PCCB	ME01	GroupA
MSL2	ME05	GroupC
MRPS25	ME01	GroupA
GNL3	ME01	GroupA
GLT8D1	ME03	GroupA
NEK4	ME03	GroupA
NAA50	ME07	GroupC
IMPDH2	ME05	GroupC
QRICH1	ME10	GroupC
ZBTB11	ME05	GroupC
GPX1	ME10	GroupC
TBL1XR1	ME03	GroupA
NMNAT3	ME01	GroupA
USP19	ME04	GroupB
ACP3	ME02	GroupB
RPL24	ME03	GroupA
MAP4	ME06	GroupA
PDE12	ME03	GroupA
ARF4	ME02	GroupB
KIAA1143	ME01	GroupA
KIF15	ME12	GroupD
EXOSC7	ME03	GroupA
ZDHHC3	ME02	GroupB
CEP97	ME02	GroupB
BBX	ME06	GroupA
CD47	ME09	GroupD
GOLGA4	ME02	GroupB
PRKAR2A	ME02	GroupB
PLOD2	ME01	GroupA
SACM1L	ME08	GroupD
ATP6V1A	ME04	GroupB
SLMAP	ME04	GroupB
IL1RAP	ME02	GroupB
GTF2E1	ME05	GroupC
PRKCI	ME03	GroupA
STAB1	ME01	GroupA
NT5DC2	ME03	GroupA
PBRM1	ME03	GroupA
FYTTD1	ME01	GroupA
ATP11B	ME02	GroupB
DCUN1D1	ME02	GroupB
MCCC1	ME06	GroupA
CAND2	ME06	GroupA
IQSEC1	ME04	GroupB
FHIT	ME06	GroupA
RPL15	ME03	GroupA
EOGT	ME03	GroupA
TMF1	ME05	GroupC
UBA3	ME07	GroupC
ARL6IP5	ME05	GroupC
CCDC80	ME04	GroupB
BTD	ME09	GroupD
PPP4R2	ME07	GroupC
GLB1	ME02	GroupB
TMPPE	ME02	GroupB
CRTAP	ME03	GroupA
UBP1	ME01	GroupA
MANF	ME12	GroupD
RBM15B	ME05	GroupC
DCAF1	ME03	GroupA
RAD54L2	ME01	GroupA
EPM2AIP1	ME01	GroupA
MLH1	ME01	GroupA
ABHD10	ME01	GroupA
GATA2	ME01	GroupA
VHL	ME04	GroupB
CHCHD4	ME01	GroupA
TMEM43	ME05	GroupC
LPP	ME05	GroupC
MITF	ME01	GroupA
SMC4	ME11	GroupD
MYD88	ME04	GroupB
FSTL1	ME01	GroupA
NDUFB4	ME01	GroupA
CP	ME09	GroupD
SLC4A7	ME05	GroupC
CLASP2	ME03	GroupA
PIGG	ME04	GroupB
DHX15	ME03	GroupA
CYTL1	ME03	GroupA
COMMD8	ME08	GroupD
SLAIN2	ME02	GroupB
OCIAD2	ME06	GroupA
CENPC	ME01	GroupA
SULT1B1	ME02	GroupB
SDAD1	ME03	GroupA
SCD5	ME06	GroupA
LIN54	ME05	GroupC
NUDT9	ME03	GroupA
STAP1	ME01	GroupA
GPAT3	ME04	GroupB
CISD2	ME03	GroupA
MRPL1	ME01	GroupA
TBCK	ME03	GroupA
PAPSS1	ME02	GroupB
COPS4	ME03	GroupA
BDH2	ME01	GroupA
GSTCD	ME03	GroupA
PPA2	ME01	GroupA
UBA6	ME08	GroupD
SEC24B	ME04	GroupB
SEC31A	ME09	GroupD
OSTC	ME03	GroupA
SEC24D	ME02	GroupB
MAD2L1	ME03	GroupA
PPP3CA	ME04	GroupB
LAMTOR3	ME02	GroupB
ARHGAP24	ME02	GroupB
DAPP1	ME04	GroupB
ZNF330	ME01	GroupA
HERC3	ME04	GroupB
GATB	ME01	GroupA
TMA16	ME01	GroupA
PDLIM5	ME02	GroupB
CEP44	ME03	GroupA
ARHGAP10	ME05	GroupC
RWDD4	ME03	GroupA
NAF1	ME01	GroupA
ARFIP1	ME04	GroupB
SPCS3	ME08	GroupD
KLHL2	ME04	GroupB
AGA	ME08	GroupD
DNAJB14	ME02	GroupB
CDKN2AIP	ME01	GroupA
HPGD	ME05	GroupC
TRAPPC11	ME08	GroupD
NFXL1	ME05	GroupC
UTP3	ME01	GroupA
RUFY3	ME01	GroupA
RAP1GDS1	ME03	GroupA
HMGB2	ME02	GroupB
SAP30	ME07	GroupC
MED28	ME05	GroupC
DCAF16	ME01	GroupA
NCAPG	ME13	GroupD
NOCT	ME08	GroupD
NDUFC1	ME01	GroupA
SLBP	ME03	GroupA
LETM1	ME01	GroupA
CD38	ME03	GroupA
PROM1	ME06	GroupA
TAPT1	ME08	GroupD
SPATA5	ME11	GroupD
NOA1	ME01	GroupA
POLR2B	ME03	GroupA
IGFBP7	ME11	GroupD
ANXA5	ME02	GroupB
EXOSC9	ME03	GroupA
CCNA2	ME13	GroupD
BST1	ME02	GroupB
UGDH	ME11	GroupD
RPL9	ME03	GroupA
TRMT10A	ME03	GroupA
PAICS	ME01	GroupA
ANAPC4	ME03	GroupA
GUCY1A1	ME06	GroupA
GUCY1B1	ME06	GroupA
TMEM165	ME04	GroupB
HSD17B11	ME04	GroupB
CENPU	ME03	GroupA
TET2	ME02	GroupB
NELFA	ME01	GroupA
NSD2	ME03	GroupA
USO1	ME09	GroupD
NAAA	ME06	GroupA
MAEA	ME02	GroupB
HERC5	ME01	GroupA
OCIAD1	ME01	GroupA
SEPTIN11	ME01	GroupA
G3BP2	ME03	GroupA
RAB28	ME02	GroupB
CTSO	ME06	GroupA
MFSD10	ME08	GroupD
NOP14	ME01	GroupA
HPSE	ME04	GroupB
MRPS18C	ME05	GroupC
ABRAXAS1	ME01	GroupA
DDX60	ME06	GroupA
ANTXR2	ME02	GroupB
PI4K2B	ME11	GroupD
SEPSECS	ME03	GroupA
CLGN	ME01	GroupA
ELMOD2	ME05	GroupC
CASP6	ME01	GroupA
GAR1	ME01	GroupA
SMAD1	ME01	GroupA
MMAA	ME01	GroupA
DCTD	ME01	GroupA
RPL34	ME03	GroupA
BMP2K	ME07	GroupC
SCOC	ME01	GroupA
ETFDH	ME05	GroupC
PPID	ME04	GroupB
ANXA3	ME02	GroupB
SLC39A8	ME05	GroupC
MANBA	ME02	GroupB
UBE2D3	ME04	GroupB
USP38	ME02	GroupB
SETD7	ME05	GroupC
MGST2	ME01	GroupA
AIMP1	ME03	GroupA
PPAT	ME01	GroupA
HADH	ME01	GroupA
STBD1	ME08	GroupD
GUF1	ME03	GroupA
GNPDA2	ME03	GroupA
SH3TC1	ME05	GroupC
HTT	ME01	GroupA
RCHY1	ME05	GroupC
TACC3	ME02	GroupB
TMEM128	ME09	GroupD
STX18	ME03	GroupA
KIT	ME01	GroupA
MAN2B2	ME02	GroupB
S100P	ME02	GroupB
BLOC1S4	ME05	GroupC
HPF1	ME01	GroupA
DDX60L	ME05	GroupC
RBPJ	ME02	GroupB
C4orf3	ME08	GroupD
RFC1	ME03	GroupA
GRSF1	ME03	GroupA
ANKRD17	ME03	GroupA
ZCCHC4	ME01	GroupA
INTS12	ME05	GroupC
ENOPH1	ME05	GroupC
MRFAP1	ME07	GroupC
CENPE	ME03	GroupA
LYAR	ME01	GroupA
LSM6	ME05	GroupC
PPBP	ME01	GroupA
CNOT6L	ME03	GroupA
LRPAP1	ME02	GroupB
RGS12	ME03	GroupA
SMIM20	ME01	GroupA
LARP7	ME10	GroupC
SCARB2	ME06	GroupA
TLR1	ME02	GroupB
IRF2	ME07	GroupC
LRBA	ME06	GroupA
SNCA	ME06	GroupA
MMRN1	ME06	GroupA
MSMO1	ME02	GroupB
ALPK1	ME02	GroupB
TMEM192	ME03	GroupA
LAP3	ME03	GroupA
SMARCAD1	ME03	GroupA
HPGDS	ME01	GroupA
SLC30A9	ME01	GroupA
GAK	ME04	GroupB
TMEM175	ME02	GroupB
DGKQ	ME04	GroupB
IDUA	ME05	GroupC
TNIP2	ME04	GroupB
SH3BP2	ME04	GroupB
ADD1	ME04	GroupB
NFKB1	ME04	GroupB
DCK	ME03	GroupA
UFSP2	ME01	GroupA
PGM2	ME02	GroupB
TEC	ME01	GroupA
TBC1D1	ME04	GroupB
NUP54	ME01	GroupA
UCHL1	ME06	GroupA
WDR1	ME02	GroupB
RHOH	ME03	GroupA
CASP3	ME05	GroupC
ABCE1	ME03	GroupA
OTUD4	ME03	GroupA
ATP8A1	ME09	GroupD
BOD1L1	ME07	GroupC
SCFD2	ME01	GroupA
FIP1L1	ME06	GroupA
FRYL	ME08	GroupD
GALNT7	ME10	GroupC
METTL14	ME01	GroupA
PDE5A	ME01	GroupA
HAUS3	ME03	GroupA
SRP72	ME03	GroupA
HNRNPD	ME01	GroupA
HNRNPDL	ME01	GroupA
HSPA4L	ME09	GroupD
MFSD8	ME05	GroupC
PGRMC2	ME03	GroupA
CBR4	ME01	GroupA
RAPGEF2	ME04	GroupB
FAM241A	ME03	GroupA
WDFY3	ME02	GroupB
CAMK2D	ME01	GroupA
CLCN3	ME05	GroupC
YTHDC1	ME10	GroupC
ACSL1	ME02	GroupB
PLRG1	ME01	GroupA
QDPR	ME01	GroupA
UBE2K	ME09	GroupD
PDS5A	ME01	GroupA
N4BP2	ME01	GroupA
TBC1D14	ME04	GroupB
TADA2B	ME02	GroupB
GRPEL1	ME02	GroupB
RAB33B	ME02	GroupB
EXOC1	ME04	GroupB
CEP135	ME04	GroupB
INPP4B	ME06	GroupA
NAA15	ME03	GroupA
CTBP1	ME07	GroupC
PRKG2	ME06	GroupA
EIF4E	ME03	GroupA
METAP1	ME03	GroupA
ADH5	ME01	GroupA
HOPX	ME06	GroupA
TMEM129	ME05	GroupC
RBM47	ME02	GroupB
TMEM33	ME02	GroupB
RPS3A	ME03	GroupA
TLR2	ME04	GroupB
ACOX3	ME05	GroupC
FRG1	ME03	GroupA
SMARCA5	ME03	GroupA
MED10	ME07	GroupC
MTRR	ME03	GroupA
NUP155	ME01	GroupA
ZFR	ME07	GroupC
SLC38A9	ME03	GroupA
PPWD1	ME01	GroupA
FBXO4	ME03	GroupA
NPR3	ME06	GroupA
MRPS30	ME01	GroupA
RAB3C	ME02	GroupB
EMB	ME02	GroupB
ITGA1	ME02	GroupB
FAM151B	ME02	GroupB
MTREX	ME03	GroupA
TMEM167A	ME02	GroupB
VCAN	ME02	GroupB
OXCT1	ME01	GroupA
SUB1	ME05	GroupC
TRAPPC13	ME02	GroupB
ARSB	ME08	GroupD
CENPK	ME01	GroupA
ITGA2	ME05	GroupC
NIPBL	ME07	GroupC
SGTB	ME04	GroupB
GOLPH3	ME10	GroupC
NUDT12	ME01	GroupA
MSH3	ME03	GroupA
CD180	ME01	GroupA
COX7C	ME03	GroupA
NDUFS4	ME01	GroupA
STARD4	ME05	GroupC
FAM172A	ME03	GroupA
PLPP1	ME03	GroupA
PJA2	ME02	GroupB
FCHO2	ME04	GroupB
RAD50	ME01	GroupA
AP3S1	ME02	GroupB
SLC25A46	ME01	GroupA
LMNB1	ME02	GroupB
PHAX	ME01	GroupA
RIOK2	ME03	GroupA
NNT	ME01	GroupA
HMGCS1	ME02	GroupB
BASP1	ME02	GroupB
PGGT1B	ME05	GroupC
WDR70	ME01	GroupA
PAIP1	ME11	GroupD
SLCO4C1	ME02	GroupB
TMED7	ME02	GroupB
SNX2	ME04	GroupB
CTNNA1	ME10	GroupC
SNX18	ME02	GroupB
THG1L	ME01	GroupA
PELO	ME02	GroupB
STK10	ME04	GroupB
PCBD2	ME05	GroupC
MTMR12	ME05	GroupC
DPYSL3	ME06	GroupA
AFF4	ME02	GroupB
YIPF5	ME02	GroupB
FCHSD1	ME04	GroupB
TTC33	ME03	GroupA
NDFIP1	ME05	GroupC
SLC12A2	ME13	GroupD
GNPDA1	ME02	GroupB
SAP30L	ME01	GroupA
KIF20A	ME13	GroupD
COMMD10	ME09	GroupD
TNFAIP8	ME02	GroupB
DHFR	ME13	GroupD
SH3PXD2B	ME01	GroupA
ARHGAP26	ME04	GroupB
SLU7	ME07	GroupC
ARAP3	ME02	GroupB
NR3C1	ME04	GroupB
RASA1	ME08	GroupD
MRPL22	ME01	GroupA
ALDH7A1	ME06	GroupA
NLN	ME03	GroupA
SIL1	ME03	GroupA
RNF14	ME05	GroupC
ZFYVE16	ME02	GroupB
SFXN1	ME01	GroupA
SEPTIN8	ME01	GroupA
CPEB4	ME02	GroupB
NDST1	ME02	GroupB
RNF130	ME04	GroupB
GALNT10	ME04	GroupB
GRK6	ME02	GroupB
DDX41	ME07	GroupC
CSF1R	ME05	GroupC
ERAP1	ME01	GroupA
CCDC127	ME01	GroupA
EXOC3	ME04	GroupB
MATR3	ME01	GroupA
MZB1	ME01	GroupA
XRCC4	ME02	GroupB
NDUFS6	ME01	GroupA
ADAM19	ME04	GroupB
NSUN2	ME01	GroupA
HINT1	ME03	GroupA
LYRM7	ME01	GroupA
ANKHD1	ME07	GroupC
NDUFA2	ME07	GroupC
HARS2	ME10	GroupC
ZMAT2	ME02	GroupB
LCP2	ME02	GroupB
HARS1	ME11	GroupD
PURA	ME01	GroupA
CYSTM1	ME02	GroupB
PFDN1	ME11	GroupD
SRP19	ME05	GroupC
REEP5	ME02	GroupB
MBLAC2	ME03	GroupA
CEP120	ME02	GroupB
GEMIN5	ME03	GroupA
MGAT1	ME02	GroupB
CETN3	ME03	GroupA
CLINT1	ME08	GroupD
IPO11	ME01	GroupA
BRD8	ME01	GroupA
RAPGEF6	ME09	GroupD
TARS1	ME09	GroupD
CAST	ME02	GroupB
HSPA9	ME03	GroupA
UTP15	ME01	GroupA
SAR1B	ME08	GroupD
SEC24A	ME08	GroupD
CAMLG	ME05	GroupC
DDX46	ME07	GroupC
TXNDC15	ME03	GroupA
ATOX1	ME08	GroupD
SRFBP1	ME01	GroupA
NPM1	ME03	GroupA
NDUFAF2	ME01	GroupA
LMBRD2	ME05	GroupC
NADK2	ME01	GroupA
SKP2	ME03	GroupA
G3BP1	ME03	GroupA
CNOT8	ME04	GroupB
MAPK9	ME02	GroupB
TBC1D9B	ME09	GroupD
FYB1	ME02	GroupB
MOCS2	ME03	GroupA
SLC22A4	ME02	GroupB
C5orf22	ME03	GroupA
RUFY1	ME04	GroupB
CANX	ME08	GroupD
TCOF1	ME14	GroupA
RPS14	ME03	GroupA
CDC23	ME03	GroupA
FAM114A2	ME08	GroupD
SLC35A4	ME01	GroupA
DIMT1	ME01	GroupA
PRRC1	ME12	GroupD
[truncated: 4,861 more rows]

## Sheet: ST5B.Module-trait associations
hugo_symbol	MM.cor_values	MM.cor_pvalue	module	trait_correlation	GT.cor_values	GT.cor_pvalue	GT.adjusted_pvalue	trait	sig.GeneTraitAssociation
PEX14	0.48519	0.000729936	ME03	data.D0_SLII.vs.all	0.27072	0.0720673	0.0944377	Day0	0
PEX14	0.48519	0.000729936	ME03	data.BULK_D10_SLII.vs.all	0.185896	0.221469	0.358405	Day10	0
PEX14	0.48519	0.000729936	ME03	data.CD16pos_D14_SLII.vs.all	0.00921358	0.952101	0.963762	Day14	0
PEX14	0.48519	0.000729936	ME03	data.CD16pos_D17_SLII.vs.all	-0.448083	0.00202392	0.00671701	Day17	0
SLC2A5	0.626923	4.07076e-06	ME03	data.D0_SLII.vs.all	0.113048	0.459675	0.514165	Day0	0
SLC2A5	0.626923	4.07076e-06	ME03	data.BULK_D10_SLII.vs.all	0.554354	7.77831e-05	0.00070457	Day10	0
SLC2A5	0.626923	4.07076e-06	ME03	data.CD16pos_D14_SLII.vs.all	-0.362901	0.0142828	0.0308015	Day14	0
SLC2A5	0.626923	4.07076e-06	ME03	data.CD16pos_D17_SLII.vs.all	-0.251579	0.095497	0.146002	Day17	0
NMNAT1	0.851135	1.30029e-13	ME04	data.D0_SLII.vs.all	-0.480899	0.000826174	0.00142652	Day0	1
NMNAT1	0.851135	1.30029e-13	ME04	data.BULK_D10_SLII.vs.all	-0.591262	1.89652e-05	0.000228917	Day10	1
NMNAT1	0.851135	1.30029e-13	ME04	data.CD16pos_D14_SLII.vs.all	0.518146	0.000266612	0.00265855	Day14	1
NMNAT1	0.851135	1.30029e-13	ME04	data.CD16pos_D17_SLII.vs.all	0.49757	0.000505962	0.00256723	Day17	1
ALDH4A1	0.925623	9.3089e-20	ME12	data.D0_SLII.vs.all	-0.368086	0.0128558	0.0189616	Day0	0
ALDH4A1	0.925623	9.3089e-20	ME12	data.BULK_D10_SLII.vs.all	0.741961	5.47383e-09	2.24853e-07	Day10	0
ALDH4A1	0.925623	9.3089e-20	ME12	data.CD16pos_D14_SLII.vs.all	-0.0962366	0.529434	0.617517	Day14	0
ALDH4A1	0.925623	9.3089e-20	ME12	data.CD16pos_D17_SLII.vs.all	-0.206807	0.172867	0.242261	Day17	0
RER1	0.782615	2.1448e-10	ME04	data.D0_SLII.vs.all	-0.727152	1.54073e-08	4.98323e-08	Day0	0
RER1	0.782615	2.1448e-10	ME04	data.BULK_D10_SLII.vs.all	0.0403256	0.792545	0.870594	Day10	0
RER1	0.782615	2.1448e-10	ME04	data.CD16pos_D14_SLII.vs.all	0.33002	0.0268299	0.0514018	Day14	0
RER1	0.782615	2.1448e-10	ME04	data.CD16pos_D17_SLII.vs.all	0.360656	0.014941	0.0311527	Day17	0
PANK4	0.942913	3.75253e-22	ME04	data.D0_SLII.vs.all	-0.737208	7.6876e-09	2.58135e-08	Day0	0
PANK4	0.942913	3.75253e-22	ME04	data.BULK_D10_SLII.vs.all	-0.337567	0.0233435	0.0660356	Day10	0
PANK4	0.942913	3.75253e-22	ME04	data.CD16pos_D14_SLII.vs.all	0.542108	0.000119861	0.0019588	Day14	0
PANK4	0.942913	3.75253e-22	ME04	data.CD16pos_D17_SLII.vs.all	0.50044	0.000463821	0.00242886	Day17	0
RBP7	0.926545	7.18614e-20	ME04	data.D0_SLII.vs.all	-0.79758	5.44262e-11	2.5503e-10	Day0	0
RBP7	0.926545	7.18614e-20	ME04	data.BULK_D10_SLII.vs.all	-0.267164	0.0760365	0.162495	Day10	0
RBP7	0.926545	7.18614e-20	ME04	data.CD16pos_D14_SLII.vs.all	0.566097	5.05567e-05	0.00151306	Day14	0
RBP7	0.926545	7.18614e-20	ME04	data.CD16pos_D17_SLII.vs.all	0.473141	0.00102935	0.00416109	Day17	0
SZRD1	0.619111	5.79619e-06	ME05	data.D0_SLII.vs.all	-0.304953	0.041658	0.0567575	Day0	0
SZRD1	0.619111	5.79619e-06	ME05	data.BULK_D10_SLII.vs.all	0.11861	0.437741	0.582635	Day10	0
SZRD1	0.619111	5.79619e-06	ME05	data.CD16pos_D14_SLII.vs.all	0.210837	0.164461	0.23363	Day14	0
SZRD1	0.619111	5.79619e-06	ME05	data.CD16pos_D17_SLII.vs.all	-0.0131713	0.931567	0.950975	Day17	0
PHACTR4	0.470633	0.00110397	ME01	data.D0_SLII.vs.all	0.4495	0.00195063	0.00321358	Day0	0
PHACTR4	0.470633	0.00110397	ME01	data.BULK_D10_SLII.vs.all	-0.0782695	0.60931	0.73389	Day10	0
PHACTR4	0.470633	0.00110397	ME01	data.CD16pos_D14_SLII.vs.all	-0.168558	0.268361	0.351864	Day14	0
PHACTR4	0.470633	0.00110397	ME01	data.CD16pos_D17_SLII.vs.all	-0.210144	0.165885	0.233526	Day17	0
SLC9A1	0.931234	1.82456e-20	ME04	data.D0_SLII.vs.all	-0.832719	1.3143e-12	8.00718e-12	Day0	0
SLC9A1	0.931234	1.82456e-20	ME04	data.BULK_D10_SLII.vs.all	-0.210009	0.166164	0.289532	Day10	0
SLC9A1	0.931234	1.82456e-20	ME04	data.CD16pos_D14_SLII.vs.all	0.498003	0.0004994	0.00339196	Day14	0
SLC9A1	0.931234	1.82456e-20	ME04	data.CD16pos_D17_SLII.vs.all	0.524676	0.000215685	0.00149757	Day17	0
PAFAH2	0.619809	5.61834e-06	ME08	data.D0_SLII.vs.all	-0.396053	0.00707798	0.0108068	Day0	0
PAFAH2	0.619809	5.61834e-06	ME08	data.BULK_D10_SLII.vs.all	0.420274	0.00404829	0.0165011	Day10	0
PAFAH2	0.619809	5.61834e-06	ME08	data.CD16pos_D14_SLII.vs.all	-0.100272	0.512228	0.600766	Day14	0
PAFAH2	0.619809	5.61834e-06	ME08	data.CD16pos_D17_SLII.vs.all	0.116173	0.447277	0.536045	Day17	0
PTAFR	0.945648	1.34232e-22	ME02	data.D0_SLII.vs.all	-0.923392	1.7177e-19	3.0686e-18	Day0	0
PTAFR	0.945648	1.34232e-22	ME02	data.BULK_D10_SLII.vs.all	0.0517439	0.735689	0.827895	Day10	0
PTAFR	0.945648	1.34232e-22	ME02	data.CD16pos_D14_SLII.vs.all	0.431438	0.00308602	0.00974538	Day14	0
PTAFR	0.945648	1.34232e-22	ME02	data.CD16pos_D17_SLII.vs.all	0.44515	0.00218341	0.00704194	Day17	0
EYA3	0.778505	3.06812e-10	ME03	data.D0_SLII.vs.all	0.480765	0.000829372	0.00143168	Day0	0
EYA3	0.778505	3.06812e-10	ME03	data.BULK_D10_SLII.vs.all	0.453272	0.00176679	0.00852932	Day10	0
EYA3	0.778505	3.06812e-10	ME03	data.CD16pos_D14_SLII.vs.all	-0.632627	3.12576e-06	0.000557698	Day14	0
EYA3	0.778505	3.06812e-10	ME03	data.CD16pos_D17_SLII.vs.all	-0.258138	0.0868843	0.134756	Day17	0
TNFRSF1B	0.92466	1.21548e-19	ME04	data.D0_SLII.vs.all	-0.782143	2.23564e-10	9.43783e-10	Day0	0
TNFRSF1B	0.92466	1.21548e-19	ME04	data.BULK_D10_SLII.vs.all	-0.243247	0.107371	0.208837	Day10	0
TNFRSF1B	0.92466	1.21548e-19	ME04	data.CD16pos_D14_SLII.vs.all	0.500994	0.000456066	0.00323873	Day14	0
TNFRSF1B	0.92466	1.21548e-19	ME04	data.CD16pos_D17_SLII.vs.all	0.501175	0.000453562	0.0024008	Day17	0
UBE4B	0.759667	1.44368e-09	ME04	data.D0_SLII.vs.all	-0.71706	3.00435e-08	9.2879e-08	Day0	0
UBE4B	0.759667	1.44368e-09	ME04	data.BULK_D10_SLII.vs.all	0.103066	0.500483	0.639947	Day10	0
UBE4B	0.759667	1.44368e-09	ME04	data.CD16pos_D14_SLII.vs.all	0.297368	0.0472783	0.0814897	Day14	0
UBE4B	0.759667	1.44368e-09	ME04	data.CD16pos_D17_SLII.vs.all	0.326465	0.0286167	0.0529853	Day17	0
AGO4	0.917134	8.721e-19	ME02	data.D0_SLII.vs.all	-0.870657	7.76468e-15	6.71699e-14	Day0	0
AGO4	0.917134	8.721e-19	ME02	data.BULK_D10_SLII.vs.all	-0.0649666	0.67157	0.781641	Day10	0
AGO4	0.917134	8.721e-19	ME02	data.CD16pos_D14_SLII.vs.all	0.350182	0.018364	0.0376164	Day14	0
AGO4	0.917134	8.721e-19	ME02	data.CD16pos_D17_SLII.vs.all	0.57924	3.06029e-05	0.000551012	Day17	0
RRAGC	0.876473	3.06791e-15	ME02	data.D0_SLII.vs.all	-0.87104	7.31461e-15	6.34364e-14	Day0	0
RRAGC	0.876473	3.06791e-15	ME02	data.BULK_D10_SLII.vs.all	0.0584106	0.703107	0.805211	Day10	0
RRAGC	0.876473	3.06791e-15	ME02	data.CD16pos_D14_SLII.vs.all	0.41022	0.00513006	0.01406	Day14	0
RRAGC	0.876473	3.06791e-15	ME02	data.CD16pos_D17_SLII.vs.all	0.407985	0.00540215	0.0137732	Day17	0
RCC2	0.941553	6.14075e-22	ME03	data.D0_SLII.vs.all	0.742054	5.43712e-09	1.86493e-08	Day0	1
RCC2	0.941553	6.14075e-22	ME03	data.BULK_D10_SLII.vs.all	0.382112	0.0095901	0.0325683	Day10	1
RCC2	0.941553	6.14075e-22	ME03	data.CD16pos_D14_SLII.vs.all	-0.486759	0.000697337	0.0039473	Day14	1
RCC2	0.941553	6.14075e-22	ME03	data.CD16pos_D17_SLII.vs.all	-0.600928	1.27275e-05	0.000432631	Day17	1
PSMB2	0.775292	4.03759e-10	ME09	data.D0_SLII.vs.all	0.0540066	0.724576	0.761893	Day0	0
PSMB2	0.775292	4.03759e-10	ME09	data.BULK_D10_SLII.vs.all	0.127671	0.403285	0.549788	Day10	0
PSMB2	0.775292	4.03759e-10	ME09	data.CD16pos_D14_SLII.vs.all	0.111747	0.464888	0.555598	Day14	0
PSMB2	0.775292	4.03759e-10	ME09	data.CD16pos_D17_SLII.vs.all	-0.281236	0.0612798	0.100497	Day17	0
THRAP3	0.788142	1.30908e-10	ME10	data.D0_SLII.vs.all	0.245002	0.10478	0.133679	Day0	0
THRAP3	0.788142	1.30908e-10	ME10	data.BULK_D10_SLII.vs.all	-0.0389602	0.799422	0.875469	Day10	0
THRAP3	0.788142	1.30908e-10	ME10	data.CD16pos_D14_SLII.vs.all	0.208849	0.168569	0.238565	Day14	0
THRAP3	0.788142	1.30908e-10	ME10	data.CD16pos_D17_SLII.vs.all	-0.418611	0.00421211	0.0114845	Day17	0
PADI4	0.970845	2.63727e-28	ME02	data.D0_SLII.vs.all	-0.946498	9.64454e-23	3.30808e-21	Day0	0
PADI4	0.970845	2.63727e-28	ME02	data.BULK_D10_SLII.vs.all	0.114615	0.453435	0.597611	Day10	0
PADI4	0.970845	2.63727e-28	ME02	data.CD16pos_D14_SLII.vs.all	0.463132	0.00135677	0.00572687	Day14	0
PADI4	0.970845	2.63727e-28	ME02	data.CD16pos_D17_SLII.vs.all	0.379693	0.0100961	0.0226189	Day17	0
ZMYM4	0.810363	1.53607e-11	ME01	data.D0_SLII.vs.all	0.610006	8.64664e-06	1.90911e-05	Day0	0
ZMYM4	0.810363	1.53607e-11	ME01	data.BULK_D10_SLII.vs.all	0.339388	0.0225613	0.0641403	Day10	0
ZMYM4	0.810363	1.53607e-11	ME01	data.CD16pos_D14_SLII.vs.all	-0.534333	0.000156386	0.00216795	Day14	0
ZMYM4	0.810363	1.53607e-11	ME01	data.CD16pos_D17_SLII.vs.all	-0.382661	0.00947821	0.0214873	Day17	0
RLF	0.264922	0.0786254	ME05	data.D0_SLII.vs.all	-0.266557	0.0767303	0.100165	Day0	0
RLF	0.264922	0.0786254	ME05	data.BULK_D10_SLII.vs.all	-0.0969986	0.526164	0.662533	Day10	0
RLF	0.264922	0.0786254	ME05	data.CD16pos_D14_SLII.vs.all	0.114254	0.454869	0.545143	Day14	0
RLF	0.264922	0.0786254	ME05	data.CD16pos_D17_SLII.vs.all	0.240042	0.112228	0.167425	Day17	0
GNL2	0.911091	3.72412e-18	ME03	data.D0_SLII.vs.all	0.685877	1.99781e-07	5.49959e-07	Day0	1
GNL2	0.911091	3.72412e-18	ME03	data.BULK_D10_SLII.vs.all	0.38202	0.00960882	0.0326158	Day10	1
GNL2	0.911091	3.72412e-18	ME03	data.CD16pos_D14_SLII.vs.all	-0.433521	0.00293066	0.00942097	Day14	1
GNL2	0.911091	3.72412e-18	ME03	data.CD16pos_D17_SLII.vs.all	-0.597906	1.44377e-05	0.000432631	Day17	1
MYCBP	0.334414	0.0247508	ME05	data.D0_SLII.vs.all	-0.391003	0.0079128	0.0120172	Day0	0
MYCBP	0.334414	0.0247508	ME05	data.BULK_D10_SLII.vs.all	0.834305	1.08895e-12	1.31057e-10	Day10	0
MYCBP	0.334414	0.0247508	ME05	data.CD16pos_D14_SLII.vs.all	-0.110069	0.471661	0.562028	Day14	0
MYCBP	0.334414	0.0247508	ME05	data.CD16pos_D17_SLII.vs.all	-0.253586	0.0927953	0.142602	Day17	0
SMIM12	0.449514	0.0019499	ME02	data.D0_SLII.vs.all	-0.459345	0.00150299	0.00250863	Day0	0
SMIM12	0.449514	0.0019499	ME02	data.BULK_D10_SLII.vs.all	0.263451	0.0803615	0.169104	Day10	0
SMIM12	0.449514	0.0019499	ME02	data.CD16pos_D14_SLII.vs.all	0.325721	0.0290031	0.0546448	Day14	0
SMIM12	0.449514	0.0019499	ME02	data.CD16pos_D17_SLII.vs.all	-0.104676	0.493776	0.580316	Day17	0
CZIB	-0.481622	0.000809223	ME05	data.D0_SLII.vs.all	-0.056284	0.713447	0.752151	Day0	0
CZIB	-0.481622	0.000809223	ME05	data.BULK_D10_SLII.vs.all	0.336666	0.0237384	0.0669871	Day10	0
CZIB	-0.481622	0.000809223	ME05	data.CD16pos_D14_SLII.vs.all	0.204009	0.178881	0.250638	Day14	0
CZIB	-0.481622	0.000809223	ME05	data.CD16pos_D17_SLII.vs.all	-0.452251	0.00181497	0.00621603	Day17	0
OSBPL9	0.706131	5.99985e-08	ME02	data.D0_SLII.vs.all	-0.65516	1.04264e-06	2.59997e-06	Day0	0
OSBPL9	0.706131	5.99985e-08	ME02	data.BULK_D10_SLII.vs.all	-0.107984	0.480148	0.622953	Day10	0
OSBPL9	0.706131	5.99985e-08	ME02	data.CD16pos_D14_SLII.vs.all	0.573337	3.84454e-05	0.00134559	Day14	0
OSBPL9	0.706131	5.99985e-08	ME02	data.CD16pos_D17_SLII.vs.all	0.179499	0.238062	0.317849	Day17	0
PARS2	0.817047	7.62812e-12	ME01	data.D0_SLII.vs.all	0.611767	8.01059e-06	1.77668e-05	Day0	0
PARS2	0.817047	7.62812e-12	ME01	data.BULK_D10_SLII.vs.all	0.342667	0.0212089	0.0610806	Day10	0
PARS2	0.817047	7.62812e-12	ME01	data.CD16pos_D14_SLII.vs.all	-0.43633	0.00273208	0.00895133	Day14	0
PARS2	0.817047	7.62812e-12	ME01	data.CD16pos_D17_SLII.vs.all	-0.485391	0.000725688	0.00323681	Day17	0
ZYG11B	0.860465	3.566e-14	ME02	data.D0_SLII.vs.all	-0.837662	7.26723e-13	4.6246e-12	Day0	0
ZYG11B	0.860465	3.566e-14	ME02	data.BULK_D10_SLII.vs.all	0.213638	0.158797	0.280181	Day10	0
ZYG11B	0.860465	3.566e-14	ME02	data.CD16pos_D14_SLII.vs.all	0.275752	0.0667317	0.108866	Day14	0
ZYG11B	0.860465	3.566e-14	ME02	data.CD16pos_D17_SLII.vs.all	0.368666	0.0127039	0.0271408	Day17	0
TXNDC12	0.67839	3.04297e-07	ME02	data.D0_SLII.vs.all	-0.674502	3.76814e-07	9.923e-07	Day0	0
TXNDC12	0.67839	3.04297e-07	ME02	data.BULK_D10_SLII.vs.all	0.20074	0.186097	0.314594	Day10	0
TXNDC12	0.67839	3.04297e-07	ME02	data.CD16pos_D14_SLII.vs.all	0.229622	0.129175	0.190159	Day14	0
TXNDC12	0.67839	3.04297e-07	ME02	data.CD16pos_D17_SLII.vs.all	0.263304	0.0805376	0.126688	Day17	0
PLPP3	0.146969	0.335346	ME05	data.D0_SLII.vs.all	-0.239611	0.112894	0.143311	Day0	0
PLPP3	0.146969	0.335346	ME05	data.BULK_D10_SLII.vs.all	0.468247	0.0011794	0.00614197	Day10	0
PLPP3	0.146969	0.335346	ME05	data.CD16pos_D14_SLII.vs.all	-0.212324	0.161437	0.229919	Day14	0
PLPP3	0.146969	0.335346	ME05	data.CD16pos_D17_SLII.vs.all	0.028389	0.853137	0.890659	Day17	0
SNIP1	0.864967	1.84655e-14	ME07	data.D0_SLII.vs.all	-0.104748	0.49348	0.548222	Day0	0
SNIP1	0.864967	1.84655e-14	ME07	data.BULK_D10_SLII.vs.all	0.115871	0.44847	0.592825	Day10	0
SNIP1	0.864967	1.84655e-14	ME07	data.CD16pos_D14_SLII.vs.all	0.12027	0.431309	0.520728	Day14	0
SNIP1	0.864967	1.84655e-14	ME07	data.CD16pos_D17_SLII.vs.all	-0.120331	0.431074	0.519074	Day17	0
CPT2	0.374168	0.0113386	ME01	data.D0_SLII.vs.all	0.147843	0.332449	0.384781	Day0	0
CPT2	0.374168	0.0113386	ME01	data.BULK_D10_SLII.vs.all	0.356175	0.0163326	0.0498628	Day10	0
CPT2	0.374168	0.0113386	ME01	data.CD16pos_D14_SLII.vs.all	-0.163266	0.283893	0.368776	Day14	0
CPT2	0.374168	0.0113386	ME01	data.CD16pos_D17_SLII.vs.all	-0.306749	0.0404102	0.070935	Day17	0
FOXJ3	0.129377	0.396976	ME05	data.D0_SLII.vs.all	0.19104	0.208723	0.252439	Day0	0
FOXJ3	0.129377	0.396976	ME05	data.BULK_D10_SLII.vs.all	-0.382185	0.00957522	0.0325339	Day10	0
FOXJ3	0.129377	0.396976	ME05	data.CD16pos_D14_SLII.vs.all	0.0336509	0.826302	0.869791	Day14	0
FOXJ3	0.129377	0.396976	ME05	data.CD16pos_D17_SLII.vs.all	0.121008	0.428464	0.516658	Day17	0
TUT4	0.794944	6.98602e-11	ME03	data.D0_SLII.vs.all	0.435963	0.00275737	0.00445491	Day0	1
TUT4	0.794944	6.98602e-11	ME03	data.BULK_D10_SLII.vs.all	0.496463	0.000523116	0.00325642	Day10	1
TUT4	0.794944	6.98602e-11	ME03	data.CD16pos_D14_SLII.vs.all	-0.461933	0.00140163	0.00583091	Day14	1
TUT4	0.794944	6.98602e-11	ME03	data.CD16pos_D17_SLII.vs.all	-0.423097	0.00378298	0.0105087	Day17	1
OMA1	0.730478	1.22845e-08	ME03	data.D0_SLII.vs.all	0.256063	0.0895407	0.115417	Day0	1
OMA1	0.730478	1.22845e-08	ME03	data.BULK_D10_SLII.vs.all	0.637147	2.52563e-06	4.38628e-05	Day10	1
OMA1	0.730478	1.22845e-08	ME03	data.CD16pos_D14_SLII.vs.all	-0.335783	0.0241312	0.0470551	Day14	1
OMA1	0.730478	1.22845e-08	ME03	data.CD16pos_D17_SLII.vs.all	-0.496601	0.000520946	0.00261426	Day17	1
USP1	0.53098	0.000175045	ME03	data.D0_SLII.vs.all	-0.123446	0.419151	0.473781	Day0	0
USP1	0.53098	0.000175045	ME03	data.BULK_D10_SLII.vs.all	0.716987	3.01847e-08	9.76944e-07	Day10	0
USP1	0.53098	0.000175045	ME03	data.CD16pos_D14_SLII.vs.all	-0.273828	0.0687332	0.1116	Day14	0
USP1	0.53098	0.000175045	ME03	data.CD16pos_D17_SLII.vs.all	-0.251265	0.0959253	0.146461	Day17	0
GIPC2	0.697831	9.9397e-08	ME06	data.D0_SLII.vs.all	0.630031	3.52732e-06	8.16102e-06	Day0	0
GIPC2	0.697831	9.9397e-08	ME06	data.BULK_D10_SLII.vs.all	-0.171719	0.259356	0.402348	Day10	0
GIPC2	0.697831	9.9397e-08	ME06	data.CD16pos_D14_SLII.vs.all	-0.319057	0.032659	0.0601451	Day14	0
GIPC2	0.697831	9.9397e-08	ME06	data.CD16pos_D17_SLII.vs.all	-0.155649	0.307263	0.393104	Day17	0
AK4	0.474877	0.000980365	ME03	data.D0_SLII.vs.all	0.296881	0.0476589	0.0644471	Day0	0
AK4	0.474877	0.000980365	ME03	data.BULK_D10_SLII.vs.all	0.188776	0.214268	0.349555	Day10	0
AK4	0.474877	0.000980365	ME03	data.CD16pos_D14_SLII.vs.all	0.209487	0.167243	0.236896	Day14	0
AK4	0.474877	0.000980365	ME03	data.CD16pos_D17_SLII.vs.all	-0.677122	3.26371e-07	0.000139045	Day17	0
ATG4C	0.5737	3.7914e-05	ME03	data.D0_SLII.vs.all	0.322665	0.0306349	0.0425933	Day0	0
ATG4C	0.5737	3.7914e-05	ME03	data.BULK_D10_SLII.vs.all	0.290824	0.0526079	0.121947	Day10	0
ATG4C	0.5737	3.7914e-05	ME03	data.CD16pos_D14_SLII.vs.all	-0.22776	0.132396	0.193984	Day14	0
ATG4C	0.5737	3.7914e-05	ME03	data.CD16pos_D17_SLII.vs.all	-0.357965	0.015764	0.0325825	Day17	0
KDM4A	0.031737	0.836041	ME05	data.D0_SLII.vs.all	0.156476	0.304668	0.354963	Day0	0
KDM4A	0.031737	0.836041	ME05	data.BULK_D10_SLII.vs.all	-0.0117929	0.938715	0.961233	Day10	0
KDM4A	0.031737	0.836041	ME05	data.CD16pos_D14_SLII.vs.all	0.0190447	0.901179	0.925897	Day14	0
KDM4A	0.031737	0.836041	ME05	data.CD16pos_D17_SLII.vs.all	-0.164854	0.279174	0.362371	Day17	0
PRPF38A	0.83396	1.1346e-12	ME03	data.D0_SLII.vs.all	0.551163	8.72005e-05	0.000169364	Day0	1
PRPF38A	0.83396	1.1346e-12	ME03	data.BULK_D10_SLII.vs.all	0.441811	0.0023785	0.0107842	Day10	1
PRPF38A	0.83396	1.1346e-12	ME03	data.CD16pos_D14_SLII.vs.all	-0.413399	0.00476362	0.0133709	Day14	1
PRPF38A	0.83396	1.1346e-12	ME03	data.CD16pos_D17_SLII.vs.all	-0.537397	0.000140932	0.00116341	Day17	1
PIGK	0.917322	8.32123e-19	ME12	data.D0_SLII.vs.all	-0.170209	0.263633	0.311438	Day0	0
PIGK	0.917322	8.32123e-19	ME12	data.BULK_D10_SLII.vs.all	0.694983	1.1774e-07	3.21838e-06	Day10	0
PIGK	0.917322	8.32123e-19	ME12	data.CD16pos_D14_SLII.vs.all	-0.324887	0.0294412	0.0553182	Day14	0
PIGK	0.917322	8.32123e-19	ME12	data.CD16pos_D17_SLII.vs.all	-0.13354	0.381828	0.470427	Day17	0
DOCK7	0.926591	7.09211e-20	ME01	data.D0_SLII.vs.all	0.728372	1.41842e-08	4.61222e-08	Day0	0
DOCK7	0.926591	7.09211e-20	ME01	data.BULK_D10_SLII.vs.all	0.352326	0.0176138	0.0526036	Day10	0
DOCK7	0.926591	7.09211e-20	ME01	data.CD16pos_D14_SLII.vs.all	-0.503488	0.000422558	0.00312702	Day14	0
DOCK7	0.926591	7.09211e-20	ME01	data.CD16pos_D17_SLII.vs.all	-0.543575	0.00011391	0.00103363	Day17	0
NEGR1	0.906465	1.05716e-17	ME06	data.D0_SLII.vs.all	0.915528	1.2964e-18	2.04444e-17	Day0	0
NEGR1	0.906465	1.05716e-17	ME06	data.BULK_D10_SLII.vs.all	-0.236059	0.118494	0.224611	Day10	0
NEGR1	0.906465	1.05716e-17	ME06	data.CD16pos_D14_SLII.vs.all	-0.245992	0.103341	0.157889	Day14	0
NEGR1	0.906465	1.05716e-17	ME06	data.CD16pos_D17_SLII.vs.all	-0.456012	0.00164307	0.00580703	Day17	0
KYAT3	0.726662	1.59255e-08	ME08	data.D0_SLII.vs.all	-0.300143	0.0451544	0.061269	Day0	0
KYAT3	0.726662	1.59255e-08	ME08	data.BULK_D10_SLII.vs.all	0.368683	0.0126994	0.0409967	Day10	0
KYAT3	0.726662	1.59255e-08	ME08	data.CD16pos_D14_SLII.vs.all	-0.0443405	0.772415	0.82858	Day14	0
KYAT3	0.726662	1.59255e-08	ME08	data.CD16pos_D17_SLII.vs.all	0.0109969	0.942844	0.958919	Day17	0
DNTTIP2	0.680968	2.63619e-07	ME01	data.D0_SLII.vs.all	0.676425	3.39145e-07	9.00549e-07	Day0	0
DNTTIP2	0.680968	2.63619e-07	ME01	data.BULK_D10_SLII.vs.all	-0.00565812	0.970574	0.982316	Day10	0
DNTTIP2	0.680968	2.63619e-07	ME01	data.CD16pos_D14_SLII.vs.all	-0.463115	0.00135742	0.00572687	Day14	0
DNTTIP2	0.680968	2.63619e-07	ME01	data.CD16pos_D17_SLII.vs.all	-0.208192	0.169943	0.238748	Day17	0
DHCR24	0.894397	1.26894e-16	ME02	data.D0_SLII.vs.all	-0.915788	1.21629e-18	1.93143e-17	Day0	0
DHCR24	0.894397	1.26894e-16	ME02	data.BULK_D10_SLII.vs.all	0.424255	0.00367863	0.0153314	Day10	0
DHCR24	0.894397	1.26894e-16	ME02	data.CD16pos_D14_SLII.vs.all	0.307886	0.039636	0.0704757	Day14	0
DHCR24	0.894397	1.26894e-16	ME02	data.CD16pos_D17_SLII.vs.all	0.224148	0.138812	0.200221	Day17	0
GPX7	0.873044	5.33349e-15	ME03	data.D0_SLII.vs.all	0.619407	5.71998e-06	1.28906e-05	Day0	1
GPX7	0.873044	5.33349e-15	ME03	data.BULK_D10_SLII.vs.all	0.403969	0.00592286	0.0222879	Day10	1
GPX7	0.873044	5.33349e-15	ME03	data.CD16pos_D14_SLII.vs.all	-0.549742	9.17227e-05	0.00178755	Day14	1
GPX7	0.873044	5.33349e-15	ME03	data.CD16pos_D17_SLII.vs.all	-0.43507	0.00281968	0.00849344	Day17	1
PKN2	0.676906	3.30279e-07	ME04	data.D0_SLII.vs.all	-0.58504	2.43521e-05	5.07612e-05	Day0	0
PKN2	0.676906	3.30279e-07	ME04	data.BULK_D10_SLII.vs.all	-0.0592335	0.69912	0.802	Day10	0
PKN2	0.676906	3.30279e-07	ME04	data.CD16pos_D14_SLII.vs.all	0.197728	0.192926	0.266668	Day14	0
PKN2	0.676906	3.30279e-07	ME04	data.CD16pos_D17_SLII.vs.all	0.440891	0.00243483	0.00764088	Day17	0
ABCD3	0.818426	6.57934e-12	ME12	data.D0_SLII.vs.all	-0.492645	0.000586363	0.00102902	Day0	0
ABCD3	0.818426	6.57934e-12	ME12	data.BULK_D10_SLII.vs.all	0.804208	2.85729e-11	2.36157e-09	Day10	0
ABCD3	0.818426	6.57934e-12	ME12	data.CD16pos_D14_SLII.vs.all	-0.0764768	0.617556	0.695637	Day14	0
ABCD3	0.818426	6.57934e-12	ME12	data.CD16pos_D17_SLII.vs.all	-0.158312	0.298957	0.383766	Day17	0
CNN3	0.934655	6.30516e-21	ME06	data.D0_SLII.vs.all	0.926224	7.86646e-20	1.51584e-18	Day0	0
CNN3	0.934655	6.30516e-21	ME06	data.BULK_D10_SLII.vs.all	-0.286458	0.0564251	0.128554	Day10	0
CNN3	0.934655	6.30516e-21	ME06	data.CD16pos_D14_SLII.vs.all	-0.323441	0.0302137	0.0564143	Day14	0
CNN3	0.934655	6.30516e-21	ME06	data.CD16pos_D17_SLII.vs.all	-0.343672	0.0208082	0.0409676	Day17	0
VAV3	0.649752	1.36819e-06	ME06	data.D0_SLII.vs.all	0.651374	1.26181e-06	3.10697e-06	Day0	0
VAV3	0.649752	1.36819e-06	ME06	data.BULK_D10_SLII.vs.all	-0.726821	1.57563e-08	5.62959e-07	Day10	0
VAV3	0.649752	1.36819e-06	ME06	data.CD16pos_D14_SLII.vs.all	0.0743084	0.627591	0.703706	Day14	0
VAV3	0.649752	1.36819e-06	ME06	data.CD16pos_D17_SLII.vs.all	-0.0682485	0.655986	0.730293	Day17	0
DPYD	0.54218	0.000119563	ME04	data.D0_SLII.vs.all	-0.370492	0.0122362	0.01811	Day0	0
DPYD	0.54218	0.000119563	ME04	data.BULK_D10_SLII.vs.all	-0.226695	0.134265	0.247264	Day10	0
DPYD	0.54218	0.000119563	ME04	data.CD16pos_D14_SLII.vs.all	0.389698	0.00814195	0.0199406	Day14	0
DPYD	0.54218	0.000119563	ME04	data.CD16pos_D17_SLII.vs.all	0.185847	0.221594	0.299004	Day17	0
LRRC8D	0.708399	5.21093e-08	ME03	data.D0_SLII.vs.all	0.414735	0.0046165	0.00722678	Day0	0
LRRC8D	0.708399	5.21093e-08	ME03	data.BULK_D10_SLII.vs.all	0.407235	0.00549627	0.0210522	Day10	0
LRRC8D	0.708399	5.21093e-08	ME03	data.CD16pos_D14_SLII.vs.all	-0.0841688	0.582518	0.664462	Day14	0
LRRC8D	0.708399	5.21093e-08	ME03	data.CD16pos_D17_SLII.vs.all	-0.698925	9.30911e-08	6.38605e-05	Day17	0
ELAPOR1	0.677283	3.23497e-07	ME04	data.D0_SLII.vs.all	-0.60315	1.15913e-05	2.51625e-05	Day0	0
ELAPOR1	0.677283	3.23497e-07	ME04	data.BULK_D10_SLII.vs.all	-0.163132	0.284295	0.429574	Day10	0
ELAPOR1	0.677283	3.23497e-07	ME04	data.CD16pos_D14_SLII.vs.all	0.416863	0.00439055	0.0126075	Day14	0
ELAPOR1	0.677283	3.23497e-07	ME04	data.CD16pos_D17_SLII.vs.all	0.333845	0.0250121	0.0475299	Day17	0
PGM1	0.926637	7.0008e-20	ME02	data.D0_SLII.vs.all	-0.930738	2.11882e-20	4.55646e-19	Day0	0
PGM1	0.926637	7.0008e-20	ME02	data.BULK_D10_SLII.vs.all	0.318144	0.0331878	0.0869958	Day10	0
PGM1	0.926637	7.0008e-20	ME02	data.CD16pos_D14_SLII.vs.all	0.460163	0.00147028	0.00598022	Day14	0
PGM1	0.926637	7.0008e-20	ME02	data.CD16pos_D17_SLII.vs.all	0.182803	0.229391	0.3078	Day17	0
COA7	0.914705	1.58341e-18	ME03	data.D0_SLII.vs.all	0.611169	8.22153e-06	1.82052e-05	Day0	1
COA7	0.914705	1.58341e-18	ME03	data.BULK_D10_SLII.vs.all	0.456729	0.00161201	0.00792149	Day10	1
COA7	0.914705	1.58341e-18	ME03	data.CD16pos_D14_SLII.vs.all	-0.395128	0.0072249	0.0181815	Day14	1
COA7	0.914705	1.58341e-18	ME03	data.CD16pos_D17_SLII.vs.all	-0.629168	3.67115e-06	0.000265186	Day17	1
GCLM	0.840164	5.34286e-13	ME02	data.D0_SLII.vs.all	-0.82942	1.93121e-12	1.13523e-11	Day0	0
GCLM	0.840164	5.34286e-13	ME02	data.BULK_D10_SLII.vs.all	0.268854	0.0741285	0.159261	Day10	0
GCLM	0.840164	5.34286e-13	ME02	data.CD16pos_D14_SLII.vs.all	0.413263	0.00477879	0.0133909	Day14	0
GCLM	0.840164	5.34286e-13	ME02	data.CD16pos_D17_SLII.vs.all	0.172969	0.255853	0.337594	Day17	0
SZT2	0.455903	0.00164785	ME05	data.D0_SLII.vs.all	0.154799	0.309944	0.360803	Day0	0
SZT2	0.455903	0.00164785	ME05	data.BULK_D10_SLII.vs.all	-0.531951	0.000169445	0.0013179	Day10	0
SZT2	0.455903	0.00164785	ME05	data.CD16pos_D14_SLII.vs.all	-0.14355	0.346834	0.434176	Day14	0
SZT2	0.455903	0.00164785	ME05	data.CD16pos_D17_SLII.vs.all	0.469918	0.00112611	0.00442954	Day17	0
MAN1A2	0.79346	8.02819e-11	ME01	data.D0_SLII.vs.all	0.649353	1.39559e-06	3.41433e-06	Day0	0
MAN1A2	0.79346	8.02819e-11	ME01	data.BULK_D10_SLII.vs.all	0.216489	0.153179	0.272867	Day10	0
MAN1A2	0.79346	8.02819e-11	ME01	data.CD16pos_D14_SLII.vs.all	-0.397777	0.00681113	0.0173803	Day14	0
MAN1A2	0.79346	8.02819e-11	ME01	data.CD16pos_D17_SLII.vs.all	-0.447399	0.00206019	0.00680447	Day17	0
TSPAN2	0.658179	8.93786e-07	ME02	data.D0_SLII.vs.all	-0.67286	4.12009e-07	1.08125e-06	Day0	0
TSPAN2	0.658179	8.93786e-07	ME02	data.BULK_D10_SLII.vs.all	0.51265	0.000317637	0.00217682	Day10	0
TSPAN2	0.658179	8.93786e-07	ME02	data.CD16pos_D14_SLII.vs.all	0.18763	0.217115	0.294933	Day14	0
TSPAN2	0.658179	8.93786e-07	ME02	data.CD16pos_D17_SLII.vs.all	0.0215214	0.888404	0.919224	Day17	0
SLC35A3	0.598022	1.43684e-05	ME01	data.D0_SLII.vs.all	0.466987	0.00122108	0.00206219	Day0	0
SLC35A3	0.598022	1.43684e-05	ME01	data.BULK_D10_SLII.vs.all	0.138155	0.365442	0.515617	Day10	0
SLC35A3	0.598022	1.43684e-05	ME01	data.CD16pos_D14_SLII.vs.all	-0.289593	0.053662	0.0903587	Day14	0
SLC35A3	0.598022	1.43684e-05	ME01	data.CD16pos_D17_SLII.vs.all	-0.302359	0.0435146	0.0755531	Day17	0
AGL	0.854799	7.90768e-14	ME08	data.D0_SLII.vs.all	-0.33198	0.0258855	0.0364256	Day0	0
AGL	0.854799	7.90768e-14	ME08	data.BULK_D10_SLII.vs.all	0.243029	0.107697	0.209232	Day10	0
AGL	0.854799	7.90768e-14	ME08	data.CD16pos_D14_SLII.vs.all	0.0755709	0.62174	0.69887	Day14	0
AGL	0.854799	7.90768e-14	ME08	data.CD16pos_D17_SLII.vs.all	0.0365806	0.811443	0.857969	Day17	0
RNPC3	0.846218	2.48317e-13	ME07	data.D0_SLII.vs.all	-0.0293383	0.848283	0.872562	Day0	0
RNPC3	0.846218	2.48317e-13	ME07	data.BULK_D10_SLII.vs.all	-0.0719694	0.638491	0.756854	Day10	0
RNPC3	0.846218	2.48317e-13	ME07	data.CD16pos_D14_SLII.vs.all	-0.0876368	0.56702	0.651311	Day14	0
RNPC3	0.846218	2.48317e-13	ME07	data.CD16pos_D17_SLII.vs.all	0.182074	0.231285	0.309825	Day17	0
SLC30A7	0.82973	1.86326e-12	ME08	data.D0_SLII.vs.all	-0.495957	0.000531131	0.000937129	Day0	0
SLC30A7	0.82973	1.86326e-12	ME08	data.BULK_D10_SLII.vs.all	0.492929	0.000581424	0.00355805	Day10	0
SLC30A7	0.82973	1.86326e-12	ME08	data.CD16pos_D14_SLII.vs.all	-0.0345845	0.82156	0.866529	Day14	0
SLC30A7	0.82973	1.86326e-12	ME08	data.CD16pos_D17_SLII.vs.all	0.0846704	0.580265	0.663768	Day17	0
SEC22B	0.68009	2.76867e-07	ME02	data.D0_SLII.vs.all	-0.656	9.99065e-07	2.49766e-06	Day0	0
SEC22B	0.68009	2.76867e-07	ME02	data.BULK_D10_SLII.vs.all	-0.0660922	0.666209	0.777658	Day10	0
SEC22B	0.68009	2.76867e-07	ME02	data.CD16pos_D14_SLII.vs.all	0.204092	0.1787	0.250436	Day14	0
SEC22B	0.68009	2.76867e-07	ME02	data.CD16pos_D17_SLII.vs.all	0.511691	0.000327393	0.00196493	Day17	0
PTGFRN	0.517894	0.000268779	ME05	data.D0_SLII.vs.all	-0.200564	0.186491	0.228003	Day0	0
PTGFRN	0.517894	0.000268779	ME05	data.BULK_D10_SLII.vs.all	-0.160147	0.293317	0.438188	Day10	0
PTGFRN	0.517894	0.000268779	ME05	data.CD16pos_D14_SLII.vs.all	0.224294	0.13855	0.20192	Day14	0
PTGFRN	0.517894	0.000268779	ME05	data.CD16pos_D17_SLII.vs.all	0.121129	0.428001	0.51623	Day17	0
ZNF326	0.903006	2.22743e-17	ME06	data.D0_SLII.vs.all	0.887369	4.71634e-16	4.93956e-15	Day0	0
ZNF326	0.903006	2.22743e-17	ME06	data.BULK_D10_SLII.vs.all	0.103224	0.499825	0.639463	Day10	0
ZNF326	0.903006	2.22743e-17	ME06	data.CD16pos_D14_SLII.vs.all	-0.460859	0.00144293	0.00591308	Day14	0
ZNF326	0.903006	2.22743e-17	ME06	data.CD16pos_D17_SLII.vs.all	-0.519879	0.000252133	0.00165515	Day17	0
GDAP2	0.949646	2.70351e-23	ME02	data.D0_SLII.vs.all	-0.925016	1.10177e-19	2.07325e-18	Day0	0
GDAP2	0.949646	2.70351e-23	ME02	data.BULK_D10_SLII.vs.all	0.111891	0.46431	0.608553	Day10	0
GDAP2	0.949646	2.70351e-23	ME02	data.CD16pos_D14_SLII.vs.all	0.476124	0.000946479	0.00466105	Day14	0
GDAP2	0.949646	2.70351e-23	ME02	data.CD16pos_D17_SLII.vs.all	0.347682	0.0192721	0.0384545	Day17	0
WDR3	0.953655	4.72711e-24	ME01	data.D0_SLII.vs.all	0.809122	1.74395e-11	8.75803e-11	Day0	0
WDR3	0.953655	4.72711e-24	ME01	data.BULK_D10_SLII.vs.all	0.240694	0.111226	0.214089	Day10	0
WDR3	0.953655	4.72711e-24	ME01	data.CD16pos_D14_SLII.vs.all	-0.478724	0.000879167	0.0044741	Day14	0
WDR3	0.953655	4.72711e-24	ME01	data.CD16pos_D17_SLII.vs.all	-0.548114	9.7161e-05	0.00094009	Day17	0
SLC22A15	0.860693	3.45109e-14	ME02	data.D0_SLII.vs.all	-0.863036	2.45598e-14	1.97747e-13	Day0	0
SLC22A15	0.860693	3.45109e-14	ME02	data.BULK_D10_SLII.vs.all	0.349076	0.0187612	0.0553139	Day10	0
SLC22A15	0.860693	3.45109e-14	ME02	data.CD16pos_D14_SLII.vs.all	0.204281	0.17829	0.249962	Day14	0
SLC22A15	0.860693	3.45109e-14	ME02	data.CD16pos_D17_SLII.vs.all	0.343004	0.021074	0.0413601	Day17	0
CD53	0.817469	7.2917e-12	ME04	data.D0_SLII.vs.all	-0.490918	0.000617149	0.00108056	Day0	1
CD53	0.817469	7.2917e-12	ME04	data.BULK_D10_SLII.vs.all	-0.533019	0.000163472	0.00128016	Day10	1
CD53	0.817469	7.2917e-12	ME04	data.CD16pos_D14_SLII.vs.all	0.542921	0.000116531	0.0019588	Day14	1
CD53	0.817469	7.2917e-12	ME04	data.CD16pos_D17_SLII.vs.all	0.430131	0.00318714	0.00924864	Day17	1
TTF2	0.62877	3.73913e-06	ME03	data.D0_SLII.vs.all	0.380362	0.00995391	0.0149418	Day0	0
TTF2	0.62877	3.73913e-06	ME03	data.BULK_D10_SLII.vs.all	0.349349	0.0186624	0.0551303	Day10	0
TTF2	0.62877	3.73913e-06	ME03	data.CD16pos_D14_SLII.vs.all	-0.578849	3.10732e-05	0.00126503	Day14	0
TTF2	0.62877	3.73913e-06	ME03	data.CD16pos_D17_SLII.vs.all	-0.117511	0.442027	0.530587	Day17	0
GTF2B	0.739761	6.41134e-09	ME05	data.D0_SLII.vs.all	-0.46599	0.00125496	0.00211576	Day0	0
GTF2B	0.739761	6.41134e-09	ME05	data.BULK_D10_SLII.vs.all	0.39852	0.00669867	0.0246661	Day10	0
GTF2B	0.739761	6.41134e-09	ME05	data.CD16pos_D14_SLII.vs.all	0.0428169	0.780037	0.834181	Day14	0
GTF2B	0.739761	6.41134e-09	ME05	data.CD16pos_D17_SLII.vs.all	0.0626975	0.682426	0.753734	Day17	0
CSF1	0.0585674	0.702347	ME05	data.D0_SLII.vs.all	0.318667	0.0328839	0.0455357	Day0	0
CSF1	0.0585674	0.702347	ME05	data.BULK_D10_SLII.vs.all	-0.397739	0.00681688	0.0250207	Day10	0
CSF1	0.0585674	0.702347	ME05	data.CD16pos_D14_SLII.vs.all	0.101978	0.505042	0.594779	Day14	0
CSF1	0.0585674	0.702347	ME05	data.CD16pos_D17_SLII.vs.all	-0.0608764	0.691184	0.761691	Day17	0
TNFAIP8L2	0.946453	9.81615e-23	ME02	data.D0_SLII.vs.all	-0.911081	3.73309e-18	5.5311e-17	Day0	0
TNFAIP8L2	0.946453	9.81615e-23	ME02	data.BULK_D10_SLII.vs.all	0.0926865	0.544801	0.679144	Day10	0
TNFAIP8L2	0.946453	9.81615e-23	ME02	data.CD16pos_D14_SLII.vs.all	0.517527	0.000271964	0.00267021	Day14	0
TNFAIP8L2	0.946453	9.81615e-23	ME02	data.CD16pos_D17_SLII.vs.all	0.309716	0.0384161	0.0678688	Day17	0
MPC2	0.492296	0.000592468	ME03	data.D0_SLII.vs.all	0.0716346	0.640057	0.685098	Day0	0
MPC2	0.492296	0.000592468	ME03	data.BULK_D10_SLII.vs.all	0.479085	0.000870184	0.00485717	Day10	0
MPC2	0.492296	0.000592468	ME03	data.CD16pos_D14_SLII.vs.all	-0.120938	0.428736	0.518261	Day14	0
MPC2	0.492296	0.000592468	ME03	data.CD16pos_D17_SLII.vs.all	-0.384045	0.00920143	0.0210056	Day17	0
C1orf112	0.39771	0.00682135	ME01	data.D0_SLII.vs.all	0.226376	0.134827	0.169119	Day0	0
C1orf112	0.39771	0.00682135	ME01	data.BULK_D10_SLII.vs.all	0.240215	0.111961	0.215262	Day10	0
C1orf112	0.39771	0.00682135	ME01	data.CD16pos_D14_SLII.vs.all	-0.292316	0.0513515	0.0870881	Day14	0
C1orf112	0.39771	0.00682135	ME01	data.CD16pos_D17_SLII.vs.all	-0.151343	0.321001	0.40764	Day17	0
LAMC1	0.490157	0.00063117	ME01	data.D0_SLII.vs.all	0.329805	0.0269353	0.0377982	Day0	0
LAMC1	0.490157	0.00063117	ME01	data.BULK_D10_SLII.vs.all	0.18576	0.221814	0.358793	Day10	0
LAMC1	0.490157	0.00063117	ME01	data.CD16pos_D14_SLII.vs.all	-0.107786	0.48096	0.570828	Day14	0
LAMC1	0.490157	0.00063117	ME01	data.CD16pos_D17_SLII.vs.all	-0.390046	0.00808024	0.01897	Day17	0
MGST3	0.774389	4.35809e-10	ME01	data.D0_SLII.vs.all	0.689302	1.64121e-07	4.56559e-07	Day0	0
MGST3	0.774389	4.35809e-10	ME01	data.BULK_D10_SLII.vs.all	0.0324957	0.832178	0.896697	Day10	0
MGST3	0.774389	4.35809e-10	ME01	data.CD16pos_D14_SLII.vs.all	-0.338428	0.022971	0.0451994	Day14	0
MGST3	0.774389	4.35809e-10	ME01	data.CD16pos_D17_SLII.vs.all	-0.380267	0.00997397	0.0223819	Day17	0
ILF2	0.966758	4.25088e-27	ME01	data.D0_SLII.vs.all	0.790424	1.06319e-10	4.73298e-10	Day0	0
ILF2	0.966758	4.25088e-27	ME01	data.BULK_D10_SLII.vs.all	0.304365	0.0420729	0.103411	Day10	0
ILF2	0.966758	4.25088e-27	ME01	data.CD16pos_D14_SLII.vs.all	-0.512329	0.000320875	0.00276255	Day14	0
ILF2	0.966758	4.25088e-27	ME01	data.CD16pos_D17_SLII.vs.all	-0.553403	8.04873e-05	0.000856289	Day17	0
NME7	0.743453	4.91288e-09	ME01	data.D0_SLII.vs.all	0.683166	2.32992e-07	6.34004e-07	Day0	0
NME7	0.743453	4.91288e-09	ME01	data.BULK_D10_SLII.vs.all	0.0887812	0.561948	0.693838	Day10	0
NME7	0.743453	4.91288e-09	ME01	data.CD16pos_D14_SLII.vs.all	-0.254105	0.0921062	0.143406	Day14	0
NME7	0.743453	4.91288e-09	ME01	data.CD16pos_D17_SLII.vs.all	-0.509367	0.000352166	0.00204388	Day17	0
RCSD1	-0.499043	0.000483934	ME05	data.D0_SLII.vs.all	-0.255574	0.0901765	0.116193	Day0	0
RCSD1	-0.499043	0.000483934	ME05	data.BULK_D10_SLII.vs.all	-0.0145622	0.924361	0.952405	Day10	0
RCSD1	-0.499043	0.000483934	ME05	data.CD16pos_D14_SLII.vs.all	0.371076	0.0120895	0.0269792	Day14	0
RCSD1	-0.499043	0.000483934	ME05	data.CD16pos_D17_SLII.vs.all	-0.10233	0.503562	0.589796	Day17	0
SFT2D2	0.745385	4.26642e-09	ME03	data.D0_SLII.vs.all	0.349234	0.018704	0.02689	Day0	1
SFT2D2	0.745385	4.26642e-09	ME03	data.BULK_D10_SLII.vs.all	0.505958	0.000391573	0.00258536	Day10	1
SFT2D2	0.745385	4.26642e-09	ME03	data.CD16pos_D14_SLII.vs.all	-0.371161	0.0120685	0.0269411	Day14	1
SFT2D2	0.745385	4.26642e-09	ME03	data.CD16pos_D17_SLII.vs.all	-0.43573	0.00277351	0.00840756	Day17	1
UCK2	0.940543	8.78552e-22	ME03	data.D0_SLII.vs.all	0.547945	9.7743e-05	0.000188665	Day0	1
UCK2	0.940543	8.78552e-22	ME03	data.BULK_D10_SLII.vs.all	0.538048	0.000137834	0.00112565	Day10	1
UCK2	0.940543	8.78552e-22	ME03	data.CD16pos_D14_SLII.vs.all	-0.457467	0.00158055	0.00623138	Day14	1
UCK2	0.940543	8.78552e-22	ME03	data.CD16pos_D17_SLII.vs.all	-0.57716	3.31813e-05	0.000563568	Day17	1
POU2F1	0.74379	4.79402e-09	ME03	data.D0_SLII.vs.all	0.430283	0.00317523	0.00508096	Day0	1
POU2F1	0.74379	4.79402e-09	ME03	data.BULK_D10_SLII.vs.all	0.47606	0.000948204	0.00519128	Day10	1
POU2F1	0.74379	4.79402e-09	ME03	data.CD16pos_D14_SLII.vs.all	-0.526064	0.000206064	0.00244034	Day14	1
POU2F1	0.74379	4.79402e-09	ME03	data.CD16pos_D17_SLII.vs.all	-0.334831	0.0245608	0.0468149	Day17	1
CD48	0.707717	5.4372e-08	ME02	data.D0_SLII.vs.all	-0.743309	4.96461e-09	1.71142e-08	Day0	0
CD48	0.707717	5.4372e-08	ME02	data.BULK_D10_SLII.vs.all	0.296699	0.0478021	0.113429	Day10	0
CD48	0.707717	5.4372e-08	ME02	data.CD16pos_D14_SLII.vs.all	0.0419331	0.784468	0.837594	Day14	0
CD48	0.707717	5.4372e-08	ME02	data.CD16pos_D17_SLII.vs.all	0.433002	0.00296875	0.00879168	Day17	0
TPR	0.754116	2.21893e-09	ME01	data.D0_SLII.vs.all	0.786625	1.50126e-10	6.50989e-10	Day0	0
TPR	0.754116	2.21893e-09	ME01	data.BULK_D10_SLII.vs.all	-0.0861945	0.573442	0.702592	Day10	0
TPR	0.754116	2.21893e-09	ME01	data.CD16pos_D14_SLII.vs.all	-0.305199	0.0414848	0.0732571	Day14	0
TPR	0.754116	2.21893e-09	ME01	data.CD16pos_D17_SLII.vs.all	-0.40346	0.0059919	0.0149416	Day17	0
EXTL2	0.885654	6.41217e-16	ME01	data.D0_SLII.vs.all	0.723153	2.0144e-08	6.37691e-08	Day0	0
EXTL2	0.885654	6.41217e-16	ME01	data.BULK_D10_SLII.vs.all	0.275519	0.0669714	0.146875	Day10	0
EXTL2	0.885654	6.41217e-16	ME01	data.CD16pos_D14_SLII.vs.all	-0.478773	0.000877943	0.00447119	Day14	0
EXTL2	0.885654	6.41217e-16	ME01	data.CD16pos_D17_SLII.vs.all	-0.493597	0.000569978	0.00275777	Day17	0
DDX59	0.632782	3.1031e-06	ME04	data.D0_SLII.vs.all	-0.509745	0.000348024	0.00062844	Day0	0
DDX59	0.632782	3.1031e-06	ME04	data.BULK_D10_SLII.vs.all	-0.127328	0.404558	0.551086	Day10	0
DDX59	0.632782	3.1031e-06	ME04	data.CD16pos_D14_SLII.vs.all	0.342675	0.0212057	0.0423415	Day14	0
DDX59	0.632782	3.1031e-06	ME04	data.CD16pos_D17_SLII.vs.all	0.282243	0.0603187	0.0993008	Day17	0
NIBAN1	0.963075	3.92428e-26	ME02	data.D0_SLII.vs.all	-0.944691	1.93495e-22	6.2027e-21	Day0	0
NIBAN1	0.963075	3.92428e-26	ME02	data.BULK_D10_SLII.vs.all	0.0177201	0.908022	0.945081	Day10	0
NIBAN1	0.963075	3.92428e-26	ME02	data.CD16pos_D14_SLII.vs.all	0.417885	0.00428542	0.0123804	Day14	0
NIBAN1	0.963075	3.92428e-26	ME02	data.CD16pos_D17_SLII.vs.all	0.510777	0.000336938	0.00199258	Day17	0
CD58	0.929668	2.91438e-20	ME02	data.D0_SLII.vs.all	-0.917156	8.67343e-19	1.40329e-17	Day0	0
CD58	0.929668	2.91438e-20	ME02	data.BULK_D10_SLII.vs.all	0.101571	0.506753	0.645797	Day10	0
CD58	0.929668	2.91438e-20	ME02	data.CD16pos_D14_SLII.vs.all	0.398293	0.00673284	0.017202	Day14	0
CD58	0.929668	2.91438e-20	ME02	data.CD16pos_D17_SLII.vs.all	0.426989	0.0034423	0.00981479	Day17	0
NUF2	0.882725	1.07155e-15	ME13	data.D0_SLII.vs.all	0.00846996	0.955963	0.96454	Day0	0
NUF2	0.882725	1.07155e-15	ME13	data.BULK_D10_SLII.vs.all	0.811147	1.41693e-11	1.29602e-09	Day10	0
NUF2	0.882725	1.07155e-15	ME13	data.CD16pos_D14_SLII.vs.all	-0.412941	0.00481495	0.0134435	Day14	0
NUF2	0.882725	1.07155e-15	ME13	data.CD16pos_D17_SLII.vs.all	-0.329239	0.0272143	0.050883	Day17	0
SCYL3	0.305418	0.041332	ME01	data.D0_SLII.vs.all	0.37125	0.0120461	0.0178481	Day0	0
SCYL3	0.305418	0.041332	ME01	data.BULK_D10_SLII.vs.all	-0.0387638	0.800413	0.87601	Day10	0
SCYL3	0.305418	0.041332	ME01	data.CD16pos_D14_SLII.vs.all	-0.11308	0.459547	0.549831	Day14	0
SCYL3	0.305418	0.041332	ME01	data.CD16pos_D17_SLII.vs.all	-0.223108	0.140704	0.202651	Day17	0
TARBP1	0.764982	9.46292e-10	ME01	data.D0_SLII.vs.all	0.667411	5.51974e-07	1.42727e-06	Day0	0
TARBP1	0.764982	9.46292e-10	ME01	data.BULK_D10_SLII.vs.all	0.177043	0.244652	0.386245	Day10	0
TARBP1	0.764982	9.46292e-10	ME01	data.CD16pos_D14_SLII.vs.all	-0.440621	0.00245159	0.00832571	Day14	0
TARBP1	0.764982	9.46292e-10	ME01	data.CD16pos_D17_SLII.vs.all	-0.386931	0.00864664	0.0200189	Day17	0
SCCPDH	0.770615	5.97424e-10	ME01	data.D0_SLII.vs.all	0.58427	2.51089e-05	5.21961e-05	Day0	0
SCCPDH	0.770615	5.97424e-10	ME01	data.BULK_D10_SLII.vs.all	0.300167	0.0451361	0.109221	Day10	0
SCCPDH	0.770615	5.97424e-10	ME01	data.CD16pos_D14_SLII.vs.all	-0.22832	0.131421	0.192885	Day14	0
SCCPDH	0.770615	5.97424e-10	ME01	data.CD16pos_D17_SLII.vs.all	-0.627461	3.97147e-06	0.00027756	Day17	0
TFB2M	0.889588	3.14576e-16	ME03	data.D0_SLII.vs.all	0.593193	1.75306e-05	3.7209e-05	Day0	1
TFB2M	0.889588	3.14576e-16	ME03	data.BULK_D10_SLII.vs.all	0.435707	0.00277508	0.012172	Day10	1
TFB2M	0.889588	3.14576e-16	ME03	data.CD16pos_D14_SLII.vs.all	-0.601804	1.2268e-05	0.000896898	Day14	1
TFB2M	0.889588	3.14576e-16	ME03	data.CD16pos_D17_SLII.vs.all	-0.385502	0.00891771	0.0204943	Day17	1
LYPLAL1	0.55004	9.07549e-05	ME05	data.D0_SLII.vs.all	-0.177598	0.243152	0.289536	Day0	0
LYPLAL1	0.55004	9.07549e-05	ME05	data.BULK_D10_SLII.vs.all	-0.303439	0.0427339	0.104666	Day10	0
LYPLAL1	0.55004	9.07549e-05	ME05	data.CD16pos_D14_SLII.vs.all	0.178412	0.240964	0.321911	Day14	0
LYPLAL1	0.55004	9.07549e-05	ME05	data.CD16pos_D17_SLII.vs.all	0.273657	0.0689138	0.110844	Day17	0
INTS7	0.891119	2.36704e-16	ME01	data.D0_SLII.vs.all	0.689526	1.62007e-07	4.51408e-07	Day0	0
INTS7	0.891119	2.36704e-16	ME01	data.BULK_D10_SLII.vs.all	0.334917	0.0245218	0.068831	Day10	0
INTS7	0.891119	2.36704e-16	ME01	data.CD16pos_D14_SLII.vs.all	-0.595746	1.5787e-05	0.000958396	Day14	0
INTS7	0.891119	2.36704e-16	ME01	data.CD16pos_D17_SLII.vs.all	-0.396723	0.00697317	0.0168853	Day17	0
PRDX6	0.586076	2.33679e-05	ME03	data.D0_SLII.vs.all	0.287447	0.0555416	0.0741708	Day0	0
PRDX6	0.586076	2.33679e-05	ME03	data.BULK_D10_SLII.vs.all	0.337753	0.0232626	0.0658339	Day10	0
PRDX6	0.586076	2.33679e-05	ME03	data.CD16pos_D14_SLII.vs.all	-0.277129	0.0653283	0.106876	Day14	0
PRDX6	0.586076	2.33679e-05	ME03	data.CD16pos_D17_SLII.vs.all	-0.315827	0.0345631	0.062085	Day17	0
SELL	0.6329	3.08593e-06	ME04	data.D0_SLII.vs.all	-0.237279	0.116547	0.147703	Day0	0
SELL	0.6329	3.08593e-06	ME04	data.BULK_D10_SLII.vs.all	-0.527627	0.000195706	0.00148347	Day10	0
SELL	0.6329	3.08593e-06	ME04	data.CD16pos_D14_SLII.vs.all	0.436284	0.00273523	0.00895641	Day14	0
SELL	0.6329	3.08593e-06	ME04	data.CD16pos_D17_SLII.vs.all	0.278251	0.0642018	0.104317	Day17	0
RNF2	0.870327	8.17454e-15	ME01	data.D0_SLII.vs.all	0.738969	6.78456e-09	2.29724e-08	Day0	0
RNF2	0.870327	8.17454e-15	ME01	data.BULK_D10_SLII.vs.all	0.196066	0.19677	0.32899	Day10	0
RNF2	0.870327	8.17454e-15	ME01	data.CD16pos_D14_SLII.vs.all	-0.422243	0.00386161	0.0115263	Day14	0
RNF2	0.870327	8.17454e-15	ME01	data.CD16pos_D17_SLII.vs.all	-0.494074	0.000561929	0.00273005	Day17	0
IVNS1ABP	0.932587	1.20666e-20	ME02	data.D0_SLII.vs.all	-0.909307	5.60604e-18	8.14776e-17	Day0	0
IVNS1ABP	0.932587	1.20666e-20	ME02	data.BULK_D10_SLII.vs.all	0.120911	0.42884	0.574131	Day10	0
IVNS1ABP	0.932587	1.20666e-20	ME02	data.CD16pos_D14_SLII.vs.all	0.408628	0.00532269	0.014438	Day14	0
IVNS1ABP	0.932587	1.20666e-20	ME02	data.CD16pos_D17_SLII.vs.all	0.391311	0.00785951	0.0186175	Day17	0
TRMT1L	0.515791	0.000287489	ME05	data.D0_SLII.vs.all	0.0172102	0.910657	0.927146	Day0	0
TRMT1L	0.515791	0.000287489	ME05	data.BULK_D10_SLII.vs.all	0.394562	0.00731617	0.0263364	Day10	0
TRMT1L	0.515791	0.000287489	ME05	data.CD16pos_D14_SLII.vs.all	-0.25387	0.0924167	0.143792	Day14	0
TRMT1L	0.515791	0.000287489	ME05	data.CD16pos_D17_SLII.vs.all	-0.120235	0.431444	0.519429	Day17	0
SOAT1	0.490213	0.000630129	ME01	data.D0_SLII.vs.all	0.39978	0.00651196	0.00998928	Day0	0
SOAT1	0.490213	0.000630129	ME01	data.BULK_D10_SLII.vs.all	0.184887	0.224033	0.361276	Day10	0
SOAT1	0.490213	0.000630129	ME01	data.CD16pos_D14_SLII.vs.all	-0.192989	0.204028	0.279758	Day14	0
SOAT1	0.490213	0.000630129	ME01	data.CD16pos_D17_SLII.vs.all	-0.374027	0.011372	0.0248367	Day17	0
CNST	0.755891	1.93648e-09	ME01	data.D0_SLII.vs.all	0.800167	4.24418e-11	2.01257e-10	Day0	0
CNST	0.755891	1.93648e-09	ME01	data.BULK_D10_SLII.vs.all	-0.129475	0.396616	0.544374	Day10	0
CNST	0.755891	1.93648e-09	ME01	data.CD16pos_D14_SLII.vs.all	-0.309876	0.0383112	0.0686022	Day14	0
CNST	0.755891	1.93648e-09	ME01	data.CD16pos_D17_SLII.vs.all	-0.373177	0.0115749	0.0252608	Day17	0
NID1	-0.44118	0.00241701	ME05	data.D0_SLII.vs.all	0.318148	0.033186	0.0458984	Day0	0
NID1	-0.44118	0.00241701	ME05	data.BULK_D10_SLII.vs.all	-0.204281	0.178289	0.305156	Day10	0
NID1	-0.44118	0.00241701	ME05	data.CD16pos_D14_SLII.vs.all	-0.152834	0.316201	0.40214	Day14	0
NID1	-0.44118	0.00241701	ME05	data.CD16pos_D17_SLII.vs.all	0.0194656	0.899006	0.927815	Day17	0
RRP15	0.941062	7.31307e-22	ME01	data.D0_SLII.vs.all	0.76682	8.15555e-10	3.15373e-09	Day0	0
RRP15	0.941062	7.31307e-22	ME01	data.BULK_D10_SLII.vs.all	0.309054	0.0388542	0.0975623	Day10	0
RRP15	0.941062	7.31307e-22	ME01	data.CD16pos_D14_SLII.vs.all	-0.548264	9.6648e-05	0.00181902	Day14	0
RRP15	0.941062	7.31307e-22	ME01	data.CD16pos_D17_SLII.vs.all	-0.498106	0.000497848	0.00253656	Day17	0
RAB4A	0.82892	2.04571e-12	ME01	data.D0_SLII.vs.all	0.756176	1.89434e-09	6.95303e-09	Day0	0
RAB4A	0.82892	2.04571e-12	ME01	data.BULK_D10_SLII.vs.all	0.103526	0.498562	0.638326	Day10	0
RAB4A	0.82892	2.04571e-12	ME01	data.CD16pos_D14_SLII.vs.all	-0.358486	0.0156016	0.0329708	Day14	0
RAB4A	0.82892	2.04571e-12	ME01	data.CD16pos_D17_SLII.vs.all	-0.491332	0.000609631	0.0028822	Day17	0
TOMM20	0.937732	2.30606e-21	ME03	data.D0_SLII.vs.all	0.697324	1.02452e-07	2.94438e-07	Day0	1
TOMM20	0.937732	2.30606e-21	ME03	data.BULK_D10_SLII.vs.all	0.403255	0.00601984	0.0225662	Day10	1
TOMM20	0.937732	2.30606e-21	ME03	data.CD16pos_D14_SLII.vs.all	-0.449522	0.00194947	0.007167	Day14	1
TOMM20	0.937732	2.30606e-21	ME03	data.CD16pos_D17_SLII.vs.all	-0.61256	7.73864e-06	0.00039092	Day17	1
TADA1	0.871028	7.32845e-15	ME03	data.D0_SLII.vs.all	0.529913	0.000181397	0.000339394	Day0	1
TADA1	0.871028	7.32845e-15	ME03	data.BULK_D10_SLII.vs.all	0.506271	0.000387791	0.00257029	Day10	1
TADA1	0.871028	7.32845e-15	ME03	data.CD16pos_D14_SLII.vs.all	-0.597528	1.4666e-05	0.000938959	Day14	1
TADA1	0.871028	7.32845e-15	ME03	data.CD16pos_D17_SLII.vs.all	-0.390324	0.00803126	0.0189026	Day17	1
DHX9	0.968385	1.46913e-27	ME01	data.D0_SLII.vs.all	0.816824	7.81186e-12	4.12543e-11	Day0	0
DHX9	0.968385	1.46913e-27	ME01	data.BULK_D10_SLII.vs.all	0.245822	0.103587	0.204173	Day10	0
DHX9	0.968385	1.46913e-27	ME01	data.CD16pos_D14_SLII.vs.all	-0.494586	0.000553397	0.00355382	Day14	0
DHX9	0.968385	1.46913e-27	ME01	data.CD16pos_D17_SLII.vs.all	-0.544593	0.000109942	0.00101431	Day17	0
BTF3L4	0.785299	1.69058e-10	ME08	data.D0_SLII.vs.all	-0.323052	0.030424	0.0423344	Day0	0
BTF3L4	0.785299	1.69058e-10	ME08	data.BULK_D10_SLII.vs.all	0.478508	0.000884605	0.00491766	Day10	0
BTF3L4	0.785299	1.69058e-10	ME08	data.CD16pos_D14_SLII.vs.all	-0.169731	0.264997	0.348228	Day14	0
BTF3L4	0.785299	1.69058e-10	ME08	data.CD16pos_D17_SLII.vs.all	0.0599565	0.695624	0.76502	Day17	0
RGS18	0.976084	3.92929e-30	ME02	data.D0_SLII.vs.all	-0.951872	1.0457e-23	4.65814e-22	Day0	0
RGS18	0.976084	3.92929e-30	ME02	data.BULK_D10_SLII.vs.all	0.0931207	0.54291	0.677526	Day10	0
RGS18	0.976084	3.92929e-30	ME02	data.CD16pos_D14_SLII.vs.all	0.451739	0.00183957	0.00687709	Day14	0
RGS18	0.976084	3.92929e-30	ME02	data.CD16pos_D17_SLII.vs.all	0.415902	0.00449135	0.0120495	Day17	0
GNPAT	0.80533	2.55567e-11	ME12	data.D0_SLII.vs.all	-0.140683	0.35665	0.409271	Day0	0
GNPAT	0.80533	2.55567e-11	ME12	data.BULK_D10_SLII.vs.all	0.484929	0.000735506	0.00428201	Day10	0
GNPAT	0.80533	2.55567e-11	ME12	data.CD16pos_D14_SLII.vs.all	-0.32902	0.0273228	0.0521231	Day14	0
GNPAT	0.80533	2.55567e-11	ME12	data.CD16pos_D17_SLII.vs.all	0.0310686	0.839449	0.880176	Day17	0
ODR4	0.0625765	0.683006	ME05	data.D0_SLII.vs.all	0.415249	0.004561	0.00714675	Day0	0
ODR4	0.0625765	0.683006	ME05	data.BULK_D10_SLII.vs.all	-0.288317	0.0547734	0.125625	Day10	0
ODR4	0.0625765	0.683006	ME05	data.CD16pos_D14_SLII.vs.all	-0.121512	0.426532	0.516142	Day14	0
ODR4	0.0625765	0.683006	ME05	data.CD16pos_D17_SLII.vs.all	-0.0329452	0.82989	0.872899	Day17	0
NSL1	0.341423	0.0217136	ME03	data.D0_SLII.vs.all	-0.0730191	0.63359	0.679766	Day0	0
NSL1	0.341423	0.0217136	ME03	data.BULK_D10_SLII.vs.all	0.524168	0.000219304	0.00161246	Day10	0
NSL1	0.341423	0.0217136	ME03	data.CD16pos_D14_SLII.vs.all	-0.0328129	0.830563	0.872886	Day14	0
NSL1	0.341423	0.0217136	ME03	data.CD16pos_D17_SLII.vs.all	-0.368296	0.0128006	0.0272794	Day17	0
GALNT2	0.401626	0.00624634	ME02	data.D0_SLII.vs.all	-0.440164	0.00248022	0.00402801	Day0	0
GALNT2	0.401626	0.00624634	ME02	data.BULK_D10_SLII.vs.all	0.391373	0.00784883	0.0279268	Day10	0
GALNT2	0.401626	0.00624634	ME02	data.CD16pos_D14_SLII.vs.all	-0.034664	0.821157	0.866236	Day14	0
GALNT2	0.401626	0.00624634	ME02	data.CD16pos_D17_SLII.vs.all	0.120817	0.429199	0.517179	Day17	0
EGLN1	0.864923	1.85884e-14	ME02	data.D0_SLII.vs.all	-0.83938	5.88694e-13	3.80985e-12	Day0	0
EGLN1	0.864923	1.85884e-14	ME02	data.BULK_D10_SLII.vs.all	0.00998482	0.948097	0.966985	Day10	0
EGLN1	0.864923	1.85884e-14	ME02	data.CD16pos_D14_SLII.vs.all	0.551252	8.6927e-05	0.00177899	Day14	0
EGLN1	0.864923	1.85884e-14	ME02	data.CD16pos_D17_SLII.vs.all	0.279097	0.0633628	0.103149	Day17	0
PPP2R5A	0.93384	8.16307e-21	ME02	data.D0_SLII.vs.all	-0.88159	1.30276e-15	1.28404e-14	Day0	0
PPP2R5A	0.93384	8.16307e-21	ME02	data.BULK_D10_SLII.vs.all	-0.1069	0.484594	0.626756	Day10	0
PPP2R5A	0.93384	8.16307e-21	ME02	data.CD16pos_D14_SLII.vs.all	0.577809	3.23562e-05	0.00129785	Day14	0
PPP2R5A	0.93384	8.16307e-21	ME02	data.CD16pos_D17_SLII.vs.all	0.400475	0.00641081	0.0158063	Day17	0
RNASEL	0.929647	2.93232e-20	ME02	data.D0_SLII.vs.all	-0.888929	3.55079e-16	3.806e-15	Day0	0
RNASEL	0.929647	2.93232e-20	ME02	data.BULK_D10_SLII.vs.all	-0.00808104	0.957983	0.974172	Day10	0
RNASEL	0.929647	2.93232e-20	ME02	data.CD16pos_D14_SLII.vs.all	0.43204	0.00304039	0.00964266	Day14	0
RNASEL	0.929647	2.93232e-20	ME02	data.CD16pos_D17_SLII.vs.all	0.464199	0.00131795	0.00497037	Day17	0
PLA2G4A	-0.620353	5.48298e-06	ME05	data.D0_SLII.vs.all	0.191191	0.208356	0.252098	Day0	0
PLA2G4A	-0.620353	5.48298e-06	ME05	data.BULK_D10_SLII.vs.all	0.0334737	0.827202	0.893452	Day10	0
PLA2G4A	-0.620353	5.48298e-06	ME05	data.CD16pos_D14_SLII.vs.all	0.107797	0.480916	0.570828	Day14	0
PLA2G4A	-0.620353	5.48298e-06	ME05	data.CD16pos_D17_SLII.vs.all	-0.329265	0.0272014	0.0508728	Day17	0
LPGAT1	0.954327	3.47724e-24	ME02	data.D0_SLII.vs.all	-0.925012	1.10311e-19	2.07325e-18	Day0	0
LPGAT1	0.954327	3.47724e-24	ME02	data.BULK_D10_SLII.vs.all	0.0873477	0.568305	0.698919	Day10	0
LPGAT1	0.954327	3.47724e-24	ME02	data.CD16pos_D14_SLII.vs.all	0.399649	0.00653111	0.0168371	Day14	0
LPGAT1	0.954327	3.47724e-24	ME02	data.CD16pos_D17_SLII.vs.all	0.446353	0.00211668	0.00690463	Day17	0
PFKFB2	-0.539098	0.000132967	ME05	data.D0_SLII.vs.all	-0.262268	0.0817807	0.106213	Day0	0
PFKFB2	-0.539098	0.000132967	ME05	data.BULK_D10_SLII.vs.all	-0.029641	0.846736	0.904486	Day10	0
PFKFB2	-0.539098	0.000132967	ME05	data.CD16pos_D14_SLII.vs.all	0.340479	0.0221037	0.0437988	Day14	0
PFKFB2	-0.539098	0.000132967	ME05	data.CD16pos_D17_SLII.vs.all	-0.0514	0.737383	0.799755	Day17	0
TATDN3	0.690707	1.51281e-07	ME07	data.D0_SLII.vs.all	0.0487761	0.750347	0.785859	Day0	0
TATDN3	0.690707	1.51281e-07	ME07	data.BULK_D10_SLII.vs.all	-0.105201	0.491603	0.632632	Day10	0
TATDN3	0.690707	1.51281e-07	ME07	data.CD16pos_D14_SLII.vs.all	-0.160717	0.291581	0.376411	Day14	0
TATDN3	0.690707	1.51281e-07	ME07	data.CD16pos_D17_SLII.vs.all	0.207099	0.172248	0.241541	Day17	0
SELP	0.510875	0.00033591	ME06	data.D0_SLII.vs.all	0.410465	0.00510101	0.00794031	Day0	0
SELP	0.510875	0.00033591	ME06	data.BULK_D10_SLII.vs.all	-0.131292	0.389964	0.538044	Day10	0
SELP	0.510875	0.00033591	ME06	data.CD16pos_D14_SLII.vs.all	-0.198038	0.192215	0.265899	Day14	0
SELP	0.510875	0.00033591	ME06	data.CD16pos_D17_SLII.vs.all	-0.0936684	0.540529	0.62678	Day17	0
ZNF672	0.680679	2.67904e-07	ME07	data.D0_SLII.vs.all	-0.0611049	0.690083	0.731228	Day0	0
ZNF672	0.680679	2.67904e-07	ME07	data.BULK_D10_SLII.vs.all	0.313135	0.036219	0.0929525	Day10	0
ZNF672	0.680679	2.67904e-07	ME07	data.CD16pos_D14_SLII.vs.all	0.00156094	0.99188	0.993619	Day14	0
ZNF672	0.680679	2.67904e-07	ME07	data.CD16pos_D17_SLII.vs.all	-0.223698	0.139629	0.201272	Day17	0
EXOC8	0.937365	2.6069e-21	ME02	data.D0_SLII.vs.all	-0.919712	4.53812e-19	7.61161e-18	Day0	0
EXOC8	0.937365	2.6069e-21	ME02	data.BULK_D10_SLII.vs.all	0.055832	0.715651	0.813405	Day10	0
EXOC8	0.937365	2.6069e-21	ME02	data.CD16pos_D14_SLII.vs.all	0.440392	0.00246588	0.00835355	Day14	0
EXOC8	0.937365	2.6069e-21	ME02	data.CD16pos_D17_SLII.vs.all	0.428817	0.00329172	0.00947594	Day17	0
NEK7	0.904081	1.77235e-17	ME02	data.D0_SLII.vs.all	-0.854784	7.92443e-14	5.82654e-13	Day0	0
NEK7	0.904081	1.77235e-17	ME02	data.BULK_D10_SLII.vs.all	-0.133712	0.381211	0.52967	Day10	0
NEK7	0.904081	1.77235e-17	ME02	data.CD16pos_D14_SLII.vs.all	0.568626	4.59774e-05	0.00147385	Day14	0
NEK7	0.904081	1.77235e-17	ME02	data.CD16pos_D17_SLII.vs.all	0.407104	0.00551282	0.0139808	Day17	0
RPS6KC1	0.705947	6.06834e-08	ME01	data.D0_SLII.vs.all	0.789463	1.16084e-10	5.12772e-10	Day0	0
RPS6KC1	0.705947	6.06834e-08	ME01	data.BULK_D10_SLII.vs.all	-0.195443	0.198225	0.330456	Day10	0
RPS6KC1	0.705947	6.06834e-08	ME01	data.CD16pos_D14_SLII.vs.all	-0.33484	0.0245567	0.0476951	Day14	0
RPS6KC1	0.705947	6.06834e-08	ME01	data.CD16pos_D17_SLII.vs.all	-0.277839	0.0646135	0.104861	Day17	0
NUP133	0.907908	7.67923e-18	ME01	data.D0_SLII.vs.all	0.658192	8.93165e-07	2.24683e-06	Day0	1
NUP133	0.907908	7.67923e-18	ME01	data.BULK_D10_SLII.vs.all	0.399781	0.00651183	0.0240815	Day10	1
NUP133	0.907908	7.67923e-18	ME01	data.CD16pos_D14_SLII.vs.all	-0.410299	0.00512071	0.01404	Day14	1
NUP133	0.907908	7.67923e-18	ME01	data.CD16pos_D17_SLII.vs.all	-0.609509	8.83443e-06	0.000397582	Day17	1
FLVCR1	0.461969	0.00140026	ME01	data.D0_SLII.vs.all	0.373758	0.011436	0.0170176	Day0	0
FLVCR1	0.461969	0.00140026	ME01	data.BULK_D10_SLII.vs.all	0.135198	0.375892	0.52518	Day10	0
FLVCR1	0.461969	0.00140026	ME01	data.CD16pos_D14_SLII.vs.all	-0.195508	0.198072	0.272737	Day14	0
FLVCR1	0.461969	0.00140026	ME01	data.CD16pos_D17_SLII.vs.all	-0.300541	0.0448565	0.0773738	Day17	0
ADSS2	0.76288	1.11982e-09	ME02	data.D0_SLII.vs.all	-0.77544	3.98707e-10	1.62322e-09	Day0	0
ADSS2	0.76288	1.11982e-09	ME02	data.BULK_D10_SLII.vs.all	0.358226	0.0156825	0.0482215	Day10	0
ADSS2	0.76288	1.11982e-09	ME02	data.CD16pos_D14_SLII.vs.all	0.168921	0.267318	0.350708	Day14	0
ADSS2	0.76288	1.11982e-09	ME02	data.CD16pos_D17_SLII.vs.all	0.282492	0.0600827	0.0989598	Day17	0
ACBD6	0.837675	7.25513e-13	ME03	data.D0_SLII.vs.all	0.514777	0.000296927	0.000540011	Day0	1
ACBD6	0.837675	7.25513e-13	ME03	data.BULK_D10_SLII.vs.all	0.443237	0.00229337	0.0104674	Day10	1
ACBD6	0.837675	7.25513e-13	ME03	data.CD16pos_D14_SLII.vs.all	-0.476152	0.000945749	0.00466105	Day14	1
ACBD6	0.837675	7.25513e-13	ME03	data.CD16pos_D17_SLII.vs.all	-0.439548	0.00251924	0.00782345	Day17	1
KIF14	-0.577886	3.226e-05	ME05	data.D0_SLII.vs.all	-0.0573479	0.708267	0.747149	Day0	0
KIF14	-0.577886	3.226e-05	ME05	data.BULK_D10_SLII.vs.all	0.344218	0.0205934	0.0598097	Day10	0
KIF14	-0.577886	3.226e-05	ME05	data.CD16pos_D14_SLII.vs.all	-0.215174	0.155753	0.22269	Day14	0
KIF14	-0.577886	3.226e-05	ME05	data.CD16pos_D17_SLII.vs.all	-0.0388348	0.800054	0.849379	Day17	0
SDCCAG8	0.31461	0.0353037	ME01	data.D0_SLII.vs.all	0.305965	0.0409513	0.0558834	Day0	0
SDCCAG8	0.31461	0.0353037	ME01	data.BULK_D10_SLII.vs.all	-0.0108395	0.943661	0.964325	Day10	0
SDCCAG8	0.31461	0.0353037	ME01	data.CD16pos_D14_SLII.vs.all	-0.289332	0.0538877	0.0906514	Day14	0
SDCCAG8	0.31461	0.0353037	ME01	data.CD16pos_D17_SLII.vs.all	-0.00682748	0.964496	0.974711	Day17	0
ZNF281	0.550876	8.80978e-05	ME02	data.D0_SLII.vs.all	-0.562716	5.73287e-05	0.000113993	Day0	0
ZNF281	0.550876	8.80978e-05	ME02	data.BULK_D10_SLII.vs.all	0.413689	0.0047313	0.0187611	Day10	0
ZNF281	0.550876	8.80978e-05	ME02	data.CD16pos_D14_SLII.vs.all	0.146497	0.336918	0.423741	Day14	0
ZNF281	0.550876	8.80978e-05	ME02	data.CD16pos_D17_SLII.vs.all	0.0420228	0.784019	0.837228	Day17	0
ARID4B	0.678043	3.102e-07	ME10	data.D0_SLII.vs.all	0.182157	0.231068	0.276395	Day0	0
ARID4B	0.678043	3.102e-07	ME10	data.BULK_D10_SLII.vs.all	-0.305758	0.0410944	0.101661	Day10	0
ARID4B	0.678043	3.102e-07	ME10	data.CD16pos_D14_SLII.vs.all	-0.01638	0.914951	0.936242	Day14	0
ARID4B	0.678043	3.102e-07	ME10	data.CD16pos_D17_SLII.vs.all	0.110792	0.468737	0.555947	Day17	0
SH3BP5L	0.926644	6.9874e-20	ME02	data.D0_SLII.vs.all	-0.897732	6.58645e-17	8.0684e-16	Day0	0
SH3BP5L	0.926644	6.9874e-20	ME02	data.BULK_D10_SLII.vs.all	0.129925	0.394965	0.543087	Day10	0
SH3BP5L	0.926644	6.9874e-20	ME02	data.CD16pos_D14_SLII.vs.all	0.462768	0.00137027	0.00575277	Day14	0
SH3BP5L	0.926644	6.9874e-20	ME02	data.CD16pos_D17_SLII.vs.all	0.317444	0.0335988	0.060591	Day17	0
NUCKS1	0.868071	1.15686e-14	ME01	data.D0_SLII.vs.all	0.815241	9.24185e-12	4.83593e-11	Day0	0
NUCKS1	0.868071	1.15686e-14	ME01	data.BULK_D10_SLII.vs.all	0.00974723	0.94933	0.967956	Day10	0
NUCKS1	0.868071	1.15686e-14	ME01	data.CD16pos_D14_SLII.vs.all	-0.359245	0.015368	0.0326256	Day14	0
NUCKS1	0.868071	1.15686e-14	ME01	data.CD16pos_D17_SLII.vs.all	-0.464813	0.00129603	0.00491936	Day17	0
SMYD3	0.893564	1.48972e-16	ME01	data.D0_SLII.vs.all	0.805116	2.6109e-11	1.2757e-10	Day0	0
SMYD3	0.893564	1.48972e-16	ME01	data.BULK_D10_SLII.vs.all	0.103192	0.499956	0.639511	Day10	0
SMYD3	0.893564	1.48972e-16	ME01	data.CD16pos_D14_SLII.vs.all	-0.323646	0.0301029	0.0562952	Day14	0
SMYD3	0.893564	1.48972e-16	ME01	data.CD16pos_D17_SLII.vs.all	-0.57481	3.63322e-05	0.000586444	Day17	0
RAB29	-0.170003	0.264218	ME05	data.D0_SLII.vs.all	-0.00887241	0.953873	0.962877	Day0	0
RAB29	-0.170003	0.264218	ME05	data.BULK_D10_SLII.vs.all	-0.101676	0.506308	0.64547	Day10	0
RAB29	-0.170003	0.264218	ME05	data.CD16pos_D14_SLII.vs.all	-0.0179331	0.906921	0.930663	Day14	0
RAB29	-0.170003	0.264218	ME05	data.CD16pos_D17_SLII.vs.all	0.118775	0.437098	0.525498	Day17	0
RBM34	0.649675	1.37346e-06	ME01	data.D0_SLII.vs.all	0.559095	6.54918e-05	0.000129511	Day0	0
RBM34	0.649675	1.37346e-06	ME01	data.BULK_D10_SLII.vs.all	0.184632	0.224685	0.361902	Day10	0
RBM34	0.649675	1.37346e-06	ME01	data.CD16pos_D14_SLII.vs.all	-0.50693	0.00037995	0.00300283	Day14	0
RBM34	0.649675	1.37346e-06	ME01	data.CD16pos_D17_SLII.vs.all	-0.219171	0.14803	0.211517	Day17	0
MUL1	0.436098	0.00274803	ME04	data.D0_SLII.vs.all	-0.226555	0.134512	0.168847	Day0	0
MUL1	0.436098	0.00274803	ME04	data.BULK_D10_SLII.vs.all	-0.244788	0.105095	0.206163	Day10	0
MUL1	0.436098	0.00274803	ME04	data.CD16pos_D14_SLII.vs.all	0.195912	0.197129	0.271765	Day14	0
MUL1	0.436098	0.00274803	ME04	data.CD16pos_D17_SLII.vs.all	0.252062	0.094842	0.145162	Day17	0
CDA	0.98913	1.93842e-37	ME02	data.D0_SLII.vs.all	-0.973686	2.99483e-29	5.86986e-27	Day0	0
CDA	0.98913	1.93842e-37	ME02	data.BULK_D10_SLII.vs.all	0.159268	0.29601	0.441442	Day10	0
CDA	0.98913	1.93842e-37	ME02	data.CD16pos_D14_SLII.vs.all	0.458121	0.00155314	0.00618243	Day14	0
CDA	0.98913	1.93842e-37	ME02	data.CD16pos_D17_SLII.vs.all	0.371501	0.011984	0.0258934	Day17	0
CDC73	0.786285	1.54786e-10	ME07	data.D0_SLII.vs.all	-0.141693	0.353171	0.405618	Day0	0
CDC73	0.786285	1.54786e-10	ME07	data.BULK_D10_SLII.vs.all	0.437829	0.00263105	0.0116671	Day10	0
CDC73	0.786285	1.54786e-10	ME07	data.CD16pos_D14_SLII.vs.all	-0.161469	0.2893	0.374594	Day14	0
CDC73	0.786285	1.54786e-10	ME07	data.CD16pos_D17_SLII.vs.all	-0.0928692	0.544005	0.630065	Day17	0
LRRC40	0.804996	2.64225e-11	ME03	data.D0_SLII.vs.all	0.568678	4.58875e-05	9.24217e-05	Day0	0
LRRC40	0.804996	2.64225e-11	ME03	data.BULK_D10_SLII.vs.all	0.3664	0.0133058	0.0425538	Day10	0
LRRC40	0.804996	2.64225e-11	ME03	data.CD16pos_D14_SLII.vs.all	-0.291452	0.0520763	0.0880126	Day14	0
LRRC40	0.804996	2.64225e-11	ME03	data.CD16pos_D17_SLII.vs.all	-0.608648	9.16861e-06	0.000399794	Day17	0
RPL11	0.972153	9.9585e-29	ME03	data.D0_SLII.vs.all	0.599098	1.37392e-05	2.95737e-05	Day0	1
RPL11	0.972153	9.9585e-29	ME03	data.BULK_D10_SLII.vs.all	0.52968	0.000182808	0.00139977	Day10	1
RPL11	0.972153	9.9585e-29	ME03	data.CD16pos_D14_SLII.vs.all	-0.495058	0.000545631	0.0035538	Day14	1
RPL11	0.972153	9.9585e-29	ME03	data.CD16pos_D17_SLII.vs.all	-0.583154	2.62434e-05	0.000532297	Day17	1
PITHD1	0.397177	0.00690299	ME01	data.D0_SLII.vs.all	0.421126	0.0039666	0.00625969	Day0	0
PITHD1	0.397177	0.00690299	ME01	data.BULK_D10_SLII.vs.all	-0.0109258	0.943213	0.964155	Day10	0
PITHD1	0.397177	0.00690299	ME01	data.CD16pos_D14_SLII.vs.all	-0.0419155	0.784557	0.837594	Day14	0
PITHD1	0.397177	0.00690299	ME01	data.CD16pos_D17_SLII.vs.all	-0.369328	0.0125327	0.0268502	Day17	0
LYPLA2	0.944765	1.88107e-22	ME04	data.D0_SLII.vs.all	-0.83595	8.94137e-13	5.59141e-12	Day0	0
LYPLA2	0.944765	1.88107e-22	ME04	data.BULK_D10_SLII.vs.all	-0.144954	0.342089	0.489807	Day10	0
LYPLA2	0.944765	1.88107e-22	ME04	data.CD16pos_D14_SLII.vs.all	0.557352	6.97886e-05	0.0016284	Day14	0
LYPLA2	0.944765	1.88107e-22	ME04	data.CD16pos_D17_SLII.vs.all	0.409714	0.00519061	0.0133913	Day17	0
GALE	0.747513	3.64682e-09	ME08	data.D0_SLII.vs.all	-0.577065	3.33035e-05	6.80757e-05	Day0	0
GALE	0.747513	3.64682e-09	ME08	data.BULK_D10_SLII.vs.all	0.374455	0.011271	0.0370303	Day10	0
GALE	0.747513	3.64682e-09	ME08	data.CD16pos_D14_SLII.vs.all	0.288979	0.0541948	0.0910546	Day14	0
GALE	0.747513	3.64682e-09	ME08	data.CD16pos_D17_SLII.vs.all	-0.050621	0.741225	0.802906	Day17	0
DUSP23	0.87652	3.04414e-15	ME02	data.D0_SLII.vs.all	-0.845014	2.89932e-13	1.96535e-12	Day0	0
DUSP23	0.87652	3.04414e-15	ME02	data.BULK_D10_SLII.vs.all	0.0350648	0.819123	0.887518	Day10	0
DUSP23	0.87652	3.04414e-15	ME02	data.CD16pos_D14_SLII.vs.all	0.53482	0.000153832	0.00214054	Day14	0
DUSP23	0.87652	3.04414e-15	ME02	data.CD16pos_D17_SLII.vs.all	0.278477	0.0639767	0.104025	Day17	0
SLAMF8	0.0805743	0.59878	ME05	data.D0_SLII.vs.all	-0.29119	0.0522975	0.0701527	Day0	0
SLAMF8	0.0805743	0.59878	ME05	data.BULK_D10_SLII.vs.all	0.236143	0.118359	0.224444	Day10	0
SLAMF8	0.0805743	0.59878	ME05	data.CD16pos_D14_SLII.vs.all	-0.0353755	0.817548	0.863491	Day14	0
SLAMF8	0.0805743	0.59878	ME05	data.CD16pos_D17_SLII.vs.all	0.112965	0.460004	0.547947	Day17	0
ATP1A1	0.817157	7.53912e-12	ME12	data.D0_SLII.vs.all	-0.243946	0.106334	0.135561	Day0	0
ATP1A1	0.817157	7.53912e-12	ME12	data.BULK_D10_SLII.vs.all	0.463624	0.00133872	0.0068128	Day10	0
ATP1A1	0.817157	7.53912e-12	ME12	data.CD16pos_D14_SLII.vs.all	-0.143015	0.348654	0.436135	Day14	0
ATP1A1	0.817157	7.53912e-12	ME12	data.CD16pos_D17_SLII.vs.all	-0.0324038	0.832645	0.87467	Day17	0
GBA	0.967917	2.00557e-27	ME02	data.D0_SLII.vs.all	-0.973307	4.05627e-29	7.72946e-27	Day0	0
GBA	0.967917	2.00557e-27	ME02	data.BULK_D10_SLII.vs.all	0.33899	0.0227305	0.0645945	Day10	0
GBA	0.967917	2.00557e-27	ME02	data.CD16pos_D14_SLII.vs.all	0.386149	0.00879406	0.0211898	Day14	0
GBA	0.967917	2.00557e-27	ME02	data.CD16pos_D17_SLII.vs.all	0.28053	0.0619611	0.10142	Day17	0
SCAMP3	0.738935	6.80099e-09	ME03	data.D0_SLII.vs.all	0.260472	0.0839707	0.108933	Day0	0
SCAMP3	0.738935	6.80099e-09	ME03	data.BULK_D10_SLII.vs.all	0.507544	0.000372765	0.00249723	Day10	0
SCAMP3	0.738935	6.80099e-09	ME03	data.CD16pos_D14_SLII.vs.all	-0.270026	0.0728279	0.117387	Day14	0
SCAMP3	0.738935	6.80099e-09	ME03	data.CD16pos_D17_SLII.vs.all	-0.449536	0.00194875	0.00653713	Day17	0
CLK2	-0.0565539	0.712132	ME05	data.D0_SLII.vs.all	0.229463	0.129448	0.162788	Day0	0
CLK2	-0.0565539	0.712132	ME05	data.BULK_D10_SLII.vs.all	-0.423146	0.00377856	0.0156186	Day10	0
CLK2	-0.0565539	0.712132	ME05	data.CD16pos_D14_SLII.vs.all	-0.0721254	0.637762	0.711737	Day14	0
CLK2	-0.0565539	0.712132	ME05	data.CD16pos_D17_SLII.vs.all	0.225412	0.136542	0.197486	Day17	0
CD34	0.973108	4.74832e-29	ME06	data.D0_SLII.vs.all	0.964373	1.84192e-26	1.83124e-24	Day0	0
CD34	0.973108	4.74832e-29	ME06	data.BULK_D10_SLII.vs.all	-0.234974	0.120247	0.227247	Day10	0
CD34	0.973108	4.74832e-29	ME06	data.CD16pos_D14_SLII.vs.all	-0.358961	0.0154552	0.0327331	Day14	0
CD34	0.973108	4.74832e-29	ME06	data.CD16pos_D17_SLII.vs.all	-0.392871	0.00759465	0.0181467	Day17	0
PGD	0.977252	1.35432e-30	ME02	data.D0_SLII.vs.all	-0.975589	6.07176e-30	1.60201e-27	Day0	0
PGD	0.977252	1.35432e-30	ME02	data.BULK_D10_SLII.vs.all	0.236942	0.117082	0.222859	Day10	0
PGD	0.977252	1.35432e-30	ME02	data.CD16pos_D14_SLII.vs.all	0.411093	0.00502706	0.0138663	Day14	0
PGD	0.977252	1.35432e-30	ME02	data.CD16pos_D17_SLII.vs.all	0.350174	0.0183667	0.0370685	Day17	0
DFFA	0.916015	1.15046e-18	ME06	data.D0_SLII.vs.all	0.904351	1.67254e-17	2.20224e-16	Day0	0
DFFA	0.916015	1.15046e-18	ME06	data.BULK_D10_SLII.vs.all	-0.00119549	0.993781	0.995833	Day10	0
DFFA	0.916015	1.15046e-18	ME06	data.CD16pos_D14_SLII.vs.all	-0.425726	0.00354974	0.0108136	Day14	0
DFFA	0.916015	1.15046e-18	ME06	data.CD16pos_D17_SLII.vs.all	-0.477544	0.000909181	0.00380071	Day17	0
SNRPE	0.942985	3.65395e-22	ME01	data.D0_SLII.vs.all	0.753996	2.23939e-09	8.12386e-09	Day0	0
SNRPE	0.942985	3.65395e-22	ME01	data.BULK_D10_SLII.vs.all	0.289198	0.054004	0.124151	Day10	0
SNRPE	0.942985	3.65395e-22	ME01	data.CD16pos_D14_SLII.vs.all	-0.458985	0.00151761	0.00610605	Day14	0
SNRPE	0.942985	3.65395e-22	ME01	data.CD16pos_D17_SLII.vs.all	-0.556601	7.17171e-05	0.000817007	Day17	0
SMPDL3B	0.700599	8.41544e-08	ME03	data.D0_SLII.vs.all	0.475884	0.000952917	0.00163323	Day0	0
SMPDL3B	0.700599	8.41544e-08	ME03	data.BULK_D10_SLII.vs.all	0.295278	0.0489303	0.115427	Day10	0
SMPDL3B	0.700599	8.41544e-08	ME03	data.CD16pos_D14_SLII.vs.all	-0.338874	0.0227801	0.0448798	Day14	0
SMPDL3B	0.700599	8.41544e-08	ME03	data.CD16pos_D17_SLII.vs.all	-0.4041	0.00590527	0.0147686	Day17	0
C1orf131	0.66165	7.47101e-07	ME01	data.D0_SLII.vs.all	0.454117	0.00172781	0.00286298	Day0	0
C1orf131	0.66165	7.47101e-07	ME01	data.BULK_D10_SLII.vs.all	0.281344	0.0611761	0.1367	Day10	0
C1orf131	0.66165	7.47101e-07	ME01	data.CD16pos_D14_SLII.vs.all	-0.376011	0.0109103	0.0249899	Day14	0
C1orf131	0.66165	7.47101e-07	ME01	data.CD16pos_D17_SLII.vs.all	-0.332591	0.0255967	0.0483995	Day17	0
TOE1	0.93084	2.05504e-20	ME03	data.D0_SLII.vs.all	0.657424	9.29051e-07	2.33027e-06	Day0	1
TOE1	0.93084	2.05504e-20	ME03	data.BULK_D10_SLII.vs.all	0.434732	0.00284356	0.0124214	Day10	1
TOE1	0.93084	2.05504e-20	ME03	data.CD16pos_D14_SLII.vs.all	-0.397481	0.00685628	0.0174653	Day14	1
TOE1	0.93084	2.05504e-20	ME03	data.CD16pos_D17_SLII.vs.all	-0.653173	1.15286e-06	0.000179742	Day17	1
MMACHC	-0.661184	7.65398e-07	ME05	data.D0_SLII.vs.all	0.309717	0.0384153	0.0526321	Day0	0
MMACHC	-0.661184	7.65398e-07	ME05	data.BULK_D10_SLII.vs.all	-0.0205116	0.89361	0.934089	Day10	0
MMACHC	-0.661184	7.65398e-07	ME05	data.CD16pos_D14_SLII.vs.all	-0.165281	0.277913	0.362518	Day14	0
MMACHC	-0.661184	7.65398e-07	ME05	data.CD16pos_D17_SLII.vs.all	-0.125883	0.409955	0.498545	Day17	0
GCSAML	0.691583	1.43764e-07	ME01	data.D0_SLII.vs.all	0.688751	1.69426e-07	4.6998e-07	Day0	0
GCSAML	0.691583	1.43764e-07	ME01	data.BULK_D10_SLII.vs.all	-0.0617362	0.687044	0.794124	Day10	0
GCSAML	0.691583	1.43764e-07	ME01	data.CD16pos_D14_SLII.vs.all	-0.233733	0.122274	0.181992	Day14	0
GCSAML	0.691583	1.43764e-07	ME01	data.CD16pos_D17_SLII.vs.all	-0.399176	0.00660096	0.0161839	Day17	0
FAM102B	0.626971	4.06177e-06	ME01	data.D0_SLII.vs.all	0.492782	0.000583971	0.00102557	Day0	0
FAM102B	0.626971	4.06177e-06	ME01	data.BULK_D10_SLII.vs.all	0.222013	0.142713	0.259342	Day10	0
FAM102B	0.626971	4.06177e-06	ME01	data.CD16pos_D14_SLII.vs.all	-0.326799	0.028445	0.053815	Day14	0
FAM102B	0.626971	4.06177e-06	ME01	data.CD16pos_D17_SLII.vs.all	-0.366802	0.0131973	0.0279253	Day17	0
PRPF38B	0.797527	5.46985e-11	ME10	data.D0_SLII.vs.all	0.226804	0.134072	0.168326	Day0	0
PRPF38B	0.797527	5.46985e-11	ME10	data.BULK_D10_SLII.vs.all	-0.292312	0.0513553	0.119666	Day10	0
PRPF38B	0.797527	5.46985e-11	ME10	data.CD16pos_D14_SLII.vs.all	0.0543887	0.722705	0.78581	Day14	0
PRPF38B	0.797527	5.46985e-11	ME10	data.CD16pos_D17_SLII.vs.all	-0.016787	0.912846	0.937304	Day17	0
STXBP3	0.942609	4.19372e-22	ME04	data.D0_SLII.vs.all	-0.770706	5.9294e-10	2.33634e-09	Day0	0
STXBP3	0.942609	4.19372e-22	ME04	data.BULK_D10_SLII.vs.all	-0.219479	0.147446	0.265642	Day10	0
STXBP3	0.942609	4.19372e-22	ME04	data.CD16pos_D14_SLII.vs.all	0.450374	0.00190656	0.0070659	Day14	0
STXBP3	0.942609	4.19372e-22	ME04	data.CD16pos_D17_SLII.vs.all	0.518858	0.000260571	0.00169594	Day17	0
DAP3	0.828109	2.24522e-12	ME01	data.D0_SLII.vs.all	0.786288	1.54746e-10	6.68908e-10	Day0	0
DAP3	0.828109	2.24522e-12	ME01	data.BULK_D10_SLII.vs.all	0.0551437	0.719012	0.815546	Day10	0
DAP3	0.828109	2.24522e-12	ME01	data.CD16pos_D14_SLII.vs.all	-0.36106	0.0148207	0.0317124	Day14	0
DAP3	0.828109	2.24522e-12	ME01	data.CD16pos_D17_SLII.vs.all	-0.475107	0.000974043	0.00397971	Day17	0
KHDC4	0.710181	4.6603e-08	ME07	data.D0_SLII.vs.all	0.00511236	0.973412	0.977973	Day0	0
KHDC4	0.710181	4.6603e-08	ME07	data.BULK_D10_SLII.vs.all	-0.192114	0.206125	0.339934	Day10	0
KHDC4	0.710181	4.6603e-08	ME07	data.CD16pos_D14_SLII.vs.all	-0.00393084	0.979555	0.983858	Day14	0
KHDC4	0.710181	4.6603e-08	ME07	data.CD16pos_D17_SLII.vs.all	0.172593	0.256904	0.338655	Day17	0
UBQLN4	0.835395	9.55946e-13	ME01	data.D0_SLII.vs.all	0.792072	9.13292e-11	4.11101e-10	Day0	0
UBQLN4	0.835395	9.55946e-13	ME01	data.BULK_D10_SLII.vs.all	0.00275609	0.985664	0.990719	Day10	0
UBQLN4	0.835395	9.55946e-13	ME01	data.CD16pos_D14_SLII.vs.all	-0.251222	0.095985	0.148435	Day14	0
UBQLN4	0.835395	9.55946e-13	ME01	data.CD16pos_D17_SLII.vs.all	-0.543344	0.000114831	0.00103787	Day17	0
SMG5	0.448179	0.00201885	ME05	data.D0_SLII.vs.all	-0.175466	0.248948	0.295874	Day0	0
SMG5	0.448179	0.00201885	ME05	data.BULK_D10_SLII.vs.all	-0.107971	0.4802	0.622953	Day10	0
SMG5	0.448179	0.00201885	ME05	data.CD16pos_D14_SLII.vs.all	0.0405773	0.791279	0.842559	Day14	0
SMG5	0.448179	0.00201885	ME05	data.CD16pos_D17_SLII.vs.all	0.232552	0.124227	0.182288	Day17	0
CCT3	0.930197	2.49051e-20	ME11	data.D0_SLII.vs.all	0.234174	0.12155	0.153561	Day0	0
CCT3	0.930197	2.49051e-20	ME11	data.BULK_D10_SLII.vs.all	0.505151	0.000401458	0.00262675	Day10	0
CCT3	0.930197	2.49051e-20	ME11	data.CD16pos_D14_SLII.vs.all	-0.221845	0.143024	0.20717	Day14	0
CCT3	0.930197	2.49051e-20	ME11	data.CD16pos_D17_SLII.vs.all	-0.469256	0.00114697	0.00449611	Day17	0
GLUL	0.757298	1.73676e-09	ME02	data.D0_SLII.vs.all	-0.789383	1.16938e-10	5.15879e-10	Day0	0
GLUL	0.757298	1.73676e-09	ME02	data.BULK_D10_SLII.vs.all	0.234644	0.120783	0.22788	Day10	0
GLUL	0.757298	1.73676e-09	ME02	data.CD16pos_D14_SLII.vs.all	0.260065	0.0844728	0.133583	Day14	0
GLUL	0.757298	1.73676e-09	ME02	data.CD16pos_D17_SLII.vs.all	0.317075	0.0338169	0.0609041	Day17	0
COA6	0.702122	7.67282e-08	ME03	data.D0_SLII.vs.all	0.487134	0.000689742	0.00120214	Day0	0
COA6	0.702122	7.67282e-08	ME03	data.BULK_D10_SLII.vs.all	0.328197	0.0277346	0.0754179	Day10	0
COA6	0.702122	7.67282e-08	ME03	data.CD16pos_D14_SLII.vs.all	-0.333573	0.0251383	0.048673	Day14	0
COA6	0.702122	7.67282e-08	ME03	data.CD16pos_D17_SLII.vs.all	-0.450427	0.00190395	0.00641431	Day17	0
AHCTF1	0.616918	6.38971e-06	ME05	data.D0_SLII.vs.all	-0.0995919	0.515108	0.568841	Day0	0
AHCTF1	0.616918	6.38971e-06	ME05	data.BULK_D10_SLII.vs.all	-0.461892	0.00140319	0.00706227	Day10	0
AHCTF1	0.616918	6.38971e-06	ME05	data.CD16pos_D14_SLII.vs.all	0.426731	0.00346402	0.0106275	Day14	0
AHCTF1	0.616918	6.38971e-06	ME05	data.CD16pos_D17_SLII.vs.all	0.0906584	0.553674	0.638891	Day17	0
FRRS1	0.468649	0.0011664	ME03	data.D0_SLII.vs.all	0.0875129	0.567571	0.618709	Day0	0
FRRS1	0.468649	0.0011664	ME03	data.BULK_D10_SLII.vs.all	0.41088	0.00505198	0.019675	Day10	0
FRRS1	0.468649	0.0011664	ME03	data.CD16pos_D14_SLII.vs.all	-0.376489	0.0108016	0.0248154	Day14	0
FRRS1	0.468649	0.0011664	ME03	data.CD16pos_D17_SLII.vs.all	-0.0826791	0.589234	0.672011	Day17	0
PSMD4	-0.0250391	0.870309	ME05	data.D0_SLII.vs.all	-0.284372	0.0583264	0.0775275	Day0	0
PSMD4	-0.0250391	0.870309	ME05	data.BULK_D10_SLII.vs.all	0.290051	0.0532676	0.12316	Day10	0
PSMD4	-0.0250391	0.870309	ME05	data.CD16pos_D14_SLII.vs.all	0.41316	0.00479038	0.0133912	Day14	0
PSMD4	-0.0250391	0.870309	ME05	data.CD16pos_D17_SLII.vs.all	-0.391149	0.00788748	0.0186709	Day17	0
TAGLN2	0.51101	0.000334481	ME06	data.D0_SLII.vs.all	0.522214	0.000233743	0.000431158	Day0	0
TAGLN2	0.51101	0.000334481	ME06	data.BULK_D10_SLII.vs.all	-0.286924	0.0560073	0.127942	Day10	0
TAGLN2	0.51101	0.000334481	ME06	data.CD16pos_D14_SLII.vs.all	0.358992	0.0154454	0.0327286	Day14	0
TAGLN2	0.51101	0.000334481	ME06	data.CD16pos_D17_SLII.vs.all	-0.621674	5.16716e-06	0.000339093	Day17	0
PEA15	0.6141	7.23453e-06	ME06	data.D0_SLII.vs.all	0.57577	3.50142e-05	7.1466e-05	Day0	0
PEA15	0.6141	7.23453e-06	ME06	data.BULK_D10_SLII.vs.all	-0.322008	0.0309955	0.0821914	Day10	0
PEA15	0.6141	7.23453e-06	ME06	data.CD16pos_D14_SLII.vs.all	-0.0883406	0.563898	0.649039	Day14	0
PEA15	0.6141	7.23453e-06	ME06	data.CD16pos_D17_SLII.vs.all	-0.196162	0.196547	0.270094	Day17	0
H6PD	0.89049	2.66196e-16	ME08	data.D0_SLII.vs.all	-0.800152	4.2504e-11	2.01366e-10	Day0	0
H6PD	0.89049	2.66196e-16	ME08	data.BULK_D10_SLII.vs.all	0.618728	5.89603e-06	8.98817e-05	Day10	0
H6PD	0.89049	2.66196e-16	ME08	data.CD16pos_D14_SLII.vs.all	0.101882	0.505444	0.595049	Day14	0
H6PD	0.89049	2.66196e-16	ME08	data.CD16pos_D17_SLII.vs.all	0.13861	0.363851	0.451932	Day17	0
DDOST	0.957446	7.8369e-25	ME13	data.D0_SLII.vs.all	0.114473	0.454	0.508562	Day0	1
DDOST	0.957446	7.8369e-25	ME13	data.BULK_D10_SLII.vs.all	0.849079	1.70894e-13	3.08509e-11	Day10	1
DDOST	0.957446	7.8369e-25	ME13	data.CD16pos_D14_SLII.vs.all	-0.509949	0.000345807	0.00284374	Day14	1
DDOST	0.957446	7.8369e-25	ME13	data.CD16pos_D17_SLII.vs.all	-0.372545	0.0117278	0.0255082	Day17	1
FGGY	0.42256	0.00383224	ME04	data.D0_SLII.vs.all	-0.369657	0.0124483	0.0183962	Day0	0
FGGY	0.42256	0.00383224	ME04	data.BULK_D10_SLII.vs.all	-0.0304604	0.842552	0.902405	Day10	0
FGGY	0.42256	0.00383224	ME04	data.CD16pos_D14_SLII.vs.all	0.247129	0.101705	0.155876	Day14	0
FGGY	0.42256	0.00383224	ME04	data.CD16pos_D17_SLII.vs.all	0.15008	0.325104	0.411707	Day17	0
PRXL2B	0.889646	3.11229e-16	ME14	data.D0_SLII.vs.all	0.75286	2.44177e-09	8.80682e-09	Day0	0
PRXL2B	0.889646	3.11229e-16	ME14	data.BULK_D10_SLII.vs.all	-0.365696	0.0134977	0.0430434	Day10	0
PRXL2B	0.889646	3.11229e-16	ME14	data.CD16pos_D14_SLII.vs.all	-0.277876	0.0645764	0.105923	Day14	0
PRXL2B	0.889646	3.11229e-16	ME14	data.CD16pos_D17_SLII.vs.all	-0.1442	0.344631	0.432207	Day17	0
DPM3	0.372446	0.0117517	ME01	data.D0_SLII.vs.all	0.161944	0.287864	0.336931	Day0	0
DPM3	0.372446	0.0117517	ME01	data.BULK_D10_SLII.vs.all	0.302535	0.0433865	0.105893	Day10	0
DPM3	0.372446	0.0117517	ME01	data.CD16pos_D14_SLII.vs.all	-0.133933	0.380418	0.469028	Day14	0
DPM3	0.372446	0.0117517	ME01	data.CD16pos_D17_SLII.vs.all	-0.301665	0.0440231	0.0762622	Day17	0
PLOD1	0.94389	2.61408e-22	ME02	data.D0_SLII.vs.all	-0.910639	4.13423e-18	6.07298e-17	Day0	0
PLOD1	0.94389	2.61408e-22	ME02	data.BULK_D10_SLII.vs.all	0.00521111	0.972898	0.983797	Day10	0
PLOD1	0.94389	2.61408e-22	ME02	data.CD16pos_D14_SLII.vs.all	0.552631	8.27464e-05	0.00174453	Day14	0
PLOD1	0.94389	2.61408e-22	ME02	data.CD16pos_D17_SLII.vs.all	0.353294	0.0172839	0.035225	Day17	0
RBBP4	0.964232	2.00222e-26	ME03	data.D0_SLII.vs.all	0.633554	2.99278e-06	7.00939e-06	Day0	1
RBBP4	0.964232	2.00222e-26	ME03	data.BULK_D10_SLII.vs.all	0.521917	0.000236016	0.00170968	Day10	1
RBBP4	0.964232	2.00222e-26	ME03	data.CD16pos_D14_SLII.vs.all	-0.539433	0.000131446	0.00200747	Day14	1
RBBP4	0.964232	2.00222e-26	ME03	data.CD16pos_D17_SLII.vs.all	-0.566213	5.03378e-05	0.000686635	Day17	1
UFC1	0.925605	9.3541e-20	ME09	data.D0_SLII.vs.all	-0.0405758	0.791286	0.822085	Day0	0
UFC1	0.925605	9.3541e-20	ME09	data.BULK_D10_SLII.vs.all	0.407801	0.00542516	0.0208321	Day10	0
UFC1	0.925605	9.3541e-20	ME09	data.CD16pos_D14_SLII.vs.all	-0.121948	0.424859	0.514481	Day14	0
UFC1	0.925605	9.3541e-20	ME09	data.CD16pos_D17_SLII.vs.all	-0.206346	0.173847	0.243436	Day17	0
PPOX	0.924235	1.36578e-19	ME06	data.D0_SLII.vs.all	0.923948	1.47721e-19	2.66676e-18	Day0	0
PPOX	0.924235	1.36578e-19	ME06	data.BULK_D10_SLII.vs.all	-0.183019	0.228831	0.366857	Day10	0
PPOX	0.924235	1.36578e-19	ME06	data.CD16pos_D14_SLII.vs.all	-0.368351	0.0127863	0.0282038	Day14	0
PPOX	0.924235	1.36578e-19	ME06	data.CD16pos_D17_SLII.vs.all	-0.39005	0.00807946	0.01897	Day17	0
FCER1G	0.973127	4.67699e-29	ME02	data.D0_SLII.vs.all	-0.963375	3.30337e-26	3.02148e-24	Day0	0
FCER1G	0.973127	4.67699e-29	ME02	data.BULK_D10_SLII.vs.all	0.122316	0.423455	0.568752	Day10	0
FCER1G	0.973127	4.67699e-29	ME02	data.CD16pos_D14_SLII.vs.all	0.402324	0.00614845	0.0161085	Day14	0
FCER1G	0.973127	4.67699e-29	ME02	data.CD16pos_D17_SLII.vs.all	0.450412	0.00190466	0.00641431	Day17	0
APOA2	0.906708	1.00213e-17	ME02	data.D0_SLII.vs.all	-0.874749	4.05926e-15	3.63058e-14	Day0	0
APOA2	0.906708	1.00213e-17	ME02	data.BULK_D10_SLII.vs.all	-0.0115689	0.939876	0.961747	Day10	0
APOA2	0.906708	1.00213e-17	ME02	data.CD16pos_D14_SLII.vs.all	0.381817	0.00965061	0.0227502	Day14	0
APOA2	0.906708	1.00213e-17	ME02	data.CD16pos_D17_SLII.vs.all	0.503397	0.000423743	0.00228708	Day17	0
TOMM40L	0.688908	1.67897e-07	ME01	data.D0_SLII.vs.all	0.703553	7.03104e-08	2.07008e-07	Day0	0
TOMM40L	0.688908	1.67897e-07	ME01	data.BULK_D10_SLII.vs.all	-0.112116	0.463407	0.607834	Day10	0
TOMM40L	0.688908	1.67897e-07	ME01	data.CD16pos_D14_SLII.vs.all	-0.379801	0.010073	0.0234717	Day14	0
TOMM40L	0.688908	1.67897e-07	ME01	data.CD16pos_D17_SLII.vs.all	-0.222339	0.142112	0.204434	Day17	0
MFN2	0.814275	1.02322e-11	ME02	data.D0_SLII.vs.all	-0.764102	1.01557e-09	3.85971e-09	Day0	0
MFN2	0.814275	1.02322e-11	ME02	data.BULK_D10_SLII.vs.all	-0.0326221	0.831534	0.896697	Day10	0
MFN2	0.814275	1.02322e-11	ME02	data.CD16pos_D14_SLII.vs.all	0.342133	0.0214243	0.0426868	Day14	0
MFN2	0.814275	1.02322e-11	ME02	data.CD16pos_D17_SLII.vs.all	0.451477	0.00185226	0.00630282	Day17	0
ZMPSTE24	0.897663	6.6792e-17	ME02	data.D0_SLII.vs.all	-0.862702	2.57877e-14	2.07147e-13	Day0	0
ZMPSTE24	0.897663	6.6792e-17	ME02	data.BULK_D10_SLII.vs.all	0.0595362	0.697656	0.801295	Day10	0
ZMPSTE24	0.897663	6.6792e-17	ME02	data.CD16pos_D14_SLII.vs.all	0.302321	0.043543	0.0760913	Day14	0
ZMPSTE24	0.897663	6.6792e-17	ME02	data.CD16pos_D17_SLII.vs.all	0.506529	0.000384704	0.00217085	Day17	0
MTFR1L	0.793802	7.77568e-11	ME01	data.D0_SLII.vs.all	0.789169	1.19246e-10	5.24376e-10	Day0	0
MTFR1L	0.793802	7.77568e-11	ME01	data.BULK_D10_SLII.vs.all	-0.0593955	0.698336	0.801461	Day10	0
MTFR1L	0.793802	7.77568e-11	ME01	data.CD16pos_D14_SLII.vs.all	-0.210661	0.164823	0.233951	Day14	0
MTFR1L	0.793802	7.77568e-11	ME01	data.CD16pos_D17_SLII.vs.all	-0.524783	0.000214928	0.00149534	Day17	0
STMN1	0.944558	2.03473e-22	ME03	data.D0_SLII.vs.all	0.502193	0.000439666	0.000782796	Day0	1
STMN1	0.944558	2.03473e-22	ME03	data.BULK_D10_SLII.vs.all	0.609447	8.85817e-06	0.000124778	Day10	1
STMN1	0.944558	2.03473e-22	ME03	data.CD16pos_D14_SLII.vs.all	-0.452546	0.00180093	0.00679323	Day14	1
STMN1	0.944558	2.03473e-22	ME03	data.CD16pos_D17_SLII.vs.all	-0.600912	1.27359e-05	0.000432631	Day17	1
KIF2C	0.937935	2.15374e-21	ME13	data.D0_SLII.vs.all	0.127531	0.403802	0.457941	Day0	1
KIF2C	0.937935	2.15374e-21	ME13	data.BULK_D10_SLII.vs.all	0.829563	1.8995e-12	2.06834e-10	Day10	1
KIF2C	0.937935	2.15374e-21	ME13	data.CD16pos_D14_SLII.vs.all	-0.431466	0.00308391	0.00974463	Day14	1
KIF2C	0.937935	2.15374e-21	ME13	data.CD16pos_D17_SLII.vs.all	-0.446434	0.00211229	0.00690175	Day17	1
RPS8	0.977473	1.10029e-30	ME03	data.D0_SLII.vs.all	0.584471	2.4909e-05	5.18207e-05	Day0	1
RPS8	0.977473	1.10029e-30	ME03	data.BULK_D10_SLII.vs.all	0.562924	5.689e-05	0.000553568	Day10	1
RPS8	0.977473	1.10029e-30	ME03	data.CD16pos_D14_SLII.vs.all	-0.528888	0.000187691	0.00233677	Day14	1
RPS8	0.977473	1.10029e-30	ME03	data.CD16pos_D17_SLII.vs.all	-0.564767	5.31278e-05	0.000696858	Day17	1
EIF2B3	0.864115	2.09532e-14	ME03	data.D0_SLII.vs.all	0.690247	1.55379e-07	4.34757e-07	Day0	0
EIF2B3	0.864115	2.09532e-14	ME03	data.BULK_D10_SLII.vs.all	0.317365	0.0336452	0.0879211	Day10	0
EIF2B3	0.864115	2.09532e-14	ME03	data.CD16pos_D14_SLII.vs.all	-0.445685	0.00215352	0.00762463	Day14	0
EIF2B3	0.864115	2.09532e-14	ME03	data.CD16pos_D17_SLII.vs.all	-0.531629	0.000171283	0.00131874	Day17	0
HECTD3	0.820384	5.32112e-12	ME09	data.D0_SLII.vs.all	-0.0313797	0.837863	0.863413	Day0	0
HECTD3	0.820384	5.32112e-12	ME09	data.BULK_D10_SLII.vs.all	0.00611812	0.968183	0.981199	Day10	0
HECTD3	0.820384	5.32112e-12	ME09	data.CD16pos_D14_SLII.vs.all	-0.0408605	0.789855	0.841778	Day14	0
HECTD3	0.820384	5.32112e-12	ME09	data.CD16pos_D17_SLII.vs.all	0.0667062	0.663292	0.736753	Day17	0
UROD	0.961131	1.16022e-25	ME01	data.D0_SLII.vs.all	0.766655	8.2659e-10	3.18741e-09	Day0	0
UROD	0.961131	1.16022e-25	ME01	data.BULK_D10_SLII.vs.all	0.346337	0.0197764	0.0578877	Day10	0
UROD	0.961131	1.16022e-25	ME01	data.CD16pos_D14_SLII.vs.all	-0.476731	0.00093036	0.00463299	Day14	0
UROD	0.961131	1.16022e-25	ME01	data.CD16pos_D17_SLII.vs.all	-0.603197	1.15683e-05	0.000425091	Day17	0
NOL9	0.973117	4.71632e-29	ME01	data.D0_SLII.vs.all	0.818476	6.5438e-12	3.51256e-11	Day0	0
NOL9	0.973117	4.71632e-29	ME01	data.BULK_D10_SLII.vs.all	0.244403	0.10566	0.206832	Day10	0
NOL9	0.973117	4.71632e-29	ME01	data.CD16pos_D14_SLII.vs.all	-0.50383	0.000418138	0.00310656	Day14	0
NOL9	0.973117	4.71632e-29	ME01	data.CD16pos_D17_SLII.vs.all	-0.535716	0.000149228	0.00120012	Day17	0
LRRC8C	-0.0993815	0.516001	ME05	data.D0_SLII.vs.all	-0.0425408	0.781421	0.81356	Day0	0
LRRC8C	-0.0993815	0.516001	ME05	data.BULK_D10_SLII.vs.all	0.0272064	0.859192	0.913099	Day10	0
LRRC8C	-0.0993815	0.516001	ME05	data.CD16pos_D14_SLII.vs.all	0.103575	0.498358	0.588119	Day14	0
LRRC8C	-0.0993815	0.516001	ME05	data.CD16pos_D17_SLII.vs.all	-0.0856434	0.575905	0.659992	Day17	0
HEATR1	0.943353	3.19141e-22	ME03	data.D0_SLII.vs.all	0.700403	8.51574e-08	2.47849e-07	Day0	1
HEATR1	0.943353	3.19141e-22	ME03	data.BULK_D10_SLII.vs.all	0.431912	0.00305002	0.0131427	Day10	1
HEATR1	0.943353	3.19141e-22	ME03	data.CD16pos_D14_SLII.vs.all	-0.561096	6.086e-05	0.00156082	Day14	1
HEATR1	0.943353	3.19141e-22	ME03	data.CD16pos_D17_SLII.vs.all	-0.529987	0.000180947	0.00135958	Day17	1
STX12	0.846657	2.34598e-13	ME02	data.D0_SLII.vs.all	-0.806157	2.35309e-11	1.15798e-10	Day0	0
STX12	0.846657	2.34598e-13	ME02	data.BULK_D10_SLII.vs.all	-0.0804261	0.599455	0.72535	Day10	0
STX12	0.846657	2.34598e-13	ME02	data.CD16pos_D14_SLII.vs.all	0.419192	0.00415425	0.0121475	Day14	0
STX12	0.846657	2.34598e-13	ME02	data.CD16pos_D17_SLII.vs.all	0.459713	0.0014882	0.00540454	Day17	0
PPP1R8	0.640894	2.111e-06	ME01	data.D0_SLII.vs.all	0.58963	2.02609e-05	4.27136e-05	Day0	0
PPP1R8	0.640894	2.111e-06	ME01	data.BULK_D10_SLII.vs.all	0.0475145	0.756604	0.843404	Day10	0
PPP1R8	0.640894	2.111e-06	ME01	data.CD16pos_D14_SLII.vs.all	-0.23769	0.115897	0.173877	Day14	0
PPP1R8	0.640894	2.111e-06	ME01	data.CD16pos_D17_SLII.vs.all	-0.394918	0.00725865	0.0174669	Day17	0
THEMIS2	0.954281	3.55066e-24	ME04	data.D0_SLII.vs.all	-0.88549	6.60097e-16	6.78522e-15	Day0	0
THEMIS2	0.954281	3.55066e-24	ME04	data.BULK_D10_SLII.vs.all	-0.0885886	0.5628	0.694543	Day10	0
THEMIS2	0.954281	3.55066e-24	ME04	data.CD16pos_D14_SLII.vs.all	0.481883	0.000803153	0.00426227	Day14	0
THEMIS2	0.954281	3.55066e-24	ME04	data.CD16pos_D17_SLII.vs.all	0.483738	0.000761317	0.00336077	Day17	0
RPA2	0.914594	1.62624e-18	ME07	data.D0_SLII.vs.all	0.0331598	0.828799	0.854843	Day0	0
RPA2	0.914594	1.62624e-18	ME07	data.BULK_D10_SLII.vs.all	-0.0128631	0.933165	0.957736	Day10	0
RPA2	0.914594	1.62624e-18	ME07	data.CD16pos_D14_SLII.vs.all	-0.108788	0.476865	0.566851	Day14	0
RPA2	0.914594	1.62624e-18	ME07	data.CD16pos_D17_SLII.vs.all	0.0872637	0.568679	0.653128	Day17	0
ATP13A2	0.795718	6.49451e-11	ME09	data.D0_SLII.vs.all	0.0420393	0.783936	0.815313	Day0	0
ATP13A2	0.795718	6.49451e-11	ME09	data.BULK_D10_SLII.vs.all	0.0806077	0.598628	0.724777	Day10	0
ATP13A2	0.795718	6.49451e-11	ME09	data.CD16pos_D14_SLII.vs.all	-0.0562408	0.713657	0.778883	Day14	0
ATP13A2	0.795718	6.49451e-11	ME09	data.CD16pos_D17_SLII.vs.all	-0.0587109	0.701651	0.770009	Day17	0
PADI2	0.973702	2.955e-29	ME02	data.D0_SLII.vs.all	-0.961237	1.09483e-25	7.8235e-24	Day0	0
PADI2	0.973702	2.955e-29	ME02	data.BULK_D10_SLII.vs.all	0.175579	0.248638	0.3904	Day10	0
PADI2	0.973702	2.955e-29	ME02	data.CD16pos_D14_SLII.vs.all	0.41041	0.00510754	0.0140144	Day14	0
PADI2	0.973702	2.955e-29	ME02	data.CD16pos_D17_SLII.vs.all	0.392011	0.00773979	0.0184102	Day17	0
MIA3	0.494206	0.000559707	ME04	data.D0_SLII.vs.all	-0.33669	0.0237281	0.0336173	Day0	0
MIA3	0.494206	0.000559707	ME04	data.BULK_D10_SLII.vs.all	-0.0775582	0.612576	0.736199	Day10	0
MIA3	0.494206	0.000559707	ME04	data.CD16pos_D14_SLII.vs.all	0.124389	0.415581	0.505297	Day14	0
MIA3	0.494206	0.000559707	ME04	data.CD16pos_D17_SLII.vs.all	0.282455	0.0601178	0.0989938	Day17	0
AIDA	0.816623	7.98156e-12	ME01	data.D0_SLII.vs.all	0.820711	5.13487e-12	2.82933e-11	Day0	0
AIDA	0.816623	7.98156e-12	ME01	data.BULK_D10_SLII.vs.all	-0.0587968	0.701235	0.803352	Day10	0
AIDA	0.816623	7.98156e-12	ME01	data.CD16pos_D14_SLII.vs.all	-0.306777	0.0403906	0.0716894	Day14	0
AIDA	0.816623	7.98156e-12	ME01	data.CD16pos_D17_SLII.vs.all	-0.46075	0.0014472	0.00532037	Day17	0
BROX	0.925266	1.02789e-19	ME02	data.D0_SLII.vs.all	-0.906405	1.07106e-17	1.47244e-16	Day0	0
BROX	0.925266	1.02789e-19	ME02	data.BULK_D10_SLII.vs.all	0.0309366	0.840122	0.90121	Day10	0
BROX	0.925266	1.02789e-19	ME02	data.CD16pos_D14_SLII.vs.all	0.461483	0.00141882	0.0058633	Day14	0
BROX	0.925266	1.02789e-19	ME02	data.CD16pos_D17_SLII.vs.all	0.416939	0.00438258	0.011843	Day17	0
PHGDH	0.926923	6.45567e-20	ME01	data.D0_SLII.vs.all	0.745617	4.19414e-09	1.46347e-08	Day0	0
PHGDH	0.926923	6.45567e-20	ME01	data.BULK_D10_SLII.vs.all	0.333401	0.0252177	0.0702654	Day10	0
PHGDH	0.926923	6.45567e-20	ME01	data.CD16pos_D14_SLII.vs.all	-0.455313	0.00167388	0.00649481	Day14	0
PHGDH	0.926923	6.45567e-20	ME01	data.CD16pos_D17_SLII.vs.all	-0.591877	1.8497e-05	0.000456438	Day17	0
LRRC47	0.780339	2.61745e-10	ME10	data.D0_SLII.vs.all	0.425205	0.00359493	0.00570069	Day0	0
LRRC47	0.780339	2.61745e-10	ME10	data.BULK_D10_SLII.vs.all	-0.181327	0.233237	0.371985	Day10	0
LRRC47	0.780339	2.61745e-10	ME10	data.CD16pos_D14_SLII.vs.all	0.0403988	0.792177	0.842898	Day14	0
LRRC47	0.780339	2.61745e-10	ME10	data.CD16pos_D17_SLII.vs.all	-0.301588	0.0440799	0.0763221	Day17	0
DENND4B	0.911107	3.71037e-18	ME04	data.D0_SLII.vs.all	-0.817842	7.00589e-12	3.7372e-11	Day0	0
DENND4B	0.911107	3.71037e-18	ME04	data.BULK_D10_SLII.vs.all	-0.111971	0.463989	0.60828	Day10	0
DENND4B	0.911107	3.71037e-18	ME04	data.CD16pos_D14_SLII.vs.all	0.489701	0.000639703	0.00380224	Day14	0
DENND4B	0.911107	3.71037e-18	ME04	data.CD16pos_D17_SLII.vs.all	0.429422	0.00324325	0.00936394	Day17	0
CRTC2	0.798879	4.80568e-11	ME04	data.D0_SLII.vs.all	-0.531169	0.000173945	0.000326921	Day0	0
CRTC2	0.798879	4.80568e-11	ME04	data.BULK_D10_SLII.vs.all	-0.298637	0.0462968	0.111009	Day10	0
CRTC2	0.798879	4.80568e-11	ME04	data.CD16pos_D14_SLII.vs.all	0.420462	0.00403018	0.0118788	Day14	0
CRTC2	0.798879	4.80568e-11	ME04	data.CD16pos_D17_SLII.vs.all	0.380835	0.00985451	0.0221791	Day17	0
RAB13	0.9263	7.70039e-20	ME09	data.D0_SLII.vs.all	-0.335351	0.0243253	0.0343781	Day0	0
RAB13	0.9263	7.70039e-20	ME09	data.BULK_D10_SLII.vs.all	0.533049	0.000163306	0.00128016	Day10	0
RAB13	0.9263	7.70039e-20	ME09	data.CD16pos_D14_SLII.vs.all	-0.0564301	0.712734	0.778065	Day14	0
RAB13	0.9263	7.70039e-20	ME09	data.CD16pos_D17_SLII.vs.all	-0.0903799	0.554898	0.639873	Day17	0
RPS27	0.838762	6.35163e-13	ME03	data.D0_SLII.vs.all	0.421139	0.00396533	0.00625913	Day0	0
RPS27	0.838762	6.35163e-13	ME03	data.BULK_D10_SLII.vs.all	0.516611	0.000280056	0.0019644	Day10	0
RPS27	0.838762	6.35163e-13	ME03	data.CD16pos_D14_SLII.vs.all	-0.27013	0.0727138	0.117263	Day14	0
RPS27	0.838762	6.35163e-13	ME03	data.CD16pos_D17_SLII.vs.all	-0.618301	6.00908e-06	0.000352088	Day17	0
C1orf52	0.434507	0.00285959	ME05	data.D0_SLII.vs.all	0.190857	0.209166	0.252887	Day0	0
C1orf52	0.434507	0.00285959	ME05	data.BULK_D10_SLII.vs.all	-0.51972	0.000253427	0.00180906	Day10	0
C1orf52	0.434507	0.00285959	ME05	data.CD16pos_D14_SLII.vs.all	0.12559	0.411056	0.500683	Day14	0
C1orf52	0.434507	0.00285959	ME05	data.CD16pos_D17_SLII.vs.all	0.153658	0.313568	0.399679	Day17	0
DFFB	0.679494	2.86212e-07	ME06	data.D0_SLII.vs.all	0.703538	7.03756e-08	2.07111e-07	Day0	0
DFFB	0.679494	2.86212e-07	ME06	data.BULK_D10_SLII.vs.all	-0.245095	0.104645	0.205514	Day10	0
DFFB	0.679494	2.86212e-07	ME06	data.CD16pos_D14_SLII.vs.all	-0.342562	0.0212513	0.0423914	Day14	0
DFFB	0.679494	2.86212e-07	ME06	data.CD16pos_D17_SLII.vs.all	-0.13928	0.361515	0.449844	Day17	0
ACP6	0.528582	0.000189606	ME05	data.D0_SLII.vs.all	-0.158639	0.297948	0.347843	Day0	0
ACP6	0.528582	0.000189606	ME05	data.BULK_D10_SLII.vs.all	0.00308005	0.983979	0.990041	Day10	0
ACP6	0.528582	0.000189606	ME05	data.CD16pos_D14_SLII.vs.all	0.178455	0.240849	0.32182	Day14	0
ACP6	0.528582	0.000189606	ME05	data.CD16pos_D17_SLII.vs.all	-0.0226021	0.882839	0.914017	Day17	0
FDPS	0.94223	4.8128e-22	ME02	data.D0_SLII.vs.all	-0.932518	1.23259e-20	2.78143e-19	Day0	0
FDPS	0.94223	4.8128e-22	ME02	data.BULK_D10_SLII.vs.all	0.192028	0.206333	0.340087	Day10	0
FDPS	0.94223	4.8128e-22	ME02	data.CD16pos_D14_SLII.vs.all	0.50565	0.000395315	0.00305291	Day14	0
FDPS	0.94223	4.8128e-22	ME02	data.CD16pos_D17_SLII.vs.all	0.253172	0.0933479	0.143355	Day17	0
RO60	0.677235	3.24356e-07	ME03	data.D0_SLII.vs.all	0.442205	0.0023547	0.00383687	Day0	1
RO60	0.677235	3.24356e-07	ME03	data.BULK_D10_SLII.vs.all	0.391947	0.00775064	0.0276636	Day10	1
RO60	0.677235	3.24356e-07	ME03	data.CD16pos_D14_SLII.vs.all	-0.344781	0.0203736	0.0409741	Day14	1
RO60	0.677235	3.24356e-07	ME03	data.CD16pos_D17_SLII.vs.all	-0.451953	0.00182924	0.00624617	Day17	1
EBNA1BP2	0.921317	2.98777e-19	ME01	data.D0_SLII.vs.all	0.766812	8.16062e-10	3.15391e-09	Day0	0
EBNA1BP2	0.921317	2.98777e-19	ME01	data.BULK_D10_SLII.vs.all	0.250621	0.096808	0.194533	Day10	0
EBNA1BP2	0.921317	2.98777e-19	ME01	data.CD16pos_D14_SLII.vs.all	-0.392548	0.00764889	0.0190183	Day14	0
EBNA1BP2	0.921317	2.98777e-19	ME01	data.CD16pos_D17_SLII.vs.all	-0.60096	1.27103e-05	0.000432631	Day17	0
WARS2	0.830106	1.78385e-12	ME01	data.D0_SLII.vs.all	0.691979	1.40478e-07	3.95436e-07	Day0	0
WARS2	0.830106	1.78385e-12	ME01	data.BULK_D10_SLII.vs.all	0.219366	0.14766	0.265796	Day10	0
WARS2	0.830106	1.78385e-12	ME01	data.CD16pos_D14_SLII.vs.all	-0.576085	3.45905e-05	0.00131381	Day14	0
WARS2	0.830106	1.78385e-12	ME01	data.CD16pos_D17_SLII.vs.all	-0.314318	0.0354836	0.0634561	Day17	0
PACC1	0.728449	1.41102e-08	ME01	data.D0_SLII.vs.all	0.620089	5.54833e-06	1.2512e-05	Day0	0
PACC1	0.728449	1.41102e-08	ME01	data.BULK_D10_SLII.vs.all	0.123801	0.417803	0.563976	Day10	0
PACC1	0.728449	1.41102e-08	ME01	data.CD16pos_D14_SLII.vs.all	-0.38068	0.00988699	0.0231879	Day14	0
PACC1	0.728449	1.41102e-08	ME01	data.CD16pos_D17_SLII.vs.all	-0.351392	0.0179375	0.036359	Day17	0
RCOR3	0.819454	5.88744e-12	ME10	data.D0_SLII.vs.all	0.267597	0.0755437	0.0987669	Day0	0
RCOR3	0.819454	5.88744e-12	ME10	data.BULK_D10_SLII.vs.all	-0.178028	0.241993	0.383035	Day10	0
RCOR3	0.819454	5.88744e-12	ME10	data.CD16pos_D14_SLII.vs.all	-0.0880597	0.565144	0.649721	Day14	0
RCOR3	0.819454	5.88744e-12	ME10	data.CD16pos_D17_SLII.vs.all	-0.0185047	0.903968	0.931673	Day17	0
POGK	0.835486	9.4549e-13	ME03	data.D0_SLII.vs.all	0.540769	0.000125538	0.000239087	Day0	1
POGK	0.835486	9.4549e-13	ME03	data.BULK_D10_SLII.vs.all	0.447521	0.00205367	0.00955553	Day10	1
POGK	0.835486	9.4549e-13	ME03	data.CD16pos_D14_SLII.vs.all	-0.459552	0.00149465	0.00603596	Day14	1
POGK	0.835486	9.4549e-13	ME03	data.CD16pos_D17_SLII.vs.all	-0.486015	0.000712636	0.00320047	Day17	1
RGL1	0.523286	0.000225723	ME02	data.D0_SLII.vs.all	-0.509322	0.000352665	0.000635983	Day0	0
RGL1	0.523286	0.000225723	ME02	data.BULK_D10_SLII.vs.all	0.0160872	0.916466	0.947698	Day10	0
RGL1	0.523286	0.000225723	ME02	data.CD16pos_D14_SLII.vs.all	0.205191	0.176322	0.247609	Day14	0
RGL1	0.523286	0.000225723	ME02	data.CD16pos_D17_SLII.vs.all	0.28958	0.0536737	0.0897397	Day17	0
MEAF6	0.734102	9.5609e-09	ME01	data.D0_SLII.vs.all	0.58646	2.30124e-05	4.81813e-05	Day0	0
MEAF6	0.734102	9.5609e-09	ME01	data.BULK_D10_SLII.vs.all	0.184071	0.22612	0.36359	Day10	0
MEAF6	0.734102	9.5609e-09	ME01	data.CD16pos_D14_SLII.vs.all	-0.0797532	0.602523	0.682401	Day14	0
MEAF6	0.734102	9.5609e-09	ME01	data.CD16pos_D17_SLII.vs.all	-0.673205	4.04374e-07	0.000140642	Day17	0
PPT1	0.888268	4.00627e-16	ME02	data.D0_SLII.vs.all	-0.876126	3.24675e-15	2.97366e-14	Day0	0
PPT1	0.888268	4.00627e-16	ME02	data.BULK_D10_SLII.vs.all	0.224826	0.137592	0.252038	Day10	0
PPT1	0.888268	4.00627e-16	ME02	data.CD16pos_D14_SLII.vs.all	0.375282	0.0110782	0.0252648	Day14	0
PPT1	0.888268	4.00627e-16	ME02	data.CD16pos_D17_SLII.vs.all	0.297482	0.0471892	0.0806673	Day17	0
LGALS8	0.752115	2.58366e-09	ME03	data.D0_SLII.vs.all	0.203327	0.180368	0.221267	Day0	0
LGALS8	0.752115	2.58366e-09	ME03	data.BULK_D10_SLII.vs.all	0.596561	1.52649e-05	0.000191439	Day10	0
LGALS8	0.752115	2.58366e-09	ME03	data.CD16pos_D14_SLII.vs.all	-0.197605	0.193209	0.266844	Day14	0
LGALS8	0.752115	2.58366e-09	ME03	data.CD16pos_D17_SLII.vs.all	-0.545333	0.000107136	0.000995874	Day17	0
MRPL20	0.57549	3.53937e-05	ME01	data.D0_SLII.vs.all	0.443361	0.0022861	0.00373308	Day0	0
MRPL20	0.57549	3.53937e-05	ME01	data.BULK_D10_SLII.vs.all	0.195617	0.197817	0.330417	Day10	0
MRPL20	0.57549	3.53937e-05	ME01	data.CD16pos_D14_SLII.vs.all	-0.286189	0.0566672	0.0948371	Day14	0
MRPL20	0.57549	3.53937e-05	ME01	data.CD16pos_D17_SLII.vs.all	-0.334114	0.0248885	0.0473343	Day17	0
ABCB10	0.625719	4.30138e-06	ME03	data.D0_SLII.vs.all	0.273064	0.0695415	0.0913548	Day0	0
ABCB10	0.625719	4.30138e-06	ME03	data.BULK_D10_SLII.vs.all	0.428102	0.00334994	0.0141943	Day10	0
ABCB10	0.625719	4.30138e-06	ME03	data.CD16pos_D14_SLII.vs.all	-0.291713	0.0518564	0.0876842	Day14	0
ABCB10	0.625719	4.30138e-06	ME03	data.CD16pos_D17_SLII.vs.all	-0.368584	0.0127254	0.0271698	Day17	0
URB2	0.920966	3.27657e-19	ME01	data.D0_SLII.vs.all	0.743586	4.86566e-09	1.67984e-08	Day0	0
URB2	0.920966	3.27657e-19	ME01	data.BULK_D10_SLII.vs.all	0.299543	0.0456071	0.109777	Day10	0
URB2	0.920966	3.27657e-19	ME01	data.CD16pos_D14_SLII.vs.all	-0.486494	0.000702758	0.00396132	Day14	0
URB2	0.920966	3.27657e-19	ME01	data.CD16pos_D17_SLII.vs.all	-0.528038	0.000193055	0.00140889	Day17	0
MKNK1	0.869888	8.75091e-15	ME02	data.D0_SLII.vs.all	-0.86149	3.0761e-14	2.42831e-13	Day0	0
MKNK1	0.869888	8.75091e-15	ME02	data.BULK_D10_SLII.vs.all	0.0868283	0.570616	0.700757	Day10	0
MKNK1	0.869888	8.75091e-15	ME02	data.CD16pos_D14_SLII.vs.all	0.314758	0.0352134	0.0639396	Day14	0
MKNK1	0.869888	8.75091e-15	ME02	data.CD16pos_D17_SLII.vs.all	0.468193	0.00118117	0.00459603	Day17	0
IPO13	0.452624	0.00179723	ME01	data.D0_SLII.vs.all	0.429408	0.0032443	0.00518544	Day0	0
IPO13	0.452624	0.00179723	ME01	data.BULK_D10_SLII.vs.all	0.00281715	0.985347	0.990545	Day10	0
IPO13	0.452624	0.00179723	ME01	data.CD16pos_D14_SLII.vs.all	-0.0807633	0.59792	0.678308	Day14	0
IPO13	0.452624	0.00179723	ME01	data.CD16pos_D17_SLII.vs.all	-0.351193	0.0180069	0.0364709	Day17	0
NADK	0.961454	9.72784e-26	ME02	data.D0_SLII.vs.all	-0.949301	3.11905e-23	1.21572e-21	Day0	0
NADK	0.961454	9.72784e-26	ME02	data.BULK_D10_SLII.vs.all	0.131811	0.388078	0.536794	Day10	0
NADK	0.961454	9.72784e-26	ME02	data.CD16pos_D14_SLII.vs.all	0.420079	0.00406726	0.0119697	Day14	0
NADK	0.961454	9.72784e-26	ME02	data.CD16pos_D17_SLII.vs.all	0.409995	0.00515688	0.0133321	Day17	0
DR1	0.774847	4.19256e-10	ME07	data.D0_SLII.vs.all	-0.195251	0.198675	0.241265	Day0	0
DR1	0.774847	4.19256e-10	ME07	data.BULK_D10_SLII.vs.all	0.360791	0.0149007	0.0464209	Day10	0
DR1	0.774847	4.19256e-10	ME07	data.CD16pos_D14_SLII.vs.all	0.0827158	0.589068	0.670818	Day14	0
DR1	0.774847	4.19256e-10	ME07	data.CD16pos_D17_SLII.vs.all	-0.213813	0.158449	0.224764	Day17	0
MAPKAPK2	0.96179	8.08426e-26	ME02	data.D0_SLII.vs.all	-0.95264	7.457e-24	3.50377e-22	Day0	0
MAPKAPK2	0.96179	8.08426e-26	ME02	data.BULK_D10_SLII.vs.all	0.153806	0.313096	0.459137	Day10	0
MAPKAPK2	0.96179	8.08426e-26	ME02	data.CD16pos_D14_SLII.vs.all	0.466401	0.00124087	0.00545665	Day14	0
MAPKAPK2	0.96179	8.08426e-26	ME02	data.CD16pos_D17_SLII.vs.all	0.347116	0.0194832	0.0388419	Day17	0
PRMT6	0.767035	8.01452e-10	ME01	data.D0_SLII.vs.all	0.638735	2.34145e-06	5.55598e-06	Day0	0
PRMT6	0.767035	8.01452e-10	ME01	data.BULK_D10_SLII.vs.all	0.158741	0.297632	0.443475	Day10	0
PRMT6	0.767035	8.01452e-10	ME01	data.CD16pos_D14_SLII.vs.all	-0.361413	0.0147161	0.0315475	Day14	0
PRMT6	0.767035	8.01452e-10	ME01	data.CD16pos_D17_SLII.vs.all	-0.420909	0.0039873	0.0109675	Day17	0
SH3BGRL3	0.947063	7.72287e-23	ME04	data.D0_SLII.vs.all	-0.876058	3.28304e-15	2.99093e-14	Day0	0
SH3BGRL3	0.947063	7.72287e-23	ME04	data.BULK_D10_SLII.vs.all	-0.152498	0.317278	0.463584	Day10	0
SH3BGRL3	0.947063	7.72287e-23	ME04	data.CD16pos_D14_SLII.vs.all	0.596652	1.52075e-05	0.000950458	Day14	0
SH3BGRL3	0.947063	7.72287e-23	ME04	data.CD16pos_D17_SLII.vs.all	0.417346	0.00434061	0.0117508	Day17	0
PEF1	0.723534	1.96403e-08	ME02	data.D0_SLII.vs.all	-0.678633	3.00218e-07	8.04492e-07	Day0	0
PEF1	0.723534	1.96403e-08	ME02	data.BULK_D10_SLII.vs.all	0.0162143	0.915808	0.947579	Day10	0
PEF1	0.723534	1.96403e-08	ME02	data.CD16pos_D14_SLII.vs.all	0.466589	0.00123449	0.0054522	Day14	0
PEF1	0.723534	1.96403e-08	ME02	data.CD16pos_D17_SLII.vs.all	0.197378	0.193732	0.266921	Day17	0
ORC1	0.359659	0.0152415	ME01	data.D0_SLII.vs.all	0.19873	0.190633	0.232447	Day0	0
ORC1	0.359659	0.0152415	ME01	data.BULK_D10_SLII.vs.all	0.247258	0.101521	0.201282	Day10	0
ORC1	0.359659	0.0152415	ME01	data.CD16pos_D14_SLII.vs.all	-0.377436	0.0105888	0.0244166	Day14	0
ORC1	0.359659	0.0152415	ME01	data.CD16pos_D17_SLII.vs.all	-0.0449481	0.769381	0.825454	Day17	0
SDE2	0.481847	0.000804002	ME06	data.D0_SLII.vs.all	0.479296	0.000864942	0.00149007	Day0	0
SDE2	0.481847	0.000804002	ME06	data.BULK_D10_SLII.vs.all	-0.153068	0.315451	0.461596	Day10	0
SDE2	0.481847	0.000804002	ME06	data.CD16pos_D14_SLII.vs.all	-0.369425	0.0125077	0.02775	Day14	0
SDE2	0.481847	0.000804002	ME06	data.CD16pos_D17_SLII.vs.all	0.0285838	0.85214	0.89016	Day17	0
ACBD3	0.602407	1.19605e-05	ME02	data.D0_SLII.vs.all	-0.585506	2.39048e-05	4.99199e-05	Day0	0
ACBD3	0.602407	1.19605e-05	ME02	data.BULK_D10_SLII.vs.all	0.228397	0.131288	0.242913	Day10	0
ACBD3	0.602407	1.19605e-05	ME02	data.CD16pos_D14_SLII.vs.all	0.318275	0.0331116	0.0608643	Day14	0
ACBD3	0.602407	1.19605e-05	ME02	data.CD16pos_D17_SLII.vs.all	0.0606383	0.692332	0.762282	Day17	0
NVL	0.926819	6.64904e-20	ME03	data.D0_SLII.vs.all	0.65185	1.23208e-06	3.03922e-06	Day0	1
NVL	0.926819	6.64904e-20	ME03	data.BULK_D10_SLII.vs.all	0.452207	0.00181709	0.00869909	Day10	1
NVL	0.926819	6.64904e-20	ME03	data.CD16pos_D14_SLII.vs.all	-0.558138	6.78207e-05	0.00160469	Day14	1
NVL	0.926819	6.64904e-20	ME03	data.CD16pos_D17_SLII.vs.all	-0.502749	0.000432254	0.0023257	Day17	1
CNIH4	0.746861	3.82701e-09	ME02	data.D0_SLII.vs.all	-0.786408	1.53077e-10	6.62527e-10	Day0	0
CNIH4	0.746861	3.82701e-09	ME02	data.BULK_D10_SLII.vs.all	0.562339	5.81331e-05	0.000562473	Day10	0
CNIH4	0.746861	3.82701e-09	ME02	data.CD16pos_D14_SLII.vs.all	0.127183	0.405098	0.494391	Day14	0
CNIH4	0.746861	3.82701e-09	ME02	data.CD16pos_D17_SLII.vs.all	0.15057	0.323507	0.410003	Day17	0
PABPC4	0.961775	8.15165e-26	ME03	data.D0_SLII.vs.all	0.424482	0.00365854	0.00579621	Day0	1
PABPC4	0.961775	8.15165e-26	ME03	data.BULK_D10_SLII.vs.all	0.679566	2.85064e-07	6.8754e-06	Day10	1
PABPC4	0.961775	8.15165e-26	ME03	data.CD16pos_D14_SLII.vs.all	-0.470466	0.00110912	0.005118	Day14	1
PABPC4	0.961775	8.15165e-26	ME03	data.CD16pos_D17_SLII.vs.all	-0.568706	4.58386e-05	0.000662006	Day17	1
ECM1	-0.544244	0.000111288	ME05	data.D0_SLII.vs.all	0.290462	0.0529156	0.0709485	Day0	0
ECM1	-0.544244	0.000111288	ME05	data.BULK_D10_SLII.vs.all	-0.0543975	0.722661	0.818332	Day10	0
ECM1	-0.544244	0.000111288	ME05	data.CD16pos_D14_SLII.vs.all	-0.280084	0.0623951	0.10309	Day14	0
ECM1	-0.544244	0.000111288	ME05	data.CD16pos_D17_SLII.vs.all	0.0388257	0.8001	0.849379	Day17	0
ENSA	0.783086	2.05759e-10	ME08	data.D0_SLII.vs.all	-0.285363	0.0574168	0.0764665	Day0	0
ENSA	0.783086	2.05759e-10	ME08	data.BULK_D10_SLII.vs.all	0.461261	0.00142735	0.00716811	Day10	0
ENSA	0.783086	2.05759e-10	ME08	data.CD16pos_D14_SLII.vs.all	0.020222	0.895103	0.921568	Day14	0
ENSA	0.783086	2.05759e-10	ME08	data.CD16pos_D17_SLII.vs.all	-0.152085	0.318606	0.404963	Day17	0
GOLPH3L	0.883918	8.70774e-16	ME03	data.D0_SLII.vs.all	0.555919	7.35119e-05	0.000144372	Day0	1
GOLPH3L	0.883918	8.70774e-16	ME03	data.BULK_D10_SLII.vs.all	0.487717	0.000678088	0.004017	Day10	1
GOLPH3L	0.883918	8.70774e-16	ME03	data.CD16pos_D14_SLII.vs.all	-0.610035	8.63594e-06	0.000779732	Day14	1
GOLPH3L	0.883918	8.70774e-16	ME03	data.CD16pos_D17_SLII.vs.all	-0.387041	0.00862607	0.019978	Day17	1
MCL1	0.813963	1.05724e-11	ME04	data.D0_SLII.vs.all	-0.607195	9.75887e-06	2.13748e-05	Day0	0
MCL1	0.813963	1.05724e-11	ME04	data.BULK_D10_SLII.vs.all	-0.297049	0.0475272	0.113089	Day10	0
MCL1	0.813963	1.05724e-11	ME04	data.CD16pos_D14_SLII.vs.all	0.292791	0.0509573	0.0865766	Day14	0
MCL1	0.813963	1.05724e-11	ME04	data.CD16pos_D17_SLII.vs.all	0.583095	2.63045e-05	0.000532297	Day17	0
MRPL55	0.86821	1.13254e-14	ME10	data.D0_SLII.vs.all	0.252401	0.0943837	0.12125	Day0	0
MRPL55	0.86821	1.13254e-14	ME10	data.BULK_D10_SLII.vs.all	-0.215439	0.155231	0.275378	Day10	0
MRPL55	0.86821	1.13254e-14	ME10	data.CD16pos_D14_SLII.vs.all	-0.0561078	0.714306	0.779408	Day14	0
MRPL55	0.86821	1.13254e-14	ME10	data.CD16pos_D17_SLII.vs.all	-0.00142069	0.99261	0.994349	Day17	0
IBA57	0.899298	4.80427e-17	ME01	data.D0_SLII.vs.all	0.894604	1.21901e-16	1.42411e-15	Day0	0
IBA57	0.899298	4.80427e-17	ME01	data.BULK_D10_SLII.vs.all	-0.0348197	0.820366	0.888633	Day10	0
IBA57	0.899298	4.80427e-17	ME01	data.CD16pos_D14_SLII.vs.all	-0.314382	0.0354443	0.0643078	Day14	0
IBA57	0.899298	4.80427e-17	ME01	data.CD16pos_D17_SLII.vs.all	-0.548727	9.50789e-05	0.000930465	Day17	0
TRIM11	0.699469	9.00953e-08	ME05	data.D0_SLII.vs.all	-0.376859	0.010718	0.0160222	Day0	0
TRIM11	0.699469	9.00953e-08	ME05	data.BULK_D10_SLII.vs.all	0.126232	0.408647	0.555003	Day10	0
TRIM11	0.699469	9.00953e-08	ME05	data.CD16pos_D14_SLII.vs.all	0.0599534	0.695639	0.764267	Day14	0
TRIM11	0.699469	9.00953e-08	ME05	data.CD16pos_D17_SLII.vs.all	0.202724	0.181692	0.253451	Day17	0
PPIH	0.952791	6.97092e-24	ME03	data.D0_SLII.vs.all	0.61552	6.79674e-06	1.52073e-05	Day0	1
PPIH	0.952791	6.97092e-24	ME03	data.BULK_D10_SLII.vs.all	0.508505	0.000361772	0.00243309	Day10	1
PPIH	0.952791	6.97092e-24	ME03	data.CD16pos_D14_SLII.vs.all	-0.502605	0.000434155	0.00316841	Day14	1
PPIH	0.952791	6.97092e-24	ME03	data.CD16pos_D17_SLII.vs.all	-0.572875	3.91299e-05	0.000612414	Day17	1
YBX1	0.921712	2.69212e-19	ME03	data.D0_SLII.vs.all	0.495698	0.000535282	0.00094421	Day0	1
YBX1	0.921712	2.69212e-19	ME03	data.BULK_D10_SLII.vs.all	0.557918	6.83666e-05	0.000636202	Day10	1
YBX1	0.921712	2.69212e-19	ME03	data.CD16pos_D14_SLII.vs.all	-0.466018	0.00125398	0.00546872	Day14	1
YBX1	0.921712	2.69212e-19	ME03	data.CD16pos_D17_SLII.vs.all	-0.534335	0.000156377	0.00124326	Day17	1
P3H1	0.939987	1.06722e-21	ME03	data.D0_SLII.vs.all	0.597835	1.44806e-05	3.10427e-05	Day0	1
P3H1	0.939987	1.06722e-21	ME03	data.BULK_D10_SLII.vs.all	0.497687	0.000504186	0.00317022	Day10	1
P3H1	0.939987	1.06722e-21	ME03	data.CD16pos_D14_SLII.vs.all	-0.495419	0.000539773	0.00352988	Day14	1
P3H1	0.939987	1.06722e-21	ME03	data.CD16pos_D17_SLII.vs.all	-0.552591	8.28664e-05	0.000865674	Day17	1
TXLNA	0.845637	2.67639e-13	ME03	data.D0_SLII.vs.all	0.335107	0.0244357	0.0345057	Day0	1
TXLNA	0.845637	2.67639e-13	ME03	data.BULK_D10_SLII.vs.all	0.627643	3.93836e-06	6.34205e-05	Day10	1
TXLNA	0.845637	2.67639e-13	ME03	data.CD16pos_D14_SLII.vs.all	-0.428629	0.00330692	0.0102603	Day14	1
TXLNA	0.845637	2.67639e-13	ME03	data.CD16pos_D17_SLII.vs.all	-0.474202	0.000999164	0.00405818	Day17	1
HDAC1	0.786539	1.5129e-10	ME07	data.D0_SLII.vs.all	0.172454	0.257293	0.304894	Day0	0
HDAC1	0.786539	1.5129e-10	ME07	data.BULK_D10_SLII.vs.all	0.0692751	0.65114	0.766705	Day10	0
HDAC1	0.786539	1.5129e-10	ME07	data.CD16pos_D14_SLII.vs.all	-0.149464	0.327116	0.413492	Day14	0
HDAC1	0.786539	1.5129e-10	ME07	data.CD16pos_D17_SLII.vs.all	-0.0856514	0.575869	0.659992	Day17	0
MARCKSL1	0.446892	0.00208738	ME05	data.D0_SLII.vs.all	0.258319	0.0866557	0.111951	Day0	0
MARCKSL1	0.446892	0.00208738	ME05	data.BULK_D10_SLII.vs.all	-0.711888	4.18401e-08	1.2871e-06	Day10	0
MARCKSL1	0.446892	0.00208738	ME05	data.CD16pos_D14_SLII.vs.all	0.281031	0.0614772	0.101868	Day14	0
MARCKSL1	0.446892	0.00208738	ME05	data.CD16pos_D17_SLII.vs.all	0.104577	0.494189	0.580602	Day17	0
LAMTOR5	0.944554	2.038e-22	ME02	data.D0_SLII.vs.all	-0.916251	1.08544e-18	1.73569e-17	Day0	0
LAMTOR5	0.944554	2.038e-22	ME02	data.BULK_D10_SLII.vs.all	0.0912791	0.550951	0.684325	Day10	0
LAMTOR5	0.944554	2.038e-22	ME02	data.CD16pos_D14_SLII.vs.all	0.497029	0.000514286	0.00345206	Day14	0
LAMTOR5	0.944554	2.038e-22	ME02	data.CD16pos_D17_SLII.vs.all	0.336657	0.0237425	0.045559	Day17	0
YTHDF2	0.927865	4.93113e-20	ME03	data.D0_SLII.vs.all	0.505576	0.000396229	0.000709695	Day0	1
YTHDF2	0.927865	4.93113e-20	ME03	data.BULK_D10_SLII.vs.all	0.59662	1.52277e-05	0.000191322	Day10	1
YTHDF2	0.927865	4.93113e-20	ME03	data.CD16pos_D14_SLII.vs.all	-0.517496	0.000272231	0.00267021	Day14	1
YTHDF2	0.927865	4.93113e-20	ME03	data.CD16pos_D17_SLII.vs.all	-0.527743	0.000194953	0.00141522	Day17	1
MECR	0.888027	4.18652e-16	ME01	data.D0_SLII.vs.all	0.736055	8.3386e-09	2.7863e-08	Day0	0
MECR	0.888027	4.18652e-16	ME01	data.BULK_D10_SLII.vs.all	0.231	0.12683	0.2363	Day10	0
MECR	0.888027	4.18652e-16	ME01	data.CD16pos_D14_SLII.vs.all	-0.42487	0.00362426	0.0109768	Day14	0
MECR	0.888027	4.18652e-16	ME01	data.CD16pos_D17_SLII.vs.all	-0.520132	0.000250076	0.00164534	Day17	0
DARS2	0.914112	1.82653e-18	ME01	data.D0_SLII.vs.all	0.749325	3.18677e-09	1.13095e-08	Day0	0
DARS2	0.914112	1.82653e-18	ME01	data.BULK_D10_SLII.vs.all	0.248081	0.100352	0.19964	Day10	0
DARS2	0.914112	1.82653e-18	ME01	data.CD16pos_D14_SLII.vs.all	-0.498539	0.000491364	0.00336683	Day14	0
DARS2	0.914112	1.82653e-18	ME01	data.CD16pos_D17_SLII.vs.all	-0.475184	0.00097193	0.0039776	Day17	0
RC3H1	0.577057	3.33143e-05	ME04	data.D0_SLII.vs.all	-0.305892	0.0410019	0.0559414	Day0	0
RC3H1	0.577057	3.33143e-05	ME04	data.BULK_D10_SLII.vs.all	-0.337343	0.023441	0.0662296	Day10	0
RC3H1	0.577057	3.33143e-05	ME04	data.CD16pos_D14_SLII.vs.all	0.268954	0.0740169	0.118968	Day14	0
RC3H1	0.577057	3.33143e-05	ME04	data.CD16pos_D17_SLII.vs.all	0.342076	0.0214476	0.0419533	Day17	0
RAB7B	0.564904	5.28589e-05	ME01	data.D0_SLII.vs.all	0.473865	0.00100868	0.00172171	Day0	0
RAB7B	0.564904	5.28589e-05	ME01	data.BULK_D10_SLII.vs.all	0.0787296	0.607202	0.7318	Day10	0
RAB7B	0.564904	5.28589e-05	ME01	data.CD16pos_D14_SLII.vs.all	-0.173762	0.253644	0.335454	Day14	0
RAB7B	0.564904	5.28589e-05	ME01	data.CD16pos_D17_SLII.vs.all	-0.371316	0.0120299	0.0259675	Day17	0
TSTD1	0.28671	0.0561988	ME05	data.D0_SLII.vs.all	0.101082	0.50881	0.562883	Day0	0
TSTD1	0.28671	0.0561988	ME05	data.BULK_D10_SLII.vs.all	-0.399824	0.00650543	0.0240708	Day10	0
TSTD1	0.28671	0.0561988	ME05	data.CD16pos_D14_SLII.vs.all	0.263232	0.0806231	0.128056	Day14	0
TSTD1	0.28671	0.0561988	ME05	data.CD16pos_D17_SLII.vs.all	-0.00265923	0.986168	0.98963	Day17	0
USF1	0.717475	2.92448e-08	ME10	data.D0_SLII.vs.all	0.0106292	0.944752	0.956041	Day0	0
USF1	0.717475	2.92448e-08	ME10	data.BULK_D10_SLII.vs.all	-0.334805	0.0245727	0.0689161	Day10	0
USF1	0.717475	2.92448e-08	ME10	data.CD16pos_D14_SLII.vs.all	0.294235	0.049772	0.085019	Day14	0
USF1	0.717475	2.92448e-08	ME10	data.CD16pos_D17_SLII.vs.all	-0.00202206	0.989482	0.99223	Day17	0
ARHGAP30	0.960156	1.95733e-25	ME04	data.D0_SLII.vs.all	-0.725686	1.70075e-08	5.45703e-08	Day0	1
ARHGAP30	0.960156	1.95733e-25	ME04	data.BULK_D10_SLII.vs.all	-0.39681	0.00695965	0.0253953	Day10	1
ARHGAP30	0.960156	1.95733e-25	ME04	data.CD16pos_D14_SLII.vs.all	0.540604	0.000126256	0.00197293	Day14	1
ARHGAP30	0.960156	1.95733e-25	ME04	data.CD16pos_D17_SLII.vs.all	0.544011	0.000112196	0.00102541	Day17	1
PFDN2	0.405065	0.00577665	ME04	data.D0_SLII.vs.all	-0.313968	0.0356999	0.0491375	Day0	0
PFDN2	0.405065	0.00577665	ME04	data.BULK_D10_SLII.vs.all	0.105356	0.490959	0.632366	Day10	0
PFDN2	0.405065	0.00577665	ME04	data.CD16pos_D14_SLII.vs.all	0.223225	0.140488	0.204011	Day14	0
PFDN2	0.405065	0.00577665	ME04	data.CD16pos_D17_SLII.vs.all	-0.00455572	0.976306	0.983072	Day17	0
NIT1	0.857621	5.3415e-14	ME04	data.D0_SLII.vs.all	-0.479324	0.000864263	0.00148929	Day0	1
NIT1	0.857621	5.3415e-14	ME04	data.BULK_D10_SLII.vs.all	-0.573747	3.7846e-05	0.000397586	Day10	1
NIT1	0.857621	5.3415e-14	ME04	data.CD16pos_D14_SLII.vs.all	0.512824	0.00031589	0.002757	Day14	1
NIT1	0.857621	5.3415e-14	ME04	data.CD16pos_D17_SLII.vs.all	0.485473	0.000723964	0.00323122	Day17	1
COQ8A	0.639143	2.29623e-06	ME05	data.D0_SLII.vs.all	0.0926519	0.544952	0.596802	Day0	0
COQ8A	0.639143	2.29623e-06	ME05	data.BULK_D10_SLII.vs.all	-0.565125	5.24243e-05	0.000518317	Day10	0
COQ8A	0.639143	2.29623e-06	ME05	data.CD16pos_D14_SLII.vs.all	0.238243	0.115026	0.172703	Day14	0
COQ8A	0.639143	2.29623e-06	ME05	data.CD16pos_D17_SLII.vs.all	0.18028	0.235993	0.315577	Day17	0
NDUFS5	0.840908	4.87164e-13	ME01	data.D0_SLII.vs.all	0.709636	4.82256e-08	1.45355e-07	Day0	0
NDUFS5	0.840908	4.87164e-13	ME01	data.BULK_D10_SLII.vs.all	0.188877	0.214019	0.349314	Day10	0
NDUFS5	0.840908	4.87164e-13	ME01	data.CD16pos_D14_SLII.vs.all	-0.344589	0.0204483	0.0410883	Day14	0
NDUFS5	0.840908	4.87164e-13	ME01	data.CD16pos_D17_SLII.vs.all	-0.535893	0.000148336	0.00119575	Day17	0
LRIF1	0.406958	0.00553136	ME03	data.D0_SLII.vs.all	0.0926163	0.545107	0.596877	Day0	0
LRIF1	0.406958	0.00553136	ME03	data.BULK_D10_SLII.vs.all	0.433159	0.00295714	0.0128177	Day10	0
LRIF1	0.406958	0.00553136	ME03	data.CD16pos_D14_SLII.vs.all	-0.352518	0.0175481	0.0362481	Day14	0
LRIF1	0.406958	0.00553136	ME03	data.CD16pos_D17_SLII.vs.all	-0.131906	0.387734	0.475994	Day17	0
DENND2D	0.610756	8.37041e-06	ME02	data.D0_SLII.vs.all	-0.591816	1.8543e-05	3.9273e-05	Day0	0
DENND2D	0.610756	8.37041e-06	ME02	data.BULK_D10_SLII.vs.all	0.2788	0.0636564	0.14123	Day10	0
DENND2D	0.610756	8.37041e-06	ME02	data.CD16pos_D14_SLII.vs.all	0.307871	0.0396464	0.0704757	Day14	0
DENND2D	0.610756	8.37041e-06	ME02	data.CD16pos_D17_SLII.vs.all	0.0317612	0.835918	0.877222	Day17	0
ARNT	0.479579	0.000858001	ME05	data.D0_SLII.vs.all	-0.280208	0.0622744	0.0824874	Day0	0
ARNT	0.479579	0.000858001	ME05	data.BULK_D10_SLII.vs.all	0.459593	0.00149301	0.00741766	Day10	0
ARNT	0.479579	0.000858001	ME05	data.CD16pos_D14_SLII.vs.all	0.188521	0.214898	0.292559	Day14	0
ARNT	0.479579	0.000858001	ME05	data.CD16pos_D17_SLII.vs.all	-0.324031	0.0298963	0.0549394	Day17	0
PARP1	0.965471	9.50294e-27	ME01	data.D0_SLII.vs.all	0.850721	1.37433e-13	9.73954e-13	Day0	0
PARP1	0.965471	9.50294e-27	ME01	data.BULK_D10_SLII.vs.all	0.182809	0.229375	0.367471	Day10	0
PARP1	0.965471	9.50294e-27	ME01	data.CD16pos_D14_SLII.vs.all	-0.521293	0.00024085	0.00254581	Day14	0
PARP1	0.965471	9.50294e-27	ME01	data.CD16pos_D17_SLII.vs.all	-0.494785	0.000550112	0.00269555	Day17	0
NDUFS2	0.842342	4.07067e-13	ME07	data.D0_SLII.vs.all	0.159027	0.296752	0.346623	Day0	0
NDUFS2	0.842342	4.07067e-13	ME07	data.BULK_D10_SLII.vs.all	-0.0752655	0.623153	0.744614	Day10	0
NDUFS2	0.842342	4.07067e-13	ME07	data.CD16pos_D14_SLII.vs.all	0.0218793	0.886561	0.915521	Day14	0
NDUFS2	0.842342	4.07067e-13	ME07	data.CD16pos_D17_SLII.vs.all	-0.112826	0.460561	0.548515	Day17	0
PRDX1	0.891543	2.1859e-16	ME06	data.D0_SLII.vs.all	0.918501	6.18471e-19	1.02234e-17	Day0	0
PRDX1	0.891543	2.1859e-16	ME06	data.BULK_D10_SLII.vs.all	-0.387301	0.00857756	0.0300062	Day10	0
PRDX1	0.891543	2.1859e-16	ME06	data.CD16pos_D14_SLII.vs.all	-0.291334	0.0521757	0.0881373	Day14	0
PRDX1	0.891543	2.1859e-16	ME06	data.CD16pos_D17_SLII.vs.all	-0.27684	0.0656207	0.106219	Day17	0
NASP	0.923323	1.7503e-19	ME01	data.D0_SLII.vs.all	0.74536	4.27426e-09	1.48915e-08	Day0	0
NASP	0.923323	1.7503e-19	ME01	data.BULK_D10_SLII.vs.all	0.334916	0.0245223	0.068831	Day10	0
NASP	0.923323	1.7503e-19	ME01	data.CD16pos_D14_SLII.vs.all	-0.623681	4.71936e-06	0.000610846	Day14	0
NASP	0.923323	1.7503e-19	ME01	data.CD16pos_D17_SLII.vs.all	-0.424622	0.00364615	0.0102129	Day17	0
SERBP1	0.96421	2.02883e-26	ME03	data.D0_SLII.vs.all	0.652053	1.21959e-06	3.00949e-06	Day0	1
SERBP1	0.96421	2.02883e-26	ME03	data.BULK_D10_SLII.vs.all	0.464035	0.00132384	0.00674708	Day10	1
SERBP1	0.96421	2.02883e-26	ME03	data.CD16pos_D14_SLII.vs.all	-0.507363	0.000374876	0.00296957	Day14	1
SERBP1	0.96421	2.02883e-26	ME03	data.CD16pos_D17_SLII.vs.all	-0.564426	5.3807e-05	0.00070442	Day17	1
MIER1	0.576855	3.35753e-05	ME05	data.D0_SLII.vs.all	-0.464142	0.00132	0.00222049	Day0	0
MIER1	0.576855	3.35753e-05	ME05	data.BULK_D10_SLII.vs.all	0.557013	7.06523e-05	0.000654966	Day10	0
MIER1	0.576855	3.35753e-05	ME05	data.CD16pos_D14_SLII.vs.all	0.0127513	0.933744	0.950933	Day14	0
MIER1	0.576855	3.35753e-05	ME05	data.CD16pos_D17_SLII.vs.all	-0.0524473	0.732229	0.7958	Day17	0
UCHL5	0.715267	3.37253e-08	ME03	data.D0_SLII.vs.all	0.192845	0.204372	0.247658	Day0	0
UCHL5	0.715267	3.37253e-08	ME03	data.BULK_D10_SLII.vs.all	0.563531	5.56253e-05	0.000543575	Day10	0
UCHL5	0.715267	3.37253e-08	ME03	data.CD16pos_D14_SLII.vs.all	-0.291515	0.0520233	0.0879447	Day14	0
UCHL5	0.715267	3.37253e-08	ME03	data.CD16pos_D17_SLII.vs.all	-0.411063	0.00503053	0.0131165	Day17	0
GMEB1	0.802215	3.47681e-11	ME07	data.D0_SLII.vs.all	-0.107365	0.482683	0.537271	Day0	0
GMEB1	0.802215	3.47681e-11	ME07	data.BULK_D10_SLII.vs.all	0.190623	0.209736	0.344043	Day10	0
GMEB1	0.802215	3.47681e-11	ME07	data.CD16pos_D14_SLII.vs.all	-0.0813177	0.5954	0.675785	Day14	0
GMEB1	0.802215	3.47681e-11	ME07	data.CD16pos_D17_SLII.vs.all	0.0162582	0.915581	0.938995	Day17	0
CC2D1B	0.76412	1.01416e-09	ME04	data.D0_SLII.vs.all	-0.523008	0.000227774	0.000420827	Day0	0
CC2D1B	0.76412	1.01416e-09	ME04	data.BULK_D10_SLII.vs.all	-0.265518	0.0779301	0.165562	Day10	0
CC2D1B	0.76412	1.01416e-09	ME04	data.CD16pos_D14_SLII.vs.all	0.364906	0.0137156	0.029728	Day14	0
CC2D1B	0.76412	1.01416e-09	ME04	data.CD16pos_D17_SLII.vs.all	0.398273	0.00673594	0.0164326	Day17	0
ZC3H11A	0.75714	1.7582e-09	ME07	data.D0_SLII.vs.all	0.172239	0.257895	0.305469	Day0	0
ZC3H11A	0.75714	1.7582e-09	ME07	data.BULK_D10_SLII.vs.all	0.0928552	0.544066	0.678598	Day10	0
ZC3H11A	0.75714	1.7582e-09	ME07	data.CD16pos_D14_SLII.vs.all	-0.330044	0.0268183	0.0514018	Day14	0
ZC3H11A	0.75714	1.7582e-09	ME07	data.CD16pos_D17_SLII.vs.all	0.0738146	0.629886	0.707944	Day17	0
CAP1	0.966426	5.24773e-27	ME02	data.D0_SLII.vs.all	-0.92938	3.17278e-20	6.4971e-19	Day0	0
CAP1	0.966426	5.24773e-27	ME02	data.BULK_D10_SLII.vs.all	-0.030906	0.840278	0.901236	Day10	0
CAP1	0.966426	5.24773e-27	ME02	data.CD16pos_D14_SLII.vs.all	0.518844	0.000260692	0.00263289	Day14	0
CAP1	0.966426	5.24773e-27	ME02	data.CD16pos_D17_SLII.vs.all	0.438491	0.00258746	0.00797446	Day17	0
TMCO1	0.936067	3.99898e-21	ME08	data.D0_SLII.vs.all	-0.64905	1.41678e-06	3.45999e-06	Day0	0
TMCO1	0.936067	3.99898e-21	ME08	data.BULK_D10_SLII.vs.all	0.66324	6.8766e-07	1.43384e-05	Day10	0
TMCO1	0.936067	3.99898e-21	ME08	data.CD16pos_D14_SLII.vs.all	0.0399668	0.794351	0.844714	Day14	0
TMCO1	0.936067	3.99898e-21	ME08	data.CD16pos_D17_SLII.vs.all	0.00915949	0.952382	0.965788	Day17	0
CDK11B	0.677079	3.27144e-07	ME05	data.D0_SLII.vs.all	-0.13003	0.394578	0.448443	Day0	0
CDK11B	0.677079	3.27144e-07	ME05	data.BULK_D10_SLII.vs.all	-0.187032	0.21861	0.35491	Day10	0
CDK11B	0.677079	3.27144e-07	ME05	data.CD16pos_D14_SLII.vs.all	0.0694193	0.650461	0.722851	Day14	0
CDK11B	0.677079	3.27144e-07	ME05	data.CD16pos_D17_SLII.vs.all	0.229787	0.128892	0.188008	Day17	0
ACOT11	0.894953	1.13917e-16	ME09	data.D0_SLII.vs.all	-0.0143517	0.925451	0.938725	Day0	0
ACOT11	0.894953	1.13917e-16	ME09	data.BULK_D10_SLII.vs.all	0.391377	0.00784823	0.0279268	Day10	0
ACOT11	0.894953	1.13917e-16	ME09	data.CD16pos_D14_SLII.vs.all	-0.143591	0.346694	0.434079	Day14	0
ACOT11	0.894953	1.13917e-16	ME09	data.CD16pos_D17_SLII.vs.all	-0.196071	0.196758	0.270331	Day17	0
AKR1A1	0.834589	1.05269e-12	ME01	data.D0_SLII.vs.all	0.882168	1.17965e-15	1.17622e-14	Day0	0
AKR1A1	0.834589	1.05269e-12	ME01	data.BULK_D10_SLII.vs.all	-0.107506	0.482105	0.624951	Day10	0
AKR1A1	0.834589	1.05269e-12	ME01	data.CD16pos_D14_SLII.vs.all	-0.505479	0.000397413	0.00305291	Day14	0
AKR1A1	0.834589	1.05269e-12	ME01	data.CD16pos_D17_SLII.vs.all	-0.279446	0.0630195	0.102736	Day17	0
CTSS	0.962175	6.52737e-26	ME04	data.D0_SLII.vs.all	-0.887383	4.70445e-16	4.93464e-15	Day0	0
CTSS	0.962175	6.52737e-26	ME04	data.BULK_D10_SLII.vs.all	-0.143598	0.34667	0.49488	Day10	0
CTSS	0.962175	6.52737e-26	ME04	data.CD16pos_D14_SLII.vs.all	0.507273	0.000375928	0.00297447	Day14	0
CTSS	0.962175	6.52737e-26	ME04	data.CD16pos_D17_SLII.vs.all	0.509999	0.000345264	0.00202204	Day17	0
LIN9	0.808932	1.77798e-11	ME01	data.D0_SLII.vs.all	0.594962	1.63051e-05	3.47262e-05	Day0	1
LIN9	0.808932	1.77798e-11	ME01	data.BULK_D10_SLII.vs.all	0.38086	0.00984916	0.033267	Day10	1
LIN9	0.808932	1.77798e-11	ME01	data.CD16pos_D14_SLII.vs.all	-0.508194	0.000365301	0.00292753	Day14	1
LIN9	0.808932	1.77798e-11	ME01	data.CD16pos_D17_SLII.vs.all	-0.431268	0.00309898	0.0090828	Day17	1
RBMXL1	0.622135	5.06098e-06	ME07	data.D0_SLII.vs.all	0.0938131	0.539901	0.592311	Day0	0
RBMXL1	0.622135	5.06098e-06	ME07	data.BULK_D10_SLII.vs.all	-0.17191	0.258818	0.401606	Day10	0
RBMXL1	0.622135	5.06098e-06	ME07	data.CD16pos_D14_SLII.vs.all	0.0602121	0.694389	0.76326	Day14	0
RBMXL1	0.622135	5.06098e-06	ME07	data.CD16pos_D17_SLII.vs.all	0.00147349	0.992335	0.994349	Day17	0
GBP1	0.657956	9.04055e-07	ME06	data.D0_SLII.vs.all	0.701066	8.18112e-08	2.38717e-07	Day0	0
GBP1	0.657956	9.04055e-07	ME06	data.BULK_D10_SLII.vs.all	-0.716984	3.01913e-08	9.76944e-07	Day10	0
GBP1	0.657956	9.04055e-07	ME06	data.CD16pos_D14_SLII.vs.all	-0.0851748	0.578003	0.66041	Day14	0
GBP1	0.657956	9.04055e-07	ME06	data.CD16pos_D17_SLII.vs.all	0.0326453	0.831416	0.873947	Day17	0
GBP2	0.622901	4.88884e-06	ME04	data.D0_SLII.vs.all	-0.0724818	0.636096	0.682029	Day0	1
GBP2	0.622901	4.88884e-06	ME04	data.BULK_D10_SLII.vs.all	-0.896131	9.04956e-17	8.86857e-14	Day10	1
GBP2	0.622901	4.88884e-06	ME04	data.CD16pos_D14_SLII.vs.all	0.441404	0.00240326	0.00820627	Day14	1
GBP2	0.622901	4.88884e-06	ME04	data.CD16pos_D17_SLII.vs.all	0.441658	0.00238775	0.00752408	Day17	1
GBP4	0.885964	6.06742e-16	ME06	data.D0_SLII.vs.all	0.878944	2.03823e-15	1.92328e-14	Day0	0
GBP4	0.885964	6.06742e-16	ME06	data.BULK_D10_SLII.vs.all	-0.161192	0.290139	0.435204	Day10	0
GBP4	0.885964	6.06742e-16	ME06	data.CD16pos_D14_SLII.vs.all	-0.3827	0.00947043	0.0223716	Day14	0
GBP4	0.885964	6.06742e-16	ME06	data.CD16pos_D17_SLII.vs.all	-0.350441	0.018272	0.0369533	Day17	0
AHDC1	0.785133	1.71583e-10	ME06	data.D0_SLII.vs.all	0.746751	3.8582e-09	1.35452e-08	Day0	0
AHDC1	0.785133	1.71583e-10	ME06	data.BULK_D10_SLII.vs.all	-0.560581	6.20228e-05	0.000589303	Day10	0
AHDC1	0.785133	1.71583e-10	ME06	data.CD16pos_D14_SLII.vs.all	-0.114875	0.452403	0.542524	Day14	0
AHDC1	0.785133	1.71583e-10	ME06	data.CD16pos_D17_SLII.vs.all	-0.124812	0.413984	0.502554	Day17	0
FGR	0.92689	6.51679e-20	ME02	data.D0_SLII.vs.all	-0.896517	8.38636e-17	1.00754e-15	Day0	0
FGR	0.92689	6.51679e-20	ME02	data.BULK_D10_SLII.vs.all	0.0691355	0.651798	0.767085	Day10	0
FGR	0.92689	6.51679e-20	ME02	data.CD16pos_D14_SLII.vs.all	0.417921	0.00428179	0.0123804	Day14	0
FGR	0.92689	6.51679e-20	ME02	data.CD16pos_D17_SLII.vs.all	0.416061	0.00447458	0.0120139	Day17	0
DDAH1	0.712458	4.03555e-08	ME03	data.D0_SLII.vs.all	0.530837	0.000175888	0.00032994	Day0	0
DDAH1	0.712458	4.03555e-08	ME03	data.BULK_D10_SLII.vs.all	0.278157	0.0642952	0.142371	Day10	0
DDAH1	0.712458	4.03555e-08	ME03	data.CD16pos_D14_SLII.vs.all	-0.363711	0.0140512	0.0303595	Day14	0
DDAH1	0.712458	4.03555e-08	ME03	data.CD16pos_D17_SLII.vs.all	-0.418728	0.00420037	0.0114616	Day17	0
SLC16A1	0.844312	3.17161e-13	ME01	data.D0_SLII.vs.all	0.700646	8.39193e-08	2.44557e-07	Day0	0
SLC16A1	0.844312	3.17161e-13	ME01	data.BULK_D10_SLII.vs.all	0.233675	0.122369	0.229986	Day10	0
SLC16A1	0.844312	3.17161e-13	ME01	data.CD16pos_D14_SLII.vs.all	-0.444587	0.00221531	0.00775357	Day14	0
SLC16A1	0.844312	3.17161e-13	ME01	data.CD16pos_D17_SLII.vs.all	-0.467426	0.00120641	0.0046666	Day17	0
NOC2L	0.955091	2.43803e-24	ME01	data.D0_SLII.vs.all	0.783426	1.99669e-10	8.48657e-10	Day0	0
NOC2L	0.955091	2.43803e-24	ME01	data.BULK_D10_SLII.vs.all	0.282659	0.0599252	0.134518	Day10	0
NOC2L	0.955091	2.43803e-24	ME01	data.CD16pos_D14_SLII.vs.all	-0.492213	0.000593926	0.00367745	Day14	0
NOC2L	0.955091	2.43803e-24	ME01	data.CD16pos_D17_SLII.vs.all	-0.546888	0.000101449	0.000966348	Day17	0
ISG15	0.634296	2.89027e-06	ME10	data.D0_SLII.vs.all	0.193174	0.203587	0.246837	Day0	0
ISG15	0.634296	2.89027e-06	ME10	data.BULK_D10_SLII.vs.all	-0.38569	0.00888153	0.0307278	Day10	0
ISG15	0.634296	2.89027e-06	ME10	data.CD16pos_D14_SLII.vs.all	0.182344	0.230583	0.310705	Day14	0
ISG15	0.634296	2.89027e-06	ME10	data.CD16pos_D17_SLII.vs.all	-0.0266475	0.862056	0.898057	Day17	0
MRPL37	0.947122	7.54416e-23	ME01	data.D0_SLII.vs.all	0.721851	2.19601e-08	6.92308e-08	Day0	1
MRPL37	0.947122	7.54416e-23	ME01	data.BULK_D10_SLII.vs.all	0.363411	0.0141365	0.0445867	Day10	1
MRPL37	0.947122	7.54416e-23	ME01	data.CD16pos_D14_SLII.vs.all	-0.478031	0.000896687	0.004523	Day14	1
MRPL37	0.947122	7.54416e-23	ME01	data.CD16pos_D17_SLII.vs.all	-0.572538	3.96373e-05	0.000612414	Day17	1
COG2	0.784006	1.89682e-10	ME03	data.D0_SLII.vs.all	0.334276	0.0248142	0.0350259	Day0	0
COG2	0.784006	1.89682e-10	ME03	data.BULK_D10_SLII.vs.all	0.529677	0.000182827	0.00139977	Day10	0
COG2	0.784006	1.89682e-10	ME03	data.CD16pos_D14_SLII.vs.all	-0.308536	0.0391993	0.0698641	Day14	0
COG2	0.784006	1.89682e-10	ME03	data.CD16pos_D17_SLII.vs.all	-0.50485	0.000405203	0.00222061	Day17	0
UBE2Q1	0.601305	1.25279e-05	ME02	data.D0_SLII.vs.all	-0.593361	1.74108e-05	3.69777e-05	Day0	0
UBE2Q1	0.601305	1.25279e-05	ME02	data.BULK_D10_SLII.vs.all	0.315531	0.0347419	0.0900375	Day10	0
UBE2Q1	0.601305	1.25279e-05	ME02	data.CD16pos_D14_SLII.vs.all	0.297316	0.0473185	0.0815186	Day14	0
UBE2Q1	0.601305	1.25279e-05	ME02	data.CD16pos_D17_SLII.vs.all	0.0106361	0.944716	0.960112	Day17	0
EFCAB14	0.444813	0.00220244	ME02	data.D0_SLII.vs.all	-0.478702	0.000879722	0.00151478	Day0	0
EFCAB14	0.444813	0.00220244	ME02	data.BULK_D10_SLII.vs.all	0.333251	0.0252879	0.0702897	Day10	0
EFCAB14	0.444813	0.00220244	ME02	data.CD16pos_D14_SLII.vs.all	0.122987	0.420896	0.510763	Day14	0
EFCAB14	0.444813	0.00220244	ME02	data.CD16pos_D17_SLII.vs.all	0.0542785	0.723244	0.788033	Day17	0
DUSP12	0.77134	5.62553e-10	ME09	data.D0_SLII.vs.all	0.0344282	0.822354	0.849728	Day0	0
DUSP12	0.77134	5.62553e-10	ME09	data.BULK_D10_SLII.vs.all	0.301695	0.0440012	0.107009	Day10	0
DUSP12	0.77134	5.62553e-10	ME09	data.CD16pos_D14_SLII.vs.all	-0.139495	0.360764	0.448706	Day14	0
DUSP12	0.77134	5.62553e-10	ME09	data.CD16pos_D17_SLII.vs.all	-0.167826	0.270475	0.353124	Day17	0
SLC30A1	0.825922	2.87893e-12	ME02	data.D0_SLII.vs.all	-0.827118	2.51388e-12	1.4504e-11	Day0	0
SLC30A1	0.825922	2.87893e-12	ME02	data.BULK_D10_SLII.vs.all	0.145465	0.340369	0.48848	Day10	0
SLC30A1	0.825922	2.87893e-12	ME02	data.CD16pos_D14_SLII.vs.all	0.291177	0.052308	0.0882955	Day14	0
SLC30A1	0.825922	2.87893e-12	ME02	data.CD16pos_D17_SLII.vs.all	0.404363	0.00586995	0.014707	Day17	0
RABGGTB	0.840801	4.93677e-13	ME09	data.D0_SLII.vs.all	0.0125005	0.935045	0.947475	Day0	0
RABGGTB	0.840801	4.93677e-13	ME09	data.BULK_D10_SLII.vs.all	0.179215	0.238818	0.379146	Day10	0
RABGGTB	0.840801	4.93677e-13	ME09	data.CD16pos_D14_SLII.vs.all	-0.100601	0.510837	0.599832	Day14	0
RABGGTB	0.840801	4.93677e-13	ME09	data.CD16pos_D17_SLII.vs.all	-0.0740054	0.628999	0.707134	Day17	0
ELOVL1	0.731879	1.11549e-08	ME02	data.D0_SLII.vs.all	-0.725548	1.7166e-08	5.50017e-08	Day0	0
ELOVL1	0.731879	1.11549e-08	ME02	data.BULK_D10_SLII.vs.all	0.172498	0.257169	0.399588	Day10	0
ELOVL1	0.731879	1.11549e-08	ME02	data.CD16pos_D14_SLII.vs.all	0.231405	0.126147	0.186941	Day14	0
ELOVL1	0.731879	1.11549e-08	ME02	data.CD16pos_D17_SLII.vs.all	0.338113	0.0231067	0.0445759	Day17	0
MED8	0.331204	0.0262561	ME05	data.D0_SLII.vs.all	-0.0612225	0.689517	0.730824	Day0	0
MED8	0.331204	0.0262561	ME05	data.BULK_D10_SLII.vs.all	0.558201	6.76639e-05	0.00063239	Day10	0
MED8	0.331204	0.0262561	ME05	data.CD16pos_D14_SLII.vs.all	-0.212222	0.161642	0.230064	Day14	0
MED8	0.331204	0.0262561	ME05	data.CD16pos_D17_SLII.vs.all	-0.231467	0.126042	0.184675	Day17	0
AMPD2	0.755738	1.95934e-09	ME04	data.D0_SLII.vs.all	-0.470818	0.00109832	0.00186405	Day0	1
AMPD2	0.755738	1.95934e-09	ME04	data.BULK_D10_SLII.vs.all	-0.367977	0.0128843	0.0414182	Day10	1
AMPD2	0.755738	1.95934e-09	ME04	data.CD16pos_D14_SLII.vs.all	0.399562	0.00654394	0.0168575	Day14	1
AMPD2	0.755738	1.95934e-09	ME04	data.CD16pos_D17_SLII.vs.all	0.404104	0.00590467	0.0147686	Day17	1
IQGAP3	0.548254	9.66827e-05	ME03	data.D0_SLII.vs.all	0.0881227	0.564864	0.61615	Day0	0
IQGAP3	0.548254	9.66827e-05	ME03	data.BULK_D10_SLII.vs.all	0.490712	0.000620925	0.0037463	Day10	0
IQGAP3	0.548254	9.66827e-05	ME03	data.CD16pos_D14_SLII.vs.all	-0.279244	0.0632174	0.104198	Day14	0
IQGAP3	0.548254	9.66827e-05	ME03	data.CD16pos_D17_SLII.vs.all	-0.252744	0.0939216	0.144075	Day17	0
NAXE	0.919809	4.42624e-19	ME01	data.D0_SLII.vs.all	0.731292	1.16155e-08	3.81073e-08	Day0	0
NAXE	0.919809	4.42624e-19	ME01	data.BULK_D10_SLII.vs.all	0.317313	0.0336759	0.0879394	Day10	0
NAXE	0.919809	4.42624e-19	ME01	data.CD16pos_D14_SLII.vs.all	-0.440342	0.00246902	0.00835594	Day14	0
NAXE	0.919809	4.42624e-19	ME01	data.CD16pos_D17_SLII.vs.all	-0.57797	3.21543e-05	0.000561268	Day17	0
MRPL24	0.933154	1.01204e-20	ME01	data.D0_SLII.vs.all	0.781263	2.41489e-10	1.01322e-09	Day0	0
MRPL24	0.933154	1.01204e-20	ME01	data.BULK_D10_SLII.vs.all	0.262378	0.0816469	0.171127	Day10	0
MRPL24	0.933154	1.01204e-20	ME01	data.CD16pos_D14_SLII.vs.all	-0.560487	6.22362e-05	0.00156082	Day14	0
MRPL24	0.933154	1.01204e-20	ME01	data.CD16pos_D17_SLII.vs.all	-0.458106	0.00155377	0.00559521	Day17	0
PRCC	0.892397	1.86062e-16	ME10	data.D0_SLII.vs.all	0.18179	0.232025	0.277395	Day0	0
PRCC	0.892397	1.86062e-16	ME10	data.BULK_D10_SLII.vs.all	-0.16177	0.28839	0.43404	Day10	0
PRCC	0.892397	1.86062e-16	ME10	data.CD16pos_D14_SLII.vs.all	0.0698848	0.648269	0.720883	Day14	0
PRCC	0.892397	1.86062e-16	ME10	data.CD16pos_D17_SLII.vs.all	-0.105349	0.490991	0.577438	Day17	0
SASS6	-0.418469	0.00422638	ME05	data.D0_SLII.vs.all	-0.059866	0.696061	0.735891	Day0	0
SASS6	-0.418469	0.00422638	ME05	data.BULK_D10_SLII.vs.all	0.396822	0.00695779	0.0253953	Day10	0
SASS6	-0.418469	0.00422638	ME05	data.CD16pos_D14_SLII.vs.all	-0.279787	0.062685	0.103494	Day14	0
SASS6	-0.418469	0.00422638	ME05	data.CD16pos_D17_SLII.vs.all	-0.0192867	0.89993	0.928488	Day17	0
DBT	0.887238	4.82879e-16	ME06	data.D0_SLII.vs.all	0.890436	2.68861e-16	2.94631e-15	Day0	0
DBT	0.887238	4.82879e-16	ME06	data.BULK_D10_SLII.vs.all	0.0595106	0.69778	0.801295	Day10	0
DBT	0.887238	4.82879e-16	ME06	data.CD16pos_D14_SLII.vs.all	-0.50008	0.000468938	0.00327533	Day14	0
DBT	0.887238	4.82879e-16	ME06	data.CD16pos_D17_SLII.vs.all	-0.444186	0.00223825	0.00716158	Day17	0
RTCA	0.809102	1.74754e-11	ME08	data.D0_SLII.vs.all	-0.353607	0.0171783	0.0248614	Day0	0
RTCA	0.809102	1.74754e-11	ME08	data.BULK_D10_SLII.vs.all	0.35002	0.0184216	0.0546356	Day10	0
RTCA	0.809102	1.74754e-11	ME08	data.CD16pos_D14_SLII.vs.all	-0.0765754	0.617101	0.695437	Day14	0
RTCA	0.809102	1.74754e-11	ME08	data.CD16pos_D17_SLII.vs.all	0.113578	0.45756	0.545621	Day17	0
KHDRBS1	0.954451	3.28334e-24	ME01	data.D0_SLII.vs.all	0.747157	3.74429e-09	1.31587e-08	Day0	0
KHDRBS1	0.954451	3.28334e-24	ME01	data.BULK_D10_SLII.vs.all	0.355343	0.0166026	0.0505297	Day10	0
KHDRBS1	0.954451	3.28334e-24	ME01	data.CD16pos_D14_SLII.vs.all	-0.468665	0.00116586	0.00526171	Day14	0
KHDRBS1	0.954451	3.28334e-24	ME01	data.CD16pos_D17_SLII.vs.all	-0.599911	1.32811e-05	0.000432631	Day17	0
KPNA6	0.677156	3.25768e-07	ME02	data.D0_SLII.vs.all	-0.704878	6.48208e-08	1.91515e-07	Day0	0
KPNA6	0.677156	3.25768e-07	ME02	data.BULK_D10_SLII.vs.all	0.603945	1.12075e-05	0.000150163	Day10	0
KPNA6	0.677156	3.25768e-07	ME02	data.CD16pos_D14_SLII.vs.all	0.221787	0.14313	0.207234	Day14	0
KPNA6	0.677156	3.25768e-07	ME02	data.CD16pos_D17_SLII.vs.all	-0.0631985	0.680023	0.751608	Day17	0
DDX20	0.73247	1.07081e-08	ME03	data.D0_SLII.vs.all	0.357007	0.0160663	0.0233654	Day0	0
DDX20	0.73247	1.07081e-08	ME03	data.BULK_D10_SLII.vs.all	0.527298	0.000197844	0.00149308	Day10	0
DDX20	0.73247	1.07081e-08	ME03	data.CD16pos_D14_SLII.vs.all	-0.561086	6.08815e-05	0.00156082	Day14	0
DDX20	0.73247	1.07081e-08	ME03	data.CD16pos_D17_SLII.vs.all	-0.27288	0.0697375	0.111925	Day17	0
RPL5	0.984388	4.44026e-34	ME03	data.D0_SLII.vs.all	0.610261	8.55183e-06	1.88939e-05	Day0	1
RPL5	0.984388	4.44026e-34	ME03	data.BULK_D10_SLII.vs.all	0.541697	0.000121578	0.00101094	Day10	1
RPL5	0.984388	4.44026e-34	ME03	data.CD16pos_D14_SLII.vs.all	-0.530917	0.000175416	0.00224935	Day14	1
RPL5	0.984388	4.44026e-34	ME03	data.CD16pos_D17_SLII.vs.all	-0.569328	4.47764e-05	0.000652186	Day17	1
MTF2	0.867127	1.33545e-14	ME03	data.D0_SLII.vs.all	0.607992	9.43069e-06	2.06956e-05	Day0	1
MTF2	0.867127	1.33545e-14	ME03	data.BULK_D10_SLII.vs.all	0.415911	0.00449035	0.0179824	Day10	1
MTF2	0.867127	1.33545e-14	ME03	data.CD16pos_D14_SLII.vs.all	-0.513676	0.00030749	0.00272178	Day14	1
MTF2	0.867127	1.33545e-14	ME03	data.CD16pos_D17_SLII.vs.all	-0.470522	0.00110738	0.00437342	Day17	1
ECE1	0.604676	1.08656e-05	ME05	data.D0_SLII.vs.all	0.00229476	0.988064	0.990374	Day0	0
ECE1	0.604676	1.08656e-05	ME05	data.BULK_D10_SLII.vs.all	-0.390968	0.00791891	0.0281616	Day10	0
ECE1	0.604676	1.08656e-05	ME05	data.CD16pos_D14_SLII.vs.all	0.103503	0.498658	0.588119	Day14	0
ECE1	0.604676	1.08656e-05	ME05	data.CD16pos_D17_SLII.vs.all	0.247846	0.100686	0.152473	Day17	0
CRYZ	0.882528	1.10866e-15	ME06	data.D0_SLII.vs.all	0.884787	7.47495e-16	7.63068e-15	Day0	0
CRYZ	0.882528	1.10866e-15	ME06	data.BULK_D10_SLII.vs.all	-0.00513315	0.973303	0.983849	Day10	0
CRYZ	0.882528	1.10866e-15	ME06	data.CD16pos_D14_SLII.vs.all	-0.386387	0.00874895	0.0211033	Day14	0
CRYZ	0.882528	1.10866e-15	ME06	data.CD16pos_D17_SLII.vs.all	-0.493757	0.000567259	0.0027501	Day17	0
BOLA1	0.437252	0.00266957	ME03	data.D0_SLII.vs.all	0.387892	0.00846831	0.0128014	Day0	0
BOLA1	0.437252	0.00266957	ME03	data.BULK_D10_SLII.vs.all	0.120578	0.430122	0.575227	Day10	0
BOLA1	0.437252	0.00266957	ME03	data.CD16pos_D14_SLII.vs.all	-0.0314806	0.837348	0.878185	Day14	0
BOLA1	0.437252	0.00266957	ME03	data.CD16pos_D17_SLII.vs.all	-0.465478	0.00127267	0.00485029	Day17	0
SV2A	0.762778	1.12891e-09	ME03	data.D0_SLII.vs.all	0.433967	0.00289835	0.00467388	Day0	1
SV2A	0.762778	1.12891e-09	ME03	data.BULK_D10_SLII.vs.all	0.402614	0.00610808	0.0228221	Day10	1
SV2A	0.762778	1.12891e-09	ME03	data.CD16pos_D14_SLII.vs.all	-0.430307	0.00317333	0.00994632	Day14	1
SV2A	0.762778	1.12891e-09	ME03	data.CD16pos_D17_SLII.vs.all	-0.367837	0.0129213	0.0274852	Day17	1
SF3B4	0.864899	1.86542e-14	ME07	data.D0_SLII.vs.all	-0.214035	0.158005	0.195547	Day0	0
SF3B4	0.864899	1.86542e-14	ME07	data.BULK_D10_SLII.vs.all	0.377353	0.0106073	0.035209	Day10	0
SF3B4	0.864899	1.86542e-14	ME07	data.CD16pos_D14_SLII.vs.all	0.0827744	0.588803	0.670628	Day14	0
SF3B4	0.864899	1.86542e-14	ME07	data.CD16pos_D17_SLII.vs.all	-0.210067	0.166043	0.2337	Day17	0
FCGR1A	0.854853	7.84894e-14	ME02	data.D0_SLII.vs.all	-0.889551	3.16754e-16	3.43275e-15	Day0	0
FCGR1A	0.854853	7.84894e-14	ME02	data.BULK_D10_SLII.vs.all	0.259506	0.0851668	0.176756	Day10	0
FCGR1A	0.854853	7.84894e-14	ME02	data.CD16pos_D14_SLII.vs.all	0.241582	0.109874	0.166046	Day14	0
FCGR1A	0.854853	7.84894e-14	ME02	data.CD16pos_D17_SLII.vs.all	0.413237	0.00478177	0.0126457	Day17	0
KIF21B	0.806024	2.38444e-11	ME02	data.D0_SLII.vs.all	-0.7497	3.09884e-09	1.10317e-08	Day0	0
KIF21B	0.806024	2.38444e-11	ME02	data.BULK_D10_SLII.vs.all	-0.0922445	0.546729	0.680312	Day10	0
KIF21B	0.806024	2.38444e-11	ME02	data.CD16pos_D14_SLII.vs.all	0.384164	0.00917804	0.0218996	Day14	0
KIF21B	0.806024	2.38444e-11	ME02	data.CD16pos_D17_SLII.vs.all	0.448974	0.00197754	0.00661107	Day17	0
MTR	0.95209	9.50593e-24	ME03	data.D0_SLII.vs.all	0.621433	5.22344e-06	1.18221e-05	Day0	1
MTR	0.95209	9.50593e-24	ME03	data.BULK_D10_SLII.vs.all	0.501855	0.000444244	0.00284815	Day10	1
MTR	0.95209	9.50593e-24	ME03	data.CD16pos_D14_SLII.vs.all	-0.518144	0.00026663	0.00265855	Day14	1
MTR	0.95209	9.50593e-24	ME03	data.CD16pos_D17_SLII.vs.all	-0.557234	7.00883e-05	0.000808949	Day17	1
SRP9	0.630512	3.44954e-06	ME03	data.D0_SLII.vs.all	0.185261	0.223082	0.26787	Day0	1
SRP9	0.630512	3.44954e-06	ME03	data.BULK_D10_SLII.vs.all	0.645042	1.72605e-06	3.09966e-05	Day10	1
SRP9	0.630512	3.44954e-06	ME03	data.CD16pos_D14_SLII.vs.all	-0.345433	0.0201214	0.0405979	Day14	1
SRP9	0.630512	3.44954e-06	ME03	data.CD16pos_D17_SLII.vs.all	-0.423289	0.00376549	0.010475	Day17	1
TMEM63A	0.678609	3.0062e-07	ME04	data.D0_SLII.vs.all	-0.550804	8.83249e-05	0.000171451	Day0	0
TMEM63A	0.678609	3.0062e-07	ME04	data.BULK_D10_SLII.vs.all	-0.19519	0.198817	0.331201	Day10	0
TMEM63A	0.678609	3.0062e-07	ME04	data.CD16pos_D14_SLII.vs.all	0.466749	0.00122909	0.00543675	Day14	0
TMEM63A	0.678609	3.0062e-07	ME04	data.CD16pos_D17_SLII.vs.all	0.260611	0.083799	0.130829	Day17	0
EPHX1	0.728586	1.39792e-08	ME08	data.D0_SLII.vs.all	-0.33949	0.0225183	0.0320356	Day0	0
EPHX1	0.728586	1.39792e-08	ME08	data.BULK_D10_SLII.vs.all	0.439018	0.00255328	0.0113811	Day10	0
EPHX1	0.728586	1.39792e-08	ME08	data.CD16pos_D14_SLII.vs.all	-0.0286383	0.851862	0.889734	Day14	0
EPHX1	0.728586	1.39792e-08	ME08	data.CD16pos_D17_SLII.vs.all	-0.0289782	0.850123	0.888324	Day17	0
SRM	0.927402	5.63168e-20	ME03	data.D0_SLII.vs.all	0.526124	0.000205658	0.000382128	Day0	1
SRM	0.927402	5.63168e-20	ME03	data.BULK_D10_SLII.vs.all	0.533528	0.000160696	0.00126564	Day10	1
SRM	0.927402	5.63168e-20	ME03	data.CD16pos_D14_SLII.vs.all	-0.389448	0.00818634	0.0200148	Day14	1
SRM	0.927402	5.63168e-20	ME03	data.CD16pos_D17_SLII.vs.all	-0.61927	5.75526e-06	0.000349664	Day17	1
EXOSC10	0.949298	3.12323e-23	ME01	data.D0_SLII.vs.all	0.748538	3.37958e-09	1.19332e-08	Day0	0
EXOSC10	0.949298	3.12323e-23	ME01	data.BULK_D10_SLII.vs.all	0.34229	0.0213608	0.0613781	Day10	0
EXOSC10	0.949298	3.12323e-23	ME01	data.CD16pos_D14_SLII.vs.all	-0.541795	0.000121168	0.0019635	Day14	0
EXOSC10	0.949298	3.12323e-23	ME01	data.CD16pos_D17_SLII.vs.all	-0.516356	0.000282352	0.00177904	Day17	0
SYF2	0.906647	1.01558e-17	ME07	data.D0_SLII.vs.all	-0.0621935	0.684846	0.726464	Day0	0
SYF2	0.906647	1.01558e-17	ME07	data.BULK_D10_SLII.vs.all	0.00367746	0.980873	0.988655	Day10	0
SYF2	0.906647	1.01558e-17	ME07	data.CD16pos_D14_SLII.vs.all	0.110702	0.469099	0.559753	Day14	0
SYF2	0.906647	1.01558e-17	ME07	data.CD16pos_D17_SLII.vs.all	-0.0518351	0.73524	0.798441	Day17	0
MACO1	0.765344	9.19053e-10	ME03	data.D0_SLII.vs.all	0.566217	5.03302e-05	0.000100925	Day0	0
MACO1	0.765344	9.19053e-10	ME03	data.BULK_D10_SLII.vs.all	0.319136	0.0326135	0.0858183	Day10	0
MACO1	0.765344	9.19053e-10	ME03	data.CD16pos_D14_SLII.vs.all	-0.561006	6.10604e-05	0.00156082	Day14	0
MACO1	0.765344	9.19053e-10	ME03	data.CD16pos_D17_SLII.vs.all	-0.29388	0.0500614	0.0847117	Day17	0
TSEN15	0.873516	4.94685e-15	ME01	data.D0_SLII.vs.all	0.661489	7.53394e-07	1.90993e-06	Day0	1
TSEN15	0.873516	4.94685e-15	ME01	data.BULK_D10_SLII.vs.all	0.362975	0.0142614	0.044857	Day10	1
TSEN15	0.873516	4.94685e-15	ME01	data.CD16pos_D14_SLII.vs.all	-0.574204	3.71879e-05	0.00133221	Day14	1
TSEN15	0.873516	4.94685e-15	ME01	data.CD16pos_D17_SLII.vs.all	-0.415607	0.00452268	0.0121099	Day17	1
PTP4A2	0.824953	3.21042e-12	ME02	data.D0_SLII.vs.all	-0.817193	7.51016e-12	3.97222e-11	Day0	0
PTP4A2	0.824953	3.21042e-12	ME02	data.BULK_D10_SLII.vs.all	0.133856	0.380693	0.529297	Day10	0
PTP4A2	0.824953	3.21042e-12	ME02	data.CD16pos_D14_SLII.vs.all	0.364143	0.0139292	0.0301243	Day14	0
PTP4A2	0.824953	3.21042e-12	ME02	data.CD16pos_D17_SLII.vs.all	0.331973	0.0258888	0.048844	Day17	0
IRF2BP2	0.526522	0.000202981	ME03	data.D0_SLII.vs.all	-0.103765	0.497566	0.552046	Day0	0
IRF2BP2	0.526522	0.000202981	ME03	data.BULK_D10_SLII.vs.all	0.768954	6.85085e-10	3.88404e-08	Day10	0
IRF2BP2	0.526522	0.000202981	ME03	data.CD16pos_D14_SLII.vs.all	-0.129778	0.395503	0.484241	Day14	0
IRF2BP2	0.526522	0.000202981	ME03	data.CD16pos_D17_SLII.vs.all	-0.462003	0.001399	0.00518203	Day17	0
RBM15	0.85225	1.11925e-13	ME03	data.D0_SLII.vs.all	0.52094	0.000243618	0.000448649	Day0	1
RBM15	0.85225	1.11925e-13	ME03	data.BULK_D10_SLII.vs.all	0.529583	0.000183401	0.00140258	Day10	1
RBM15	0.85225	1.11925e-13	ME03	data.CD16pos_D14_SLII.vs.all	-0.460945	0.00143959	0.00590644	Day14	1
RBM15	0.85225	1.11925e-13	ME03	data.CD16pos_D17_SLII.vs.all	-0.539021	0.000133317	0.00113609	Day17	1
MTX1	0.755026	2.06957e-09	ME07	data.D0_SLII.vs.all	0.0162563	0.915591	0.931325	Day0	0
MTX1	0.755026	2.06957e-09	ME07	data.BULK_D10_SLII.vs.all	0.257546	0.0876357	0.180481	Day10	0
MTX1	0.755026	2.06957e-09	ME07	data.CD16pos_D14_SLII.vs.all	-0.018512	0.90393	0.927871	Day14	0
MTX1	0.755026	2.06957e-09	ME07	data.CD16pos_D17_SLII.vs.all	-0.230704	0.127332	0.186167	Day17	0
ARL8A	0.975167	8.74072e-30	ME04	data.D0_SLII.vs.all	-0.844485	3.10236e-13	2.09677e-12	Day0	0
ARL8A	0.975167	8.74072e-30	ME04	data.BULK_D10_SLII.vs.all	-0.211779	0.162541	0.285175	Day10	0
ARL8A	0.975167	8.74072e-30	ME04	data.CD16pos_D14_SLII.vs.all	0.532295	0.000167498	0.00220837	Day14	0
ARL8A	0.975167	8.74072e-30	ME04	data.CD16pos_D17_SLII.vs.all	0.503751	0.000419159	0.00227486	Day17	0
SNX27	0.974687	1.31355e-29	ME02	data.D0_SLII.vs.all	-0.94746	6.59254e-23	2.36779e-21	Day0	0
SNX27	0.974687	1.31355e-29	ME02	data.BULK_D10_SLII.vs.all	0.0128737	0.93311	0.957736	Day10	0
SNX27	0.974687	1.31355e-29	ME02	data.CD16pos_D14_SLII.vs.all	0.486947	0.000693523	0.00394168	Day14	0
SNX27	0.974687	1.31355e-29	ME02	data.CD16pos_D17_SLII.vs.all	0.448869	0.00198298	0.00662279	Day17	0
MRPL9	0.956613	1.17954e-24	ME01	data.D0_SLII.vs.all	0.760503	1.35188e-09	5.0594e-09	Day0	0
MRPL9	0.956613	1.17954e-24	ME01	data.BULK_D10_SLII.vs.all	0.326163	0.0287731	0.0775839	Day10	0
MRPL9	0.956613	1.17954e-24	ME01	data.CD16pos_D14_SLII.vs.all	-0.490168	0.000630972	0.00377632	Day14	0
MRPL9	0.956613	1.17954e-24	ME01	data.CD16pos_D17_SLII.vs.all	-0.565361	5.19658e-05	0.000691691	Day17	0
THEM4	0.881094	1.41774e-15	ME01	data.D0_SLII.vs.all	0.804938	2.65752e-11	1.29571e-10	Day0	0
THEM4	0.881094	1.41774e-15	ME01	data.BULK_D10_SLII.vs.all	0.105275	0.491295	0.632632	Day10	0
THEM4	0.881094	1.41774e-15	ME01	data.CD16pos_D14_SLII.vs.all	-0.343335	0.0209417	0.0419323	Day14	0
THEM4	0.881094	1.41774e-15	ME01	data.CD16pos_D17_SLII.vs.all	-0.556827	7.11308e-05	0.00081462	Day17	0
S100A10	0.763249	1.08732e-09	ME01	data.D0_SLII.vs.all	0.78565	1.63845e-10	7.04244e-10	Day0	0
S100A10	0.763249	1.08732e-09	ME01	data.BULK_D10_SLII.vs.all	-0.114359	0.454451	0.59872	Day10	0
S100A10	0.763249	1.08732e-09	ME01	data.CD16pos_D14_SLII.vs.all	-0.104619	0.494013	0.583996	Day14	0
S100A10	0.763249	1.08732e-09	ME01	data.CD16pos_D17_SLII.vs.all	-0.577589	3.26341e-05	0.000561471	Day17	0
NCDN	0.685903	1.99483e-07	ME12	data.D0_SLII.vs.all	-0.285461	0.0573278	0.0763776	Day0	0
NCDN	0.685903	1.99483e-07	ME12	data.BULK_D10_SLII.vs.all	0.558811	6.61768e-05	0.000619335	Day10	0
NCDN	0.685903	1.99483e-07	ME12	data.CD16pos_D14_SLII.vs.all	-0.00234501	0.987802	0.990256	Day14	0
NCDN	0.685903	1.99483e-07	ME12	data.CD16pos_D17_SLII.vs.all	-0.217658	0.15092	0.215152	Day17	0
SELENON	0.631103	3.35608e-06	ME03	data.D0_SLII.vs.all	0.330506	0.0265934	0.0373756	Day0	0
SELENON	0.631103	3.35608e-06	ME03	data.BULK_D10_SLII.vs.all	0.32603	0.0288421	0.0776823	Day10	0
SELENON	0.631103	3.35608e-06	ME03	data.CD16pos_D14_SLII.vs.all	-0.366132	0.0133785	0.0292002	Day14	0
SELENON	0.631103	3.35608e-06	ME03	data.CD16pos_D17_SLII.vs.all	-0.259279	0.0854505	0.132953	Day17	0
TRNAU1AP	0.647131	1.55775e-06	ME07	data.D0_SLII.vs.all	-0.065465	0.669195	0.712949	Day0	0
TRNAU1AP	0.647131	1.55775e-06	ME07	data.BULK_D10_SLII.vs.all	0.0681813	0.656304	0.770536	Day10	0
TRNAU1AP	0.647131	1.55775e-06	ME07	data.CD16pos_D14_SLII.vs.all	0.33166	0.0260375	0.0501311	Day14	0
TRNAU1AP	0.647131	1.55775e-06	ME07	data.CD16pos_D17_SLII.vs.all	-0.327868	0.0279003	0.0519534	Day17	0
RAB42	-0.283612	0.0590315	ME05	data.D0_SLII.vs.all	-0.0474688	0.756831	0.792167	Day0	0
RAB42	-0.283612	0.0590315	ME05	data.BULK_D10_SLII.vs.all	0.14877	0.329392	0.476583	Day10	0
RAB42	-0.283612	0.0590315	ME05	data.CD16pos_D14_SLII.vs.all	-0.410643	0.00507989	0.0139672	Day14	0
RAB42	-0.283612	0.0590315	ME05	data.CD16pos_D17_SLII.vs.all	0.323544	0.0301577	0.0553753	Day17	0
GLMN	0.909703	5.12282e-18	ME11	data.D0_SLII.vs.all	0.0908383	0.552884	0.604621	Day0	0
GLMN	0.909703	5.12282e-18	ME11	data.BULK_D10_SLII.vs.all	0.649168	1.40846e-06	2.61941e-05	Day10	0
GLMN	0.909703	5.12282e-18	ME11	data.CD16pos_D14_SLII.vs.all	-0.241889	0.109409	0.165464	Day14	0
GLMN	0.909703	5.12282e-18	ME11	data.CD16pos_D17_SLII.vs.all	-0.436144	0.00274488	0.00833548	Day17	0
RPAP2	0.542149	0.000119692	ME01	data.D0_SLII.vs.all	0.495958	0.000531109	0.000937129	Day0	0
RPAP2	0.542149	0.000119692	ME01	data.BULK_D10_SLII.vs.all	0.060102	0.694921	0.799993	Day10	0
RPAP2	0.542149	0.000119692	ME01	data.CD16pos_D14_SLII.vs.all	-0.423293	0.00376517	0.0113286	Day14	0
RPAP2	0.542149	0.000119692	ME01	data.CD16pos_D17_SLII.vs.all	-0.12703	0.40567	0.494737	Day17	0
MNDA	0.991699	6.04347e-40	ME02	data.D0_SLII.vs.all	-0.978369	4.64016e-31	1.67534e-28	Day0	0
MNDA	0.991699	6.04347e-40	ME02	data.BULK_D10_SLII.vs.all	0.149126	0.328223	0.47535	Day10	0
MNDA	0.991699	6.04347e-40	ME02	data.CD16pos_D14_SLII.vs.all	0.431049	0.00311585	0.00982295	Day14	0
MNDA	0.991699	6.04347e-40	ME02	data.CD16pos_D17_SLII.vs.all	0.412431	0.00487274	0.0128319	Day17	0
TRIM58	0.678404	3.0406e-07	ME06	data.D0_SLII.vs.all	0.628842	3.72681e-06	8.60516e-06	Day0	0
TRIM58	0.678404	3.0406e-07	ME06	data.BULK_D10_SLII.vs.all	-0.225292	0.136756	0.250841	Day10	0
TRIM58	0.678404	3.0406e-07	ME06	data.CD16pos_D14_SLII.vs.all	-0.334397	0.0247585	0.0480326	Day14	0
TRIM58	0.678404	3.0406e-07	ME06	data.CD16pos_D17_SLII.vs.all	-0.0906603	0.553666	0.638891	Day17	0
EFHD2	0.962276	6.16921e-26	ME02	data.D0_SLII.vs.all	-0.928864	3.69057e-20	7.44627e-19	Day0	0
EFHD2	0.962276	6.16921e-26	ME02	data.BULK_D10_SLII.vs.all	-0.0517219	0.735798	0.827895	Day10	0
EFHD2	0.962276	6.16921e-26	ME02	data.CD16pos_D14_SLII.vs.all	0.478421	0.000886784	0.00449951	Day14	0
EFHD2	0.962276	6.16921e-26	ME02	data.CD16pos_D17_SLII.vs.all	0.497227	0.000511224	0.00258189	Day17	0
ZBTB8OS	0.825177	3.13084e-12	ME04	data.D0_SLII.vs.all	-0.78934	1.17397e-10	5.17241e-10	Day0	0
ZBTB8OS	0.825177	3.13084e-12	ME04	data.BULK_D10_SLII.vs.all	0.0489081	0.749693	0.838971	Day10	0
ZBTB8OS	0.825177	3.13084e-12	ME04	data.CD16pos_D14_SLII.vs.all	0.304501	0.0419765	0.0738924	Day14	0
ZBTB8OS	0.825177	3.13084e-12	ME04	data.CD16pos_D17_SLII.vs.all	0.4406	0.00245292	0.00768357	Day17	0
NRAS	0.769766	6.40845e-10	ME09	data.D0_SLII.vs.all	0.00626049	0.967443	0.973403	Day0	0
NRAS	0.769766	6.40845e-10	ME09	data.BULK_D10_SLII.vs.all	0.194769	0.199806	0.332399	Day10	0
NRAS	0.769766	6.40845e-10	ME09	data.CD16pos_D14_SLII.vs.all	-0.108714	0.477166	0.56711	Day14	0
NRAS	0.769766	6.40845e-10	ME09	data.CD16pos_D17_SLII.vs.all	-0.0737212	0.63032	0.708271	Day17	0
SIKE1	-0.648512	1.45508e-06	ME05	data.D0_SLII.vs.all	0.141932	0.352353	0.404814	Day0	0
SIKE1	-0.648512	1.45508e-06	ME05	data.BULK_D10_SLII.vs.all	0.251765	0.0952442	0.192113	Day10	0
SIKE1	-0.648512	1.45508e-06	ME05	data.CD16pos_D14_SLII.vs.all	-0.0404636	0.791851	0.842898	Day14	0
SIKE1	-0.648512	1.45508e-06	ME05	data.CD16pos_D17_SLII.vs.all	-0.329198	0.0272346	0.0509072	Day17	0
SPTA1	-0.58631	2.31505e-05	ME05	data.D0_SLII.vs.all	0.379296	0.0101814	0.0152598	Day0	0
SPTA1	-0.58631	2.31505e-05	ME05	data.BULK_D10_SLII.vs.all	-0.291883	0.0517139	0.120291	Day10	0
SPTA1	-0.58631	2.31505e-05	ME05	data.CD16pos_D14_SLII.vs.all	-0.0456292	0.765985	0.822711	Day14	0
SPTA1	-0.58631	2.31505e-05	ME05	data.CD16pos_D17_SLII.vs.all	-0.0696489	0.64938	0.725292	Day17	0
ZRANB2	0.927949	4.81245e-20	ME01	data.D0_SLII.vs.all	0.805137	2.60527e-11	1.27385e-10	Day0	0
ZRANB2	0.927949	4.81245e-20	ME01	data.BULK_D10_SLII.vs.all	0.226047	0.135411	0.248907	Day10	0
ZRANB2	0.927949	4.81245e-20	ME01	data.CD16pos_D14_SLII.vs.all	-0.458736	0.00152778	0.00613611	Day14	0
ZRANB2	0.927949	4.81245e-20	ME01	data.CD16pos_D17_SLII.vs.all	-0.550869	8.81208e-05	0.000895568	Day17	0
CERS2	0.447877	0.00203476	ME02	data.D0_SLII.vs.all	-0.413147	0.00479179	0.00748616	Day0	0
CERS2	0.447877	0.00203476	ME02	data.BULK_D10_SLII.vs.all	0.110836	0.468559	0.611435	Day10	0
CERS2	0.447877	0.00203476	ME02	data.CD16pos_D14_SLII.vs.all	0.207033	0.172386	0.242977	Day14	0
CERS2	0.447877	0.00203476	ME02	data.CD16pos_D17_SLII.vs.all	0.105859	0.488881	0.575154	Day17	0
PRUNE1	0.718914	2.66307e-08	ME04	data.D0_SLII.vs.all	-0.482959	0.00077866	0.00135094	Day0	1
PRUNE1	0.718914	2.66307e-08	ME04	data.BULK_D10_SLII.vs.all	-0.42709	0.00343377	0.0144425	Day10	1
PRUNE1	0.718914	2.66307e-08	ME04	data.CD16pos_D14_SLII.vs.all	0.494641	0.000552495	0.00355382	Day14	1
PRUNE1	0.718914	2.66307e-08	ME04	data.CD16pos_D17_SLII.vs.all	0.374636	0.0112287	0.0246156	Day17	1
FH	0.911454	3.42365e-18	ME01	data.D0_SLII.vs.all	0.654217	1.09369e-06	2.71935e-06	Day0	1
FH	0.911454	3.42365e-18	ME01	data.BULK_D10_SLII.vs.all	0.423683	0.00372986	0.0155072	Day10	1
FH	0.911454	3.42365e-18	ME01	data.CD16pos_D14_SLII.vs.all	-0.456867	0.00160607	0.00629625	Day14	1
FH	0.911454	3.42365e-18	ME01	data.CD16pos_D17_SLII.vs.all	-0.580585	2.90349e-05	0.000549375	Day17	1
ATAD3A	0.893351	1.5517e-16	ME01	data.D0_SLII.vs.all	0.821602	4.65727e-12	2.58486e-11	Day0	0
ATAD3A	0.893351	1.5517e-16	ME01	data.BULK_D10_SLII.vs.all	0.0863035	0.572956	0.702122	Day10	0
ATAD3A	0.893351	1.5517e-16	ME01	data.CD16pos_D14_SLII.vs.all	-0.414089	0.00468714	0.0132157	Day14	0
ATAD3A	0.893351	1.5517e-16	ME01	data.CD16pos_D17_SLII.vs.all	-0.485577	0.000721778	0.00322356	Day17	0
SSU72	0.797604	5.43017e-11	ME07	data.D0_SLII.vs.all	-0.313387	0.0360616	0.0496154	Day0	0
SSU72	0.797604	5.43017e-11	ME07	data.BULK_D10_SLII.vs.all	0.227971	0.132028	0.243931	Day10	0
SSU72	0.797604	5.43017e-11	ME07	data.CD16pos_D14_SLII.vs.all	0.137771	0.366788	0.454756	Day14	0
SSU72	0.797604	5.43017e-11	ME07	data.CD16pos_D17_SLII.vs.all	-0.0305917	0.841882	0.882265	Day17	0
LBR	0.871959	6.33212e-15	ME02	data.D0_SLII.vs.all	-0.827197	2.49137e-12	1.43983e-11	Day0	0
LBR	0.871959	6.33212e-15	ME02	data.BULK_D10_SLII.vs.all	-0.0967854	0.527077	0.663319	Day10	0
LBR	0.871959	6.33212e-15	ME02	data.CD16pos_D14_SLII.vs.all	0.582273	2.71715e-05	0.00125098	Day14	0
LBR	0.871959	6.33212e-15	ME02	data.CD16pos_D17_SLII.vs.all	0.33247	0.0256535	0.0484802	Day17	0
FPGT	0.861483	3.07923e-14	ME08	data.D0_SLII.vs.all	-0.556135	7.2938e-05	0.000143327	Day0	0
FPGT	0.861483	3.07923e-14	ME08	data.BULK_D10_SLII.vs.all	0.484241	0.000750327	0.00435101	Day10	0
FPGT	0.861483	3.07923e-14	ME08	data.CD16pos_D14_SLII.vs.all	0.045951	0.764381	0.821503	Day14	0
FPGT	0.861483	3.07923e-14	ME08	data.CD16pos_D17_SLII.vs.all	0.0721723	0.637542	0.714397	Day17	0
RPRD2	0.830213	1.76186e-12	ME01	data.D0_SLII.vs.all	0.59645	1.53351e-05	3.27825e-05	Day0	1
RPRD2	0.830213	1.76186e-12	ME01	data.BULK_D10_SLII.vs.all	0.390481	0.00800372	0.0284043	Day10	1
RPRD2	0.830213	1.76186e-12	ME01	data.CD16pos_D14_SLII.vs.all	-0.40547	0.0057234	0.0152525	Day14	1
RPRD2	0.830213	1.76186e-12	ME01	data.CD16pos_D17_SLII.vs.all	-0.544184	0.000111522	0.00102415	Day17	1
RHEX	0.436528	0.00271857	ME01	data.D0_SLII.vs.all	0.350128	0.0183832	0.0264767	Day0	0
RHEX	0.436528	0.00271857	ME01	data.BULK_D10_SLII.vs.all	0.00350465	0.981771	0.989019	Day10	0
RHEX	0.436528	0.00271857	ME01	data.CD16pos_D14_SLII.vs.all	-0.172176	0.25807	0.340454	Day14	0
RHEX	0.436528	0.00271857	ME01	data.CD16pos_D17_SLII.vs.all	-0.181122	0.233776	0.312795	Day17	0
SRGAP2	0.904072	1.77556e-17	ME02	data.D0_SLII.vs.all	-0.874941	3.93525e-15	3.54276e-14	Day0	0
SRGAP2	0.904072	1.77556e-17	ME02	data.BULK_D10_SLII.vs.all	0.136255	0.372135	0.521735	Day10	0
SRGAP2	0.904072	1.77556e-17	ME02	data.CD16pos_D14_SLII.vs.all	0.431131	0.00310952	0.00980749	Day14	0
SRGAP2	0.904072	1.77556e-17	ME02	data.CD16pos_D17_SLII.vs.all	0.320563	0.0318012	0.0578733	Day17	0
IKBKE	0.552157	8.41632e-05	ME06	data.D0_SLII.vs.all	0.482655	0.000785505	0.00136178	Day0	0
IKBKE	0.552157	8.41632e-05	ME06	data.BULK_D10_SLII.vs.all	-0.148543	0.330139	0.477032	Day10	0
IKBKE	0.552157	8.41632e-05	ME06	data.CD16pos_D14_SLII.vs.all	-0.33569	0.0241732	0.0471237	Day14	0
IKBKE	0.552157	8.41632e-05	ME06	data.CD16pos_D17_SLII.vs.all	-0.0126032	0.934512	0.953055	Day17	0
RASSF5	0.952503	7.9245e-24	ME04	data.D0_SLII.vs.all	-0.822864	4.05218e-12	2.26737e-11	Day0	0
RASSF5	0.952503	7.9245e-24	ME04	data.BULK_D10_SLII.vs.all	-0.24219	0.108955	0.211317	Day10	0
RASSF5	0.952503	7.9245e-24	ME04	data.CD16pos_D14_SLII.vs.all	0.553961	7.88901e-05	0.00171805	Day14	0
RASSF5	0.952503	7.9245e-24	ME04	data.CD16pos_D17_SLII.vs.all	0.487972	0.000673044	0.00308411	Day17	0
EIF2D	0.885345	6.77355e-16	ME03	data.D0_SLII.vs.all	0.709264	4.93635e-08	1.48524e-07	Day0	1
EIF2D	0.885345	6.77355e-16	ME03	data.BULK_D10_SLII.vs.all	0.358548	0.0155824	0.0480429	Day10	1
EIF2D	0.885345	6.77355e-16	ME03	data.CD16pos_D14_SLII.vs.all	-0.59512	1.61996e-05	0.000966339	Day14	1
EIF2D	0.885345	6.77355e-16	ME03	data.CD16pos_D17_SLII.vs.all	-0.438464	0.00258927	0.00797592	Day17	1
CROCC	0.849267	1.66702e-13	ME06	data.D0_SLII.vs.all	0.841122	4.7428e-13	3.13747e-12	Day0	0
CROCC	0.849267	1.66702e-13	ME06	data.BULK_D10_SLII.vs.all	-0.267234	0.0759558	0.162374	Day10	0
CROCC	0.849267	1.66702e-13	ME06	data.CD16pos_D14_SLII.vs.all	-0.299496	0.0456424	0.0792174	Day14	0
CROCC	0.849267	1.66702e-13	ME06	data.CD16pos_D17_SLII.vs.all	-0.299904	0.0453345	0.0780217	Day17	0
CENPL	-0.559471	6.4599e-05	ME05	data.D0_SLII.vs.all	0.0557537	0.716033	0.754645	Day0	0
CENPL	-0.559471	6.4599e-05	ME05	data.BULK_D10_SLII.vs.all	0.317966	0.0332918	0.0872353	Day10	0
CENPL	-0.559471	6.4599e-05	ME05	data.CD16pos_D14_SLII.vs.all	-0.139558	0.360545	0.448556	Day14	0
CENPL	-0.559471	6.4599e-05	ME05	data.CD16pos_D17_SLII.vs.all	-0.203807	0.179321	0.250436	Day17	0
RABGAP1L	0.776319	3.69997e-10	ME10	data.D0_SLII.vs.all	0.29625	0.0481562	0.0650939	Day0	0
RABGAP1L	0.776319	3.69997e-10	ME10	data.BULK_D10_SLII.vs.all	-0.461059	0.00143518	0.00718636	Day10	0
RABGAP1L	0.776319	3.69997e-10	ME10	data.CD16pos_D14_SLII.vs.all	0.164291	0.280839	0.365432	Day14	0
RABGAP1L	0.776319	3.69997e-10	ME10	data.CD16pos_D17_SLII.vs.all	-0.0434981	0.776627	0.831797	Day17	0
CD101	0.749894	3.05411e-09	ME02	data.D0_SLII.vs.all	-0.699273	9.11611e-08	2.64537e-07	Day0	0
CD101	0.749894	3.05411e-09	ME02	data.BULK_D10_SLII.vs.all	-0.188839	0.214113	0.349385	Day10	0
CD101	0.749894	3.05411e-09	ME02	data.CD16pos_D14_SLII.vs.all	0.413213	0.00478438	0.0133909	Day14	0
CD101	0.749894	3.05411e-09	ME02	data.CD16pos_D17_SLII.vs.all	0.456871	0.00160591	0.00572287	Day17	0
NPL	0.978223	5.35411e-31	ME02	data.D0_SLII.vs.all	-0.968402	1.45262e-27	1.95391e-25	Day0	0
NPL	0.978223	5.35411e-31	ME02	data.BULK_D10_SLII.vs.all	0.10524	0.491441	0.632632	Day10	0
NPL	0.978223	5.35411e-31	ME02	data.CD16pos_D14_SLII.vs.all	0.409759	0.0051852	0.0141602	Day14	0
NPL	0.978223	5.35411e-31	ME02	data.CD16pos_D17_SLII.vs.all	0.46345	0.00134511	0.00503406	Day17	0
RCC1	0.953609	4.82749e-24	ME01	data.D0_SLII.vs.all	0.826423	2.72016e-12	1.56415e-11	Day0	0
RCC1	0.953609	4.82749e-24	ME01	data.BULK_D10_SLII.vs.all	0.189888	0.211532	0.346327	Day10	0
RCC1	0.953609	4.82749e-24	ME01	data.CD16pos_D14_SLII.vs.all	-0.44839	0.0020078	0.00729369	Day14	0
RCC1	0.953609	4.82749e-24	ME01	data.CD16pos_D17_SLII.vs.all	-0.549793	9.15564e-05	0.000910256	Day17	0
ADPRS	0.305608	0.0411994	ME05	data.D0_SLII.vs.all	0.176525	0.246056	0.29269	Day0	0
ADPRS	0.305608	0.0411994	ME05	data.BULK_D10_SLII.vs.all	-0.108752	0.477011	0.620015	Day10	0
ADPRS	0.305608	0.0411994	ME05	data.CD16pos_D14_SLII.vs.all	0.257186	0.0880962	0.138356	Day14	0
ADPRS	0.305608	0.0411994	ME05	data.CD16pos_D17_SLII.vs.all	-0.335341	0.0243301	0.0464785	Day17	0
TRAPPC3	0.925463	9.73165e-20	ME02	data.D0_SLII.vs.all	-0.900491	3.76415e-17	4.72931e-16	Day0	0
TRAPPC3	0.925463	9.73165e-20	ME02	data.BULK_D10_SLII.vs.all	0.0946029	0.536479	0.671578	Day10	0
TRAPPC3	0.925463	9.73165e-20	ME02	data.CD16pos_D14_SLII.vs.all	0.45995	0.00147872	0.00600237	Day14	0
TRAPPC3	0.925463	9.73165e-20	ME02	data.CD16pos_D17_SLII.vs.all	0.354969	0.0167253	0.0343211	Day17	0
MAP7D1	0.663322	6.84729e-07	ME04	data.D0_SLII.vs.all	-0.217896	0.150461	0.18719	Day0	1
MAP7D1	0.663322	6.84729e-07	ME04	data.BULK_D10_SLII.vs.all	-0.764572	9.77971e-10	5.24131e-08	Day10	1
MAP7D1	0.663322	6.84729e-07	ME04	data.CD16pos_D14_SLII.vs.all	0.380992	0.00982167	0.0230821	Day14	1
MAP7D1	0.663322	6.84729e-07	ME04	data.CD16pos_D17_SLII.vs.all	0.528487	0.000190207	0.00139255	Day17	1
ZNF362	0.800967	3.92741e-11	ME01	data.D0_SLII.vs.all	0.788003	1.32575e-10	5.79278e-10	Day0	0
ZNF362	0.800967	3.92741e-11	ME01	data.BULK_D10_SLII.vs.all	-0.0799553	0.6016	0.726965	Day10	0
ZNF362	0.800967	3.92741e-11	ME01	data.CD16pos_D14_SLII.vs.all	-0.225073	0.137147	0.200134	Day14	0
ZNF362	0.800967	3.92741e-11	ME01	data.CD16pos_D17_SLII.vs.all	-0.490607	0.000622846	0.00292252	Day17	0
S100A6	0.942336	4.63185e-22	ME02	data.D0_SLII.vs.all	-0.896327	8.70607e-17	1.04048e-15	Day0	0
S100A6	0.942336	4.63185e-22	ME02	data.BULK_D10_SLII.vs.all	-0.103972	0.496705	0.636897	Day10	0
S100A6	0.942336	4.63185e-22	ME02	data.CD16pos_D14_SLII.vs.all	0.548177	9.69437e-05	0.00181902	Day14	0
S100A6	0.942336	4.63185e-22	ME02	data.CD16pos_D17_SLII.vs.all	0.442196	0.00235523	0.00744558	Day17	0
S100A4	0.905271	1.37175e-17	ME04	data.D0_SLII.vs.all	-0.624752	4.49517e-06	1.0255e-05	Day0	1
S100A4	0.905271	1.37175e-17	ME04	data.BULK_D10_SLII.vs.all	-0.486678	0.000698998	0.00410541	Day10	1
S100A4	0.905271	1.37175e-17	ME04	data.CD16pos_D14_SLII.vs.all	0.66284	7.02178e-07	0.00022221	Day14	1
S100A4	0.905271	1.37175e-17	ME04	data.CD16pos_D17_SLII.vs.all	0.402128	0.00617573	0.0153221	Day17	1
SNAPIN	0.819117	6.10604e-12	ME09	data.D0_SLII.vs.all	-0.215282	0.155541	0.19274	Day0	0
SNAPIN	0.819117	6.10604e-12	ME09	data.BULK_D10_SLII.vs.all	0.329456	0.0271073	0.0741452	Day10	0
SNAPIN	0.819117	6.10604e-12	ME09	data.CD16pos_D14_SLII.vs.all	0.0625647	0.683063	0.753225	Day14	0
SNAPIN	0.819117	6.10604e-12	ME09	data.CD16pos_D17_SLII.vs.all	-0.145287	0.340969	0.42824	Day17	0
MRPS15	0.863271	2.37251e-14	ME03	data.D0_SLII.vs.all	0.536179	0.000146903	0.000278308	Day0	1
MRPS15	0.863271	2.37251e-14	ME03	data.BULK_D10_SLII.vs.all	0.484082	0.000753778	0.00436364	Day10	1
MRPS15	0.863271	2.37251e-14	ME03	data.CD16pos_D14_SLII.vs.all	-0.446228	0.00212353	0.00755571	Day14	1
MRPS15	0.863271	2.37251e-14	ME03	data.CD16pos_D17_SLII.vs.all	-0.527819	0.000194463	0.00141465	Day17	1
STX6	0.766097	8.64845e-10	ME04	data.D0_SLII.vs.all	-0.697995	9.84253e-08	2.84413e-07	Day0	0
STX6	0.766097	8.64845e-10	ME04	data.BULK_D10_SLII.vs.all	-0.0581932	0.704161	0.805345	Day10	0
STX6	0.766097	8.64845e-10	ME04	data.CD16pos_D14_SLII.vs.all	0.49095	0.000616565	0.00375534	Day14	0
STX6	0.766097	8.64845e-10	ME04	data.CD16pos_D17_SLII.vs.all	0.259683	0.0849466	0.132303	Day17	0
TMED5	0.898853	5.25737e-17	ME02	data.D0_SLII.vs.all	-0.880731	1.50824e-15	1.46968e-14	Day0	0
TMED5	0.898853	5.25737e-17	ME02	data.BULK_D10_SLII.vs.all	0.147627	0.333164	0.480451	Day10	0
TMED5	0.898853	5.25737e-17	ME02	data.CD16pos_D14_SLII.vs.all	0.363002	0.0142537	0.030768	Day14	0
TMED5	0.898853	5.25737e-17	ME02	data.CD16pos_D17_SLII.vs.all	0.384196	0.00917177	0.0209449	Day17	0
KDM1A	0.951709	1.12277e-23	ME03	data.D0_SLII.vs.all	0.729664	1.29881e-08	4.23874e-08	Day0	1
KDM1A	0.951709	1.12277e-23	ME03	data.BULK_D10_SLII.vs.all	0.391776	0.00777976	0.0277531	Day10	1
KDM1A	0.951709	1.12277e-23	ME03	data.CD16pos_D14_SLII.vs.all	-0.520862	0.000244242	0.00255801	Day14	1
KDM1A	0.951709	1.12277e-23	ME03	data.CD16pos_D17_SLII.vs.all	-0.563178	5.63581e-05	0.000726723	Day17	1
PTPN7	0.959077	3.4379e-25	ME09	data.D0_SLII.vs.all	-0.196943	0.194734	0.236941	Day0	0
PTPN7	0.959077	3.4379e-25	ME09	data.BULK_D10_SLII.vs.all	0.421657	0.00391633	0.0160971	Day10	0
PTPN7	0.959077	3.4379e-25	ME09	data.CD16pos_D14_SLII.vs.all	-0.0129638	0.932643	0.950235	Day14	0
PTPN7	0.959077	3.4379e-25	ME09	data.CD16pos_D17_SLII.vs.all	-0.171496	0.259984	0.342058	Day17	0
SIPA1L2	0.842531	3.97528e-13	ME02	data.D0_SLII.vs.all	-0.797106	5.69395e-11	2.66261e-10	Day0	0
SIPA1L2	0.842531	3.97528e-13	ME02	data.BULK_D10_SLII.vs.all	-0.130526	0.392762	0.540816	Day10	0
SIPA1L2	0.842531	3.97528e-13	ME02	data.CD16pos_D14_SLII.vs.all	0.468617	0.00116741	0.00526526	Day14	0
SIPA1L2	0.842531	3.97528e-13	ME02	data.CD16pos_D17_SLII.vs.all	0.446554	0.00210575	0.00688862	Day17	0
SRSF4	0.733356	1.007e-08	ME07	data.D0_SLII.vs.all	-0.0564024	0.71287	0.751658	Day0	0
SRSF4	0.733356	1.007e-08	ME07	data.BULK_D10_SLII.vs.all	-0.289393	0.0538348	0.123887	Day10	0
SRSF4	0.733356	1.007e-08	ME07	data.CD16pos_D14_SLII.vs.all	0.347906	0.0191893	0.0390272	Day14	0
SRSF4	0.733356	1.007e-08	ME07	data.CD16pos_D17_SLII.vs.all	-0.0297375	0.846243	0.885483	Day17	0
PEAR1	-0.612618	7.71916e-06	ME05	data.D0_SLII.vs.all	0.387581	0.00852572	0.0128825	Day0	0
PEAR1	-0.612618	7.71916e-06	ME05	data.BULK_D10_SLII.vs.all	-0.135174	0.375978	0.52518	Day10	0
PEAR1	-0.612618	7.71916e-06	ME05	data.CD16pos_D14_SLII.vs.all	-0.140377	0.357705	0.445508	Day14	0
PEAR1	-0.612618	7.71916e-06	ME05	data.CD16pos_D17_SLII.vs.all	-0.124934	0.413523	0.50235	Day17	0
ARHGEF11	0.89145	2.22455e-16	ME04	data.D0_SLII.vs.all	-0.715386	3.34701e-08	1.0287e-07	Day0	0
ARHGEF11	0.89145	2.22455e-16	ME04	data.BULK_D10_SLII.vs.all	-0.271423	0.0713017	0.154264	Day10	0
ARHGEF11	0.89145	2.22455e-16	ME04	data.CD16pos_D14_SLII.vs.all	0.560118	6.30839e-05	0.00156082	Day14	0
ARHGEF11	0.89145	2.22455e-16	ME04	data.CD16pos_D17_SLII.vs.all	0.400779	0.00636704	0.0157171	Day17	0
PMVK	0.792546	8.74048e-11	ME03	data.D0_SLII.vs.all	0.405294	0.0057464	0.00887619	Day0	1
PMVK	0.792546	8.74048e-11	ME03	data.BULK_D10_SLII.vs.all	0.468728	0.00116383	0.00609456	Day10	1
PMVK	0.792546	8.74048e-11	ME03	data.CD16pos_D14_SLII.vs.all	-0.37401	0.011376	0.0257364	Day14	1
PMVK	0.792546	8.74048e-11	ME03	data.CD16pos_D17_SLII.vs.all	-0.455265	0.00167602	0.00590221	Day17	1
PBXIP1	0.876735	2.93882e-15	ME14	data.D0_SLII.vs.all	0.779845	2.73244e-10	1.1381e-09	Day0	0
PBXIP1	0.876735	2.93882e-15	ME14	data.BULK_D10_SLII.vs.all	-0.649865	1.3605e-06	2.55033e-05	Day10	0
PBXIP1	0.876735	2.93882e-15	ME14	data.CD16pos_D14_SLII.vs.all	-0.016085	0.916478	0.937245	Day14	0
PBXIP1	0.876735	2.93882e-15	ME14	data.CD16pos_D17_SLII.vs.all	-0.175934	0.247666	0.329006	Day17	0
SHC1	0.910699	4.07767e-18	ME02	data.D0_SLII.vs.all	-0.911316	3.53499e-18	5.26031e-17	Day0	0
SHC1	0.910699	4.07767e-18	ME02	data.BULK_D10_SLII.vs.all	0.256884	0.088483	0.18168	Day10	0
SHC1	0.910699	4.07767e-18	ME02	data.CD16pos_D14_SLII.vs.all	0.409516	0.00521453	0.014215	Day14	0
SHC1	0.910699	4.07767e-18	ME02	data.CD16pos_D17_SLII.vs.all	0.26944	0.073476	0.117138	Day17	0
CKS1B	0.900134	4.05006e-17	ME03	data.D0_SLII.vs.all	0.320165	0.0320259	0.0444283	Day0	1
CKS1B	0.900134	4.05006e-17	ME03	data.BULK_D10_SLII.vs.all	0.747855	3.55554e-09	1.57361e-07	Day10	1
CKS1B	0.900134	4.05006e-17	ME03	data.CD16pos_D14_SLII.vs.all	-0.550218	9.01856e-05	0.00177899	Day14	1
CKS1B	0.900134	4.05006e-17	ME03	data.CD16pos_D17_SLII.vs.all	-0.446407	0.00211373	0.00690175	Day17	1
FLAD1	0.716862	3.04297e-08	ME01	data.D0_SLII.vs.all	0.738126	7.2037e-09	2.42837e-08	Day0	0
FLAD1	0.716862	3.04297e-08	ME01	data.BULK_D10_SLII.vs.all	-0.0722639	0.637114	0.756029	Day10	0
FLAD1	0.716862	3.04297e-08	ME01	data.CD16pos_D14_SLII.vs.all	-0.319209	0.0325711	0.0599994	Day14	0
FLAD1	0.716862	3.04297e-08	ME01	data.CD16pos_D17_SLII.vs.all	-0.353551	0.0171971	0.0350899	Day17	0
ZBTB7B	0.96426	1.969e-26	ME02	data.D0_SLII.vs.all	-0.948879	3.71228e-23	1.43069e-21	Day0	0
ZBTB7B	0.96426	1.969e-26	ME02	data.BULK_D10_SLII.vs.all	0.149409	0.327295	0.474482	Day10	0
ZBTB7B	0.96426	1.969e-26	ME02	data.CD16pos_D14_SLII.vs.all	0.404439	0.00585972	0.0155204	Day14	0
ZBTB7B	0.96426	1.969e-26	ME02	data.CD16pos_D17_SLII.vs.all	0.409294	0.00524134	0.0134725	Day17	0
ADAM15	0.453808	0.00174197	ME03	data.D0_SLII.vs.all	0.00990013	0.948536	0.95862	Day0	0
ADAM15	0.453808	0.00174197	ME03	data.BULK_D10_SLII.vs.all	0.452814	0.00178826	0.00862084	Day10	0
ADAM15	0.453808	0.00174197	ME03	data.CD16pos_D14_SLII.vs.all	-0.0196091	0.898266	0.923576	Day14	0
ADAM15	0.453808	0.00174197	ME03	data.CD16pos_D17_SLII.vs.all	-0.399877	0.00649774	0.01598	Day17	0
PEX11B	-0.516885	0.000277611	ME05	data.D0_SLII.vs.all	-0.0236279	0.877561	0.898296	Day0	0
PEX11B	-0.516885	0.000277611	ME05	data.BULK_D10_SLII.vs.all	-0.119564	0.434036	0.579277	Day10	0
PEX11B	-0.516885	0.000277611	ME05	data.CD16pos_D14_SLII.vs.all	0.123698	0.418193	0.507933	Day14	0
PEX11B	-0.516885	0.000277611	ME05	data.CD16pos_D17_SLII.vs.all	0.00807946	0.957991	0.97001	Day17	0
TXNIP	0.820522	5.24147e-12	ME04	data.D0_SLII.vs.all	-0.695741	1.12574e-07	3.22311e-07	Day0	0
TXNIP	0.820522	5.24147e-12	ME04	data.BULK_D10_SLII.vs.all	-0.16904	0.266975	0.410335	Day10	0
TXNIP	0.820522	5.24147e-12	ME04	data.CD16pos_D14_SLII.vs.all	0.550102	9.05573e-05	0.00177899	Day14	0
TXNIP	0.820522	5.24147e-12	ME04	data.CD16pos_D17_SLII.vs.all	0.298541	0.0463703	0.0794655	Day17	0
VAMP4	0.467101	0.00121724	ME01	data.D0_SLII.vs.all	0.431684	0.00306732	0.00492322	Day0	0
VAMP4	0.467101	0.00121724	ME01	data.BULK_D10_SLII.vs.all	0.0417295	0.785491	0.866173	Day10	0
VAMP4	0.467101	0.00121724	ME01	data.CD16pos_D14_SLII.vs.all	-0.321397	0.0313342	0.0580639	Day14	0
VAMP4	0.467101	0.00121724	ME01	data.CD16pos_D17_SLII.vs.all	-0.148033	0.331822	0.418899	Day17	0
RALGPS2	0.84069	5.00523e-13	ME01	data.D0_SLII.vs.all	0.80854	1.85023e-11	9.23098e-11	Day0	0
RALGPS2	0.84069	5.00523e-13	ME01	data.BULK_D10_SLII.vs.all	0.0406875	0.790725	0.86943	Day10	0
RALGPS2	0.84069	5.00523e-13	ME01	data.CD16pos_D14_SLII.vs.all	-0.52594	0.000206911	0.00244034	Day14	0
RALGPS2	0.84069	5.00523e-13	ME01	data.CD16pos_D17_SLII.vs.all	-0.319404	0.0324597	0.0588771	Day17	0
EIF4G3	0.728087	1.44613e-08	ME03	data.D0_SLII.vs.all	0.367335	0.0130546	0.0192384	Day0	0
EIF4G3	0.728087	1.44613e-08	ME03	data.BULK_D10_SLII.vs.all	0.480274	0.000841119	0.00474513	Day10	0
EIF4G3	0.728087	1.44613e-08	ME03	data.CD16pos_D14_SLII.vs.all	-0.30746	0.0399245	0.0708805	Day14	0
EIF4G3	0.728087	1.44613e-08	ME03	data.CD16pos_D17_SLII.vs.all	-0.494298	0.000558176	0.00271619	Day17	0
ITPKB	0.474723	0.000984647	ME04	data.D0_SLII.vs.all	-0.201345	0.184745	0.226191	Day0	0
ITPKB	0.474723	0.000984647	ME04	data.BULK_D10_SLII.vs.all	-0.285773	0.0570437	0.129662	Day10	0
ITPKB	0.474723	0.000984647	ME04	data.CD16pos_D14_SLII.vs.all	0.310833	0.0376867	0.0676783	Day14	0
ITPKB	0.474723	0.000984647	ME04	data.CD16pos_D17_SLII.vs.all	0.149004	0.328625	0.415706	Day17	0
S100A11	0.981134	2.51976e-32	ME02	data.D0_SLII.vs.all	-0.962889	4.36349e-26	3.72959e-24	Day0	0
S100A11	0.981134	2.51976e-32	ME02	data.BULK_D10_SLII.vs.all	0.0566698	0.711567	0.811125	Day10	0
S100A11	0.981134	2.51976e-32	ME02	data.CD16pos_D14_SLII.vs.all	0.473397	0.00102199	0.00489585	Day14	0
S100A11	0.981134	2.51976e-32	ME02	data.CD16pos_D17_SLII.vs.all	0.438232	0.00260444	0.0080072	Day17	0
ZDHHC18	0.804013	2.91282e-11	ME04	data.D0_SLII.vs.all	-0.578136	3.1948e-05	6.54414e-05	Day0	1
ZDHHC18	0.804013	2.91282e-11	ME04	data.BULK_D10_SLII.vs.all	-0.412682	0.00484415	0.0190763	Day10	1
ZDHHC18	0.804013	2.91282e-11	ME04	data.CD16pos_D14_SLII.vs.all	0.472	0.00106272	0.00498088	Day14	1
ZDHHC18	0.804013	2.91282e-11	ME04	data.CD16pos_D17_SLII.vs.all	0.479421	0.000861871	0.00366549	Day17	1
NUDC	0.750017	3.026e-09	ME03	data.D0_SLII.vs.all	0.595734	1.57952e-05	3.37134e-05	Day0	0
NUDC	0.750017	3.026e-09	ME03	data.BULK_D10_SLII.vs.all	0.248186	0.100204	0.199419	Day10	0
NUDC	0.750017	3.026e-09	ME03	data.CD16pos_D14_SLII.vs.all	-0.319824	0.0322197	0.0594958	Day14	0
NUDC	0.750017	3.026e-09	ME03	data.CD16pos_D17_SLII.vs.all	-0.500403	0.000464356	0.00242981	Day17	0
CEP85	0.770837	5.86533e-10	ME03	data.D0_SLII.vs.all	0.320622	0.031768	0.0441061	Day0	1
CEP85	0.770837	5.86533e-10	ME03	data.BULK_D10_SLII.vs.all	0.534429	0.000155879	0.00123622	Day10	1
CEP85	0.770837	5.86533e-10	ME03	data.CD16pos_D14_SLII.vs.all	-0.415228	0.00456332	0.0129357	Day14	1
CEP85	0.770837	5.86533e-10	ME03	data.CD16pos_D17_SLII.vs.all	-0.388803	0.00830223	0.0193653	Day17	1
NDC1	0.713492	3.77849e-08	ME03	data.D0_SLII.vs.all	0.170586	0.262561	0.31044	Day0	0
NDC1	0.713492	3.77849e-08	ME03	data.BULK_D10_SLII.vs.all	0.584126	2.52525e-05	0.000286809	Day10	0
NDC1	0.713492	3.77849e-08	ME03	data.CD16pos_D14_SLII.vs.all	-0.283117	0.059494	0.0987967	Day14	0
NDC1	0.713492	3.77849e-08	ME03	data.CD16pos_D17_SLII.vs.all	-0.41583	0.00449898	0.0120653	Day17	0
SRSF10	0.924328	1.33135e-19	ME01	data.D0_SLII.vs.all	0.705647	6.18184e-08	1.83185e-07	Day0	1
SRSF10	0.924328	1.33135e-19	ME01	data.BULK_D10_SLII.vs.all	0.374491	0.0112626	0.0370203	Day10	1
SRSF10	0.924328	1.33135e-19	ME01	data.CD16pos_D14_SLII.vs.all	-0.532256	0.000167721	0.00220837	Day14	1
SRSF10	0.924328	1.33135e-19	ME01	data.CD16pos_D17_SLII.vs.all	-0.512131	0.00032288	0.00194636	Day17	1
DNM3	0.831153	1.57926e-12	ME09	data.D0_SLII.vs.all	0.0293418	0.848265	0.872562	Day0	0
DNM3	0.831153	1.57926e-12	ME09	data.BULK_D10_SLII.vs.all	-0.0583052	0.703618	0.805276	Day10	0
DNM3	0.831153	1.57926e-12	ME09	data.CD16pos_D14_SLII.vs.all	-0.0210933	0.89061	0.917974	Day14	0
DNM3	0.831153	1.57926e-12	ME09	data.CD16pos_D17_SLII.vs.all	0.0444906	0.771665	0.827387	Day17	0
ARID1A	0.954142	3.78544e-24	ME07	data.D0_SLII.vs.all	-0.000813679	0.995767	0.996785	Day0	0
ARID1A	0.954142	3.78544e-24	ME07	data.BULK_D10_SLII.vs.all	0.0950537	0.53453	0.670157	Day10	0
ARID1A	0.954142	3.78544e-24	ME07	data.CD16pos_D14_SLII.vs.all	-0.0691821	0.651579	0.723742	Day14	0
ARID1A	0.954142	3.78544e-24	ME07	data.CD16pos_D17_SLII.vs.all	-0.0159835	0.917003	0.939883	Day17	0
WDR47	0.848567	1.82825e-13	ME04	data.D0_SLII.vs.all	-0.769485	6.55855e-10	2.56363e-09	Day0	0
WDR47	0.848567	1.82825e-13	ME04	data.BULK_D10_SLII.vs.all	-0.0951159	0.534262	0.670025	Day10	0
WDR47	0.848567	1.82825e-13	ME04	data.CD16pos_D14_SLII.vs.all	0.471264	0.00108475	0.00505186	Day14	0
WDR47	0.848567	1.82825e-13	ME04	data.CD16pos_D17_SLII.vs.all	0.384256	0.00915992	0.0209248	Day17	0
PYCR2	0.784162	1.87068e-10	ME03	data.D0_SLII.vs.all	0.651284	1.26751e-06	3.11989e-06	Day0	0
PYCR2	0.784162	1.87068e-10	ME03	data.BULK_D10_SLII.vs.all	0.270815	0.071963	0.155339	Day10	0
PYCR2	0.784162	1.87068e-10	ME03	data.CD16pos_D14_SLII.vs.all	-0.368701	0.0126949	0.0280342	Day14	0
PYCR2	0.784162	1.87068e-10	ME03	data.CD16pos_D17_SLII.vs.all	-0.527545	0.000196235	0.00142001	Day17	0
NRDC	0.913692	2.02001e-18	ME02	data.D0_SLII.vs.all	-0.906449	1.06073e-17	1.46116e-16	Day0	0
NRDC	0.913692	2.02001e-18	ME02	data.BULK_D10_SLII.vs.all	0.1655	0.277268	0.422023	Day10	0
NRDC	0.913692	2.02001e-18	ME02	data.CD16pos_D14_SLII.vs.all	0.32238	0.030791	0.0572429	Day14	0
NRDC	0.913692	2.02001e-18	ME02	data.CD16pos_D17_SLII.vs.all	0.43437	0.00286938	0.00856942	Day17	0
FAF1	0.913305	2.21521e-18	ME11	data.D0_SLII.vs.all	0.189678	0.212045	0.256187	Day0	0
FAF1	0.913305	2.21521e-18	ME11	data.BULK_D10_SLII.vs.all	0.689091	1.66133e-07	4.30066e-06	Day10	0
FAF1	0.913305	2.21521e-18	ME11	data.CD16pos_D14_SLII.vs.all	-0.326114	0.0287987	0.0543333	Day14	0
FAF1	0.913305	2.21521e-18	ME11	data.CD16pos_D17_SLII.vs.all	-0.486871	0.000695069	0.00314939	Day17	0
PRRC2C	0.40657	0.00558096	ME05	data.D0_SLII.vs.all	0.248317	0.100019	0.128033	Day0	0
PRRC2C	0.40657	0.00558096	ME05	data.BULK_D10_SLII.vs.all	0.0881877	0.564576	0.69608	Day10	0
PRRC2C	0.40657	0.00558096	ME05	data.CD16pos_D14_SLII.vs.all	-0.344261	0.0205762	0.0413212	Day14	0
PRRC2C	0.40657	0.00558096	ME05	data.CD16pos_D17_SLII.vs.all	0.0161752	0.916011	0.939287	Day17	0
TARS2	0.967663	2.37005e-27	ME01	data.D0_SLII.vs.all	0.775764	3.87906e-10	1.58207e-09	Day0	0
TARS2	0.967663	2.37005e-27	ME01	data.BULK_D10_SLII.vs.all	0.306251	0.0407532	0.100997	Day10	0
TARS2	0.967663	2.37005e-27	ME01	data.CD16pos_D14_SLII.vs.all	-0.486685	0.000698854	0.00394904	Day14	0
TARS2	0.967663	2.37005e-27	ME01	data.CD16pos_D17_SLII.vs.all	-0.566093	5.05639e-05	0.000686635	Day17	0
TDRKH	0.536232	0.000146636	ME03	data.D0_SLII.vs.all	0.27091	0.07186	0.0941841	Day0	0
TDRKH	0.536232	0.000146636	ME03	data.BULK_D10_SLII.vs.all	0.334561	0.0246838	0.0691711	Day10	0
TDRKH	0.536232	0.000146636	ME03	data.CD16pos_D14_SLII.vs.all	-0.293453	0.0504107	0.0857683	Day14	0
TDRKH	0.536232	0.000146636	ME03	data.CD16pos_D17_SLII.vs.all	-0.280078	0.0624006	0.101921	Day17	0
NOTCH2	0.928375	4.255e-20	ME04	data.D0_SLII.vs.all	-0.772804	4.97883e-10	1.99386e-09	Day0	0
NOTCH2	0.928375	4.255e-20	ME04	data.BULK_D10_SLII.vs.all	-0.223097	0.140722	0.256538	Day10	0
NOTCH2	0.928375	4.255e-20	ME04	data.CD16pos_D14_SLII.vs.all	0.458042	0.00155643	0.00618245	Day14	0
NOTCH2	0.928375	4.255e-20	ME04	data.CD16pos_D17_SLII.vs.all	0.516561	0.000280504	0.00177678	Day17	0
SEMA4A	0.958175	5.44669e-25	ME02	data.D0_SLII.vs.all	-0.942502	4.35971e-22	1.2781e-20	Day0	0
SEMA4A	0.958175	5.44669e-25	ME02	data.BULK_D10_SLII.vs.all	0.154547	0.310742	0.457016	Day10	0
SEMA4A	0.958175	5.44669e-25	ME02	data.CD16pos_D14_SLII.vs.all	0.410644	0.00507987	0.0139672	Day14	0
SEMA4A	0.958175	5.44669e-25	ME02	data.CD16pos_D17_SLII.vs.all	0.392065	0.00773046	0.0183944	Day17	0
CCNL2	0.441303	0.00240944	ME05	data.D0_SLII.vs.all	0.0837807	0.584264	0.633084	Day0	0
CCNL2	0.441303	0.00240944	ME05	data.BULK_D10_SLII.vs.all	-0.239677	0.112792	0.216313	Day10	0
CCNL2	0.441303	0.00240944	ME05	data.CD16pos_D14_SLII.vs.all	-0.0545738	0.721799	0.785585	Day14	0
CCNL2	0.441303	0.00240944	ME05	data.CD16pos_D17_SLII.vs.all	0.187589	0.217217	0.293965	Day17	0
ZNF644	0.804563	2.7583e-11	ME01	data.D0_SLII.vs.all	0.553559	8.00375e-05	0.000156427	Day0	1
ZNF644	0.804563	2.7583e-11	ME01	data.BULK_D10_SLII.vs.all	0.416716	0.00440575	0.0177056	Day10	1
ZNF644	0.804563	2.7583e-11	ME01	data.CD16pos_D14_SLII.vs.all	-0.530916	0.000175423	0.00224935	Day14	1
ZNF644	0.804563	2.7583e-11	ME01	data.CD16pos_D17_SLII.vs.all	-0.399578	0.00654156	0.0160785	Day17	1
MEF2D	0.812813	1.19227e-11	ME10	data.D0_SLII.vs.all	0.120788	0.429312	0.48415	Day0	0
MEF2D	0.812813	1.19227e-11	ME10	data.BULK_D10_SLII.vs.all	-0.216576	0.153011	0.272851	Day10	0
MEF2D	0.812813	1.19227e-11	ME10	data.CD16pos_D14_SLII.vs.all	0.182825	0.229334	0.309386	Day14	0
MEF2D	0.812813	1.19227e-11	ME10	data.CD16pos_D17_SLII.vs.all	-0.107712	0.481261	0.567688	Day17	0
MUC1	0.856111	6.59606e-14	ME11	data.D0_SLII.vs.all	0.195266	0.198639	0.241264	Day0	1
MUC1	0.856111	6.59606e-14	ME11	data.BULK_D10_SLII.vs.all	0.689294	1.64191e-07	4.26647e-06	Day10	1
MUC1	0.856111	6.59606e-14	ME11	data.CD16pos_D14_SLII.vs.all	-0.447144	0.00207384	0.00743677	Day14	1
MUC1	0.856111	6.59606e-14	ME11	data.CD16pos_D17_SLII.vs.all	-0.371613	0.0119563	0.0258821	Day17	1
GBP5	0.239818	0.112574	ME05	data.D0_SLII.vs.all	0.0199082	0.896722	0.915676	Day0	0
GBP5	0.239818	0.112574	ME05	data.BULK_D10_SLII.vs.all	-0.205072	0.176578	0.303059	Day10	0
GBP5	0.239818	0.112574	ME05	data.CD16pos_D14_SLII.vs.all	-0.122221	0.423818	0.513492	Day14	0
GBP5	0.239818	0.112574	ME05	data.CD16pos_D17_SLII.vs.all	0.287807	0.0552225	0.0920823	Day17	0
ELOA	0.769249	6.68691e-10	ME03	data.D0_SLII.vs.all	0.465124	0.00128507	0.00216333	Day0	1
ELOA	0.769249	6.68691e-10	ME03	data.BULK_D10_SLII.vs.all	0.445729	0.00215108	0.00992446	Day10	1
ELOA	0.769249	6.68691e-10	ME03	data.CD16pos_D14_SLII.vs.all	-0.418155	0.00425806	0.0123473	Day14	1
ELOA	0.769249	6.68691e-10	ME03	data.CD16pos_D17_SLII.vs.all	-0.450146	0.00191796	0.00644644	Day17	1
HMGCL	0.604578	1.0911e-05	ME05	data.D0_SLII.vs.all	-0.0983098	0.520559	0.573845	Day0	0
HMGCL	0.604578	1.0911e-05	ME05	data.BULK_D10_SLII.vs.all	-0.230229	0.128139	0.23822	Day10	0
HMGCL	0.604578	1.0911e-05	ME05	data.CD16pos_D14_SLII.vs.all	0.178067	0.241888	0.322831	Day14	0
HMGCL	0.604578	1.0911e-05	ME05	data.CD16pos_D17_SLII.vs.all	0.128492	0.400241	0.489073	Day17	0
FUCA1	0.868798	1.03513e-14	ME02	data.D0_SLII.vs.all	-0.890045	2.8912e-16	3.1532e-15	Day0	0
FUCA1	0.868798	1.03513e-14	ME02	data.BULK_D10_SLII.vs.all	0.314697	0.0352506	0.0910806	Day10	0
FUCA1	0.868798	1.03513e-14	ME02	data.CD16pos_D14_SLII.vs.all	0.142442	0.350609	0.438137	Day14	0
FUCA1	0.868798	1.03513e-14	ME02	data.CD16pos_D17_SLII.vs.all	0.462949	0.00136354	0.0050842	Day17	0
ALDH9A1	0.799859	4.3726e-11	ME10	data.D0_SLII.vs.all	0.304026	0.0423141	0.0576056	Day0	0
ALDH9A1	0.799859	4.3726e-11	ME10	data.BULK_D10_SLII.vs.all	-0.428272	0.003336	0.0141612	Day10	0
ALDH9A1	0.799859	4.3726e-11	ME10	data.CD16pos_D14_SLII.vs.all	-0.0964056	0.528708	0.617036	Day14	0
ALDH9A1	0.799859	4.3726e-11	ME10	data.CD16pos_D17_SLII.vs.all	0.179767	0.237352	0.317023	Day17	0
TRMT13	0.581249	2.8289e-05	ME01	data.D0_SLII.vs.all	0.53102	0.000174812	0.000328371	Day0	0
TRMT13	0.581249	2.8289e-05	ME01	data.BULK_D10_SLII.vs.all	0.0445576	0.771331	0.855766	Day10	0
TRMT13	0.581249	2.8289e-05	ME01	data.CD16pos_D14_SLII.vs.all	-0.317311	0.0336773	0.0616893	Day14	0
TRMT13	0.581249	2.8289e-05	ME01	data.CD16pos_D17_SLII.vs.all	-0.254013	0.0922271	0.141824	Day17	0
CSRP1	0.733738	9.80591e-09	ME01	data.D0_SLII.vs.all	0.624035	4.64416e-06	1.05844e-05	Day0	0
CSRP1	0.733738	9.80591e-09	ME01	data.BULK_D10_SLII.vs.all	0.14412	0.344903	0.492702	Day10	0
CSRP1	0.733738	9.80591e-09	ME01	data.CD16pos_D14_SLII.vs.all	0.0579189	0.705493	0.772865	Day14	0
CSRP1	0.733738	9.80591e-09	ME01	data.CD16pos_D17_SLII.vs.all	-0.812315	1.25569e-11	8.61404e-08	Day17	0
IPO9	0.806556	2.2608e-11	ME09	data.D0_SLII.vs.all	0.0651359	0.670763	0.713843	Day0	0
IPO9	0.806556	2.2608e-11	ME09	data.BULK_D10_SLII.vs.all	0.380996	0.00982067	0.0332035	Day10	0
IPO9	0.806556	2.2608e-11	ME09	data.CD16pos_D14_SLII.vs.all	-0.134868	0.377071	0.465738	Day14	0
IPO9	0.806556	2.2608e-11	ME09	data.CD16pos_D17_SLII.vs.all	-0.274892	0.0676203	0.109121	Day17	0
RBM8A	0.91677	9.54712e-19	ME01	data.D0_SLII.vs.all	0.847911	1.99237e-13	1.38057e-12	Day0	0
RBM8A	0.91677	9.54712e-19	ME01	data.BULK_D10_SLII.vs.all	0.0870606	0.569582	0.699612	Day10	0
RBM8A	0.91677	9.54712e-19	ME01	data.CD16pos_D14_SLII.vs.all	-0.314318	0.0354834	0.0643617	Day14	0
RBM8A	0.91677	9.54712e-19	ME01	data.CD16pos_D17_SLII.vs.all	-0.612342	7.81263e-06	0.00039092	Day17	0
CAPZA1	0.969444	7.13749e-28	ME02	data.D0_SLII.vs.all	-0.945674	1.32875e-22	4.36134e-21	Day0	0
CAPZA1	0.969444	7.13749e-28	ME02	data.BULK_D10_SLII.vs.all	0.0555665	0.716947	0.81428	Day10	0
CAPZA1	0.969444	7.13749e-28	ME02	data.CD16pos_D14_SLII.vs.all	0.461234	0.00142838	0.00588886	Day14	0
CAPZA1	0.969444	7.13749e-28	ME02	data.CD16pos_D17_SLII.vs.all	0.434178	0.00288312	0.00859176	Day17	0
MOV10	0.759118	1.50715e-09	ME01	data.D0_SLII.vs.all	0.79398	7.64736e-11	3.50206e-10	Day0	0
MOV10	0.759118	1.50715e-09	ME01	data.BULK_D10_SLII.vs.all	-0.085677	0.575755	0.704702	Day10	0
MOV10	0.759118	1.50715e-09	ME01	data.CD16pos_D14_SLII.vs.all	-0.558121	6.78615e-05	0.00160469	Day14	0
MOV10	0.759118	1.50715e-09	ME01	data.CD16pos_D17_SLII.vs.all	-0.158361	0.298806	0.383644	Day17	0
TAF12	0.764258	1.003e-09	ME07	data.D0_SLII.vs.all	-0.223329	0.1403	0.175438	Day0	0
TAF12	0.764258	1.003e-09	ME07	data.BULK_D10_SLII.vs.all	0.0372982	0.807814	0.880598	Day10	0
TAF12	0.764258	1.003e-09	ME07	data.CD16pos_D14_SLII.vs.all	0.172027	0.258489	0.340876	Day14	0
TAF12	0.764258	1.003e-09	ME07	data.CD16pos_D17_SLII.vs.all	0.0175643	0.908827	0.934848	Day17	0
EPRS1	0.957083	9.3747e-25	ME11	data.D0_SLII.vs.all	0.120533	0.430294	0.48506	Day0	0
EPRS1	0.957083	9.3747e-25	ME11	data.BULK_D10_SLII.vs.all	0.716107	3.19503e-08	1.02901e-06	Day10	0
EPRS1	0.957083	9.3747e-25	ME11	data.CD16pos_D14_SLII.vs.all	-0.313267	0.0361367	0.0653912	Day14	0
EPRS1	0.957083	9.3747e-25	ME11	data.CD16pos_D17_SLII.vs.all	-0.45501	0.00168742	0.00591803	Day17	0
BPNT1	0.675272	3.61285e-07	ME09	data.D0_SLII.vs.all	-0.0774243	0.613192	0.66005	Day0	0
BPNT1	0.675272	3.61285e-07	ME09	data.BULK_D10_SLII.vs.all	0.0163375	0.915171	0.947574	Day10	0
BPNT1	0.675272	3.61285e-07	ME09	data.CD16pos_D14_SLII.vs.all	0.230646	0.127429	0.188033	Day14	0
BPNT1	0.675272	3.61285e-07	ME09	data.CD16pos_D17_SLII.vs.all	-0.168	0.269973	0.352764	Day17	0
IARS2	0.615869	6.69287e-06	ME03	data.D0_SLII.vs.all	0.18548	0.222525	0.267388	Day0	0
IARS2	0.615869	6.69287e-06	ME03	data.BULK_D10_SLII.vs.all	0.443983	0.00224993	0.0103172	Day10	0
IARS2	0.615869	6.69287e-06	ME03	data.CD16pos_D14_SLII.vs.all	-0.168509	0.268501	0.351981	Day14	0
IARS2	0.615869	6.69287e-06	ME03	data.CD16pos_D17_SLII.vs.all	-0.418568	0.00421642	0.0114906	Day17	0
RAB3GAP2	0.872989	5.38023e-15	ME02	data.D0_SLII.vs.all	-0.893017	1.65381e-16	1.88772e-15	Day0	0
RAB3GAP2	0.872989	5.38023e-15	ME02	data.BULK_D10_SLII.vs.all	0.377637	0.0105441	0.0350789	Day10	0
RAB3GAP2	0.872989	5.38023e-15	ME02	data.CD16pos_D14_SLII.vs.all	0.177307	0.243939	0.32486	Day14	0
RAB3GAP2	0.872989	5.38023e-15	ME02	data.CD16pos_D17_SLII.vs.all	0.374125	0.0113489	0.0248098	Day17	0
HSD17B7	0.727302	1.52516e-08	ME02	data.D0_SLII.vs.all	-0.720501	2.40024e-08	7.50826e-08	Day0	0
HSD17B7	0.727302	1.52516e-08	ME02	data.BULK_D10_SLII.vs.all	0.105955	0.488484	0.630142	Day10	0
HSD17B7	0.727302	1.52516e-08	ME02	data.CD16pos_D14_SLII.vs.all	0.460769	0.00144646	0.00592402	Day14	0
HSD17B7	0.727302	1.52516e-08	ME02	data.CD16pos_D17_SLII.vs.all	0.163893	0.282025	0.365381	Day17	0
MACF1	0.864634	1.94016e-14	ME01	data.D0_SLII.vs.all	0.869214	9.70971e-15	8.29497e-14	Day0	0
MACF1	0.864634	1.94016e-14	ME01	data.BULK_D10_SLII.vs.all	-0.013102	0.931926	0.956895	Day10	0
MACF1	0.864634	1.94016e-14	ME01	data.CD16pos_D14_SLII.vs.all	-0.510583	0.000339004	0.00283571	Day14	0
MACF1	0.864634	1.94016e-14	ME01	data.CD16pos_D17_SLII.vs.all	-0.34678	0.019609	0.0390246	Day17	0
F5	0.6563	9.83913e-07	ME04	data.D0_SLII.vs.all	-0.557392	6.9688e-05	0.000137453	Day0	0
F5	0.6563	9.83913e-07	ME04	data.BULK_D10_SLII.vs.all	-0.212694	0.16069	0.282649	Day10	0
F5	0.6563	9.83913e-07	ME04	data.CD16pos_D14_SLII.vs.all	0.401001	0.00633514	0.0164742	Day14	0
F5	0.6563	9.83913e-07	ME04	data.CD16pos_D17_SLII.vs.all	0.34878	0.0188689	0.0377818	Day17	0
PPCS	0.889686	3.0896e-16	ME02	data.D0_SLII.vs.all	-0.881084	1.42029e-15	1.39188e-14	Day0	0
PPCS	0.889686	3.0896e-16	ME02	data.BULK_D10_SLII.vs.all	0.124357	0.415699	0.561721	Day10	0
PPCS	0.889686	3.0896e-16	ME02	data.CD16pos_D14_SLII.vs.all	0.533514	0.000160768	0.00217483	Day14	0
PPCS	0.889686	3.0896e-16	ME02	data.CD16pos_D17_SLII.vs.all	0.235084	0.120067	0.177133	Day17	0
CSDE1	0.468633	0.00116689	ME03	data.D0_SLII.vs.all	0.139631	0.360293	0.412968	Day0	0
CSDE1	0.468633	0.00116689	ME03	data.BULK_D10_SLII.vs.all	0.379068	0.0102306	0.034235	Day10	0
CSDE1	0.468633	0.00116689	ME03	data.CD16pos_D14_SLII.vs.all	-0.340542	0.0220774	0.0437593	Day14	0
CSDE1	0.468633	0.00116689	ME03	data.CD16pos_D17_SLII.vs.all	-0.141968	0.352228	0.440204	Day17	0
CYB5R1	0.780319	2.62212e-10	ME04	data.D0_SLII.vs.all	-0.415213	0.0045649	0.00715122	Day0	1
CYB5R1	0.780319	2.62212e-10	ME04	data.BULK_D10_SLII.vs.all	-0.639428	2.26507e-06	3.99699e-05	Day10	1
CYB5R1	0.780319	2.62212e-10	ME04	data.CD16pos_D14_SLII.vs.all	0.465066	0.00128711	0.00554412	Day14	1
CYB5R1	0.780319	2.62212e-10	ME04	data.CD16pos_D17_SLII.vs.all	0.528532	0.000189922	0.00139195	Day17	1
CHI3L1	0.953946	4.14071e-24	ME02	data.D0_SLII.vs.all	-0.938556	1.74575e-21	4.62387e-20	Day0	0
CHI3L1	0.953946	4.14071e-24	ME02	data.BULK_D10_SLII.vs.all	0.17529	0.249429	0.391082	Day10	0
CHI3L1	0.953946	4.14071e-24	ME02	data.CD16pos_D14_SLII.vs.all	0.368512	0.0127441	0.0281199	Day14	0
CHI3L1	0.953946	4.14071e-24	ME02	data.CD16pos_D17_SLII.vs.all	0.411488	0.004981	0.0130468	Day17	0
UBR4	0.80913	1.74251e-11	ME02	data.D0_SLII.vs.all	-0.805621	2.48269e-11	1.21826e-10	Day0	0
UBR4	0.80913	1.74251e-11	ME02	data.BULK_D10_SLII.vs.all	0.0102478	0.946732	0.966599	Day10	0
UBR4	0.80913	1.74251e-11	ME02	data.CD16pos_D14_SLII.vs.all	0.29189	0.0517075	0.0875404	Day14	0
UBR4	0.80913	1.74251e-11	ME02	data.CD16pos_D17_SLII.vs.all	0.504461	0.000410099	0.00223276	Day17	0
MRTO4	0.856316	6.41097e-14	ME03	data.D0_SLII.vs.all	0.679367	2.88232e-07	7.74491e-07	Day0	0
MRTO4	0.856316	6.41097e-14	ME03	data.BULK_D10_SLII.vs.all	0.298815	0.0461609	0.11076	Day10	0
MRTO4	0.856316	6.41097e-14	ME03	data.CD16pos_D14_SLII.vs.all	-0.359156	0.0153951	0.0326531	Day14	0
MRTO4	0.856316	6.41097e-14	ME03	data.CD16pos_D17_SLII.vs.all	-0.590499	1.95609e-05	0.000464318	Day17	0
AKR7A2	0.83683	8.0398e-13	ME01	data.D0_SLII.vs.all	0.693672	1.27205e-07	3.61335e-07	Day0	0
AKR7A2	0.83683	8.0398e-13	ME01	data.BULK_D10_SLII.vs.all	0.190369	0.210354	0.344892	Day10	0
AKR7A2	0.83683	8.0398e-13	ME01	data.CD16pos_D14_SLII.vs.all	-0.359829	0.01519	0.0323218	Day14	0
AKR7A2	0.83683	8.0398e-13	ME01	data.CD16pos_D17_SLII.vs.all	-0.506038	0.000390597	0.00218913	Day17	0
RABIF	0.96471	1.50658e-26	ME02	data.D0_SLII.vs.all	-0.935753	4.42906e-21	1.08901e-19	Day0	0
RABIF	0.96471	1.50658e-26	ME02	data.BULK_D10_SLII.vs.all	0.0674404	0.65981	0.773726	Day10	0
RABIF	0.96471	1.50658e-26	ME02	data.CD16pos_D14_SLII.vs.all	0.500182	0.000467488	0.00327293	Day14	0
RABIF	0.96471	1.50658e-26	ME02	data.CD16pos_D17_SLII.vs.all	0.374569	0.0112443	0.0246362	Day17	0
CHIT1	0.875609	3.53179e-15	ME02	data.D0_SLII.vs.all	-0.84948	1.62076e-13	1.13918e-12	Day0	0
CHIT1	0.875609	3.53179e-15	ME02	data.BULK_D10_SLII.vs.all	0.131516	0.389149	0.537568	Day10	0
CHIT1	0.875609	3.53179e-15	ME02	data.CD16pos_D14_SLII.vs.all	0.372849	0.011654	0.0262421	Day14	0
CHIT1	0.875609	3.53179e-15	ME02	data.CD16pos_D17_SLII.vs.all	0.35767	0.0158565	0.0327538	Day17	0
SETDB1	0.631015	3.36981e-06	ME01	data.D0_SLII.vs.all	0.627711	3.92617e-06	9.05632e-06	Day0	0
SETDB1	0.631015	3.36981e-06	ME01	data.BULK_D10_SLII.vs.all	0.0374456	0.807069	0.880065	Day10	0
SETDB1	0.631015	3.36981e-06	ME01	data.CD16pos_D14_SLII.vs.all	-0.512158	0.000322603	0.00276962	Day14	0
SETDB1	0.631015	3.36981e-06	ME01	data.CD16pos_D17_SLII.vs.all	-0.149423	0.32725	0.414118	Day17	0
DNAJC11	0.971518	1.60778e-28	ME01	data.D0_SLII.vs.all	0.858823	4.50753e-14	3.43574e-13	Day0	0
DNAJC11	0.971518	1.60778e-28	ME01	data.BULK_D10_SLII.vs.all	0.157769	0.300638	0.446789	Day10	0
DNAJC11	0.971518	1.60778e-28	ME01	data.CD16pos_D14_SLII.vs.all	-0.399056	0.00661869	0.0169799	Day14	0
DNAJC11	0.971518	1.60778e-28	ME01	data.CD16pos_D17_SLII.vs.all	-0.602475	1.19263e-05	0.000426116	Day17	0
PRDM2	0.455745	0.00165477	ME05	data.D0_SLII.vs.all	-0.29221	0.0514405	0.0691247	Day0	0
PRDM2	0.455745	0.00165477	ME05	data.BULK_D10_SLII.vs.all	0.504143	0.000414132	0.00269539	Day10	0
PRDM2	0.455745	0.00165477	ME05	data.CD16pos_D14_SLII.vs.all	0.0378343	0.805105	0.853107	Day14	0
PRDM2	0.455745	0.00165477	ME05	data.CD16pos_D17_SLII.vs.all	-0.201639	0.184091	0.256367	Day17	0
EMC1	0.826066	2.83247e-12	ME11	data.D0_SLII.vs.all	0.160686	0.291675	0.3411	Day0	0
EMC1	0.826066	2.83247e-12	ME11	data.BULK_D10_SLII.vs.all	0.571329	4.15058e-05	0.000427939	Day10	0
EMC1	0.826066	2.83247e-12	ME11	data.CD16pos_D14_SLII.vs.all	-0.452249	0.00181509	0.00682305	Day14	0
EMC1	0.826066	2.83247e-12	ME11	data.CD16pos_D17_SLII.vs.all	-0.225224	0.136877	0.19788	Day17	0
DPH5	0.669555	4.92326e-07	ME01	data.D0_SLII.vs.all	0.545736	0.000105636	0.000203043	Day0	0
DPH5	0.669555	4.92326e-07	ME01	data.BULK_D10_SLII.vs.all	0.166582	0.274095	0.418914	Day10	0
DPH5	0.669555	4.92326e-07	ME01	data.CD16pos_D14_SLII.vs.all	-0.326799	0.028445	0.053815	Day14	0
DPH5	0.669555	4.92326e-07	ME01	data.CD16pos_D17_SLII.vs.all	-0.369616	0.0124588	0.0267252	Day17	0
C1orf50	0.0215688	0.88816	ME05	data.D0_SLII.vs.all	0.253498	0.0929123	0.119561	Day0	0
C1orf50	0.0215688	0.88816	ME05	data.BULK_D10_SLII.vs.all	0.0116576	0.939417	0.96142	Day10	0
C1orf50	0.0215688	0.88816	ME05	data.CD16pos_D14_SLII.vs.all	-0.00481499	0.974958	0.980245	Day14	0
C1orf50	0.0215688	0.88816	ME05	data.CD16pos_D17_SLII.vs.all	-0.259227	0.0855148	0.133009	Day17	0
TAL1	0.909356	5.54353e-18	ME06	data.D0_SLII.vs.all	0.904713	1.54734e-17	2.06112e-16	Day0	0
TAL1	0.909356	5.54353e-18	ME06	data.BULK_D10_SLII.vs.all	-0.29983	0.0453898	0.109562	Day10	0
TAL1	0.909356	5.54353e-18	ME06	data.CD16pos_D14_SLII.vs.all	-0.289845	0.053445	0.0900817	Day14	0
TAL1	0.909356	5.54353e-18	ME06	data.CD16pos_D17_SLII.vs.all	-0.343662	0.0208123	0.0409676	Day17	0
EDEM3	0.535255	0.000151582	ME05	data.D0_SLII.vs.all	-0.517792	0.000269655	0.000493157	Day0	0
EDEM3	0.535255	0.000151582	ME05	data.BULK_D10_SLII.vs.all	0.674311	3.8076e-07	8.76514e-06	Day10	0
EDEM3	0.535255	0.000151582	ME05	data.CD16pos_D14_SLII.vs.all	-0.18302	0.228828	0.308765	Day14	0
EDEM3	0.535255	0.000151582	ME05	data.CD16pos_D17_SLII.vs.all	0.0908754	0.552722	0.638006	Day17	0
ARPC5	0.981884	1.06132e-32	ME02	data.D0_SLII.vs.all	-0.971469	1.66777e-28	2.93357e-26	Day0	0
ARPC5	0.981884	1.06132e-32	ME02	data.BULK_D10_SLII.vs.all	0.154465	0.311001	0.457194	Day10	0
ARPC5	0.981884	1.06132e-32	ME02	data.CD16pos_D14_SLII.vs.all	0.401677	0.00623912	0.0163032	Day14	0
ARPC5	0.981884	1.06132e-32	ME02	data.CD16pos_D17_SLII.vs.all	0.430072	0.00319178	0.00925819	Day17	0
SMG7	0.597892	1.44462e-05	ME04	data.D0_SLII.vs.all	-0.360438	0.0150063	0.0219261	Day0	0
SMG7	0.597892	1.44462e-05	ME04	data.BULK_D10_SLII.vs.all	-0.343087	0.0210405	0.060825	Day10	0
SMG7	0.597892	1.44462e-05	ME04	data.CD16pos_D14_SLII.vs.all	0.25353	0.0928695	0.144348	Day14	0
SMG7	0.597892	1.44462e-05	ME04	data.CD16pos_D17_SLII.vs.all	0.417242	0.00435123	0.0117703	Day17	0
CLCC1	0.774857	4.18912e-10	ME03	data.D0_SLII.vs.all	0.463644	0.00133801	0.00224859	Day0	0
CLCC1	0.774857	4.18912e-10	ME03	data.BULK_D10_SLII.vs.all	0.37969	0.0100968	0.0339363	Day10	0
CLCC1	0.774857	4.18912e-10	ME03	data.CD16pos_D14_SLII.vs.all	-0.295712	0.0485835	0.0833416	Day14	0
CLCC1	0.774857	4.18912e-10	ME03	data.CD16pos_D17_SLII.vs.all	-0.511375	0.000330668	0.00197565	Day17	0
SMAP2	0.958186	5.4158e-25	ME04	data.D0_SLII.vs.all	-0.78086	2.50145e-10	1.04634e-09	Day0	0
SMAP2	0.958186	5.4158e-25	ME04	data.BULK_D10_SLII.vs.all	-0.294096	0.0498855	0.117036	Day10	0
SMAP2	0.958186	5.4158e-25	ME04	data.CD16pos_D14_SLII.vs.all	0.531059	0.000174587	0.00224935	Day14	0
SMAP2	0.958186	5.4158e-25	ME04	data.CD16pos_D17_SLII.vs.all	0.515821	0.000287217	0.00179937	Day17	0
HP1BP3	0.509431	0.000351461	ME01	data.D0_SLII.vs.all	0.444467	0.00222213	0.00363381	Day0	0
HP1BP3	0.509431	0.000351461	ME01	data.BULK_D10_SLII.vs.all	0.0163227	0.915248	0.947574	Day10	0
HP1BP3	0.509431	0.000351461	ME01	data.CD16pos_D14_SLII.vs.all	-0.168036	0.269867	0.353502	Day14	0
HP1BP3	0.509431	0.000351461	ME01	data.CD16pos_D17_SLII.vs.all	-0.291195	0.0522926	0.0878803	Day17	0
PIK3C2B	0.904739	1.53894e-17	ME06	data.D0_SLII.vs.all	0.894225	1.31185e-16	1.52273e-15	Day0	0
PIK3C2B	0.904739	1.53894e-17	ME06	data.BULK_D10_SLII.vs.all	-0.286887	0.0560402	0.127975	Day10	0
PIK3C2B	0.904739	1.53894e-17	ME06	data.CD16pos_D14_SLII.vs.all	-0.23221	0.124797	0.185145	Day14	0
PIK3C2B	0.904739	1.53894e-17	ME06	data.CD16pos_D17_SLII.vs.all	-0.402515	0.00612182	0.0152158	Day17	0
VPS72	0.805769	2.44609e-11	ME01	data.D0_SLII.vs.all	0.609075	9.0012e-06	1.98101e-05	Day0	0
VPS72	0.805769	2.44609e-11	ME01	data.BULK_D10_SLII.vs.all	0.332433	0.0256711	0.0710177	Day10	0
VPS72	0.805769	2.44609e-11	ME01	data.CD16pos_D14_SLII.vs.all	-0.357214	0.0160004	0.0337005	Day14	0
VPS72	0.805769	2.44609e-11	ME01	data.CD16pos_D17_SLII.vs.all	-0.552558	8.29641e-05	0.000865674	Day17	0
WDR77	0.828651	2.11001e-12	ME03	data.D0_SLII.vs.all	0.633005	3.0708e-06	7.16276e-06	Day0	0
WDR77	0.828651	2.11001e-12	ME03	data.BULK_D10_SLII.vs.all	0.310893	0.0376482	0.0955222	Day10	0
WDR77	0.828651	2.11001e-12	ME03	data.CD16pos_D14_SLII.vs.all	-0.316749	0.0340102	0.0621829	Day14	0
WDR77	0.828651	2.11001e-12	ME03	data.CD16pos_D17_SLII.vs.all	-0.597469	1.47019e-05	0.000432631	Day17	0
ATP5PB	0.556876	7.10059e-05	ME01	data.D0_SLII.vs.all	0.334687	0.0246265	0.034768	Day0	0
ATP5PB	0.556876	7.10059e-05	ME01	data.BULK_D10_SLII.vs.all	0.355405	0.0165822	0.0504899	Day10	0
ATP5PB	0.556876	7.10059e-05	ME01	data.CD16pos_D14_SLII.vs.all	-0.298031	0.0467634	0.0807896	Day14	0
ATP5PB	0.556876	7.10059e-05	ME01	data.CD16pos_D17_SLII.vs.all	-0.358132	0.0157119	0.0324844	Day17	0
C1orf162	0.95301	6.32202e-24	ME02	data.D0_SLII.vs.all	-0.944456	2.11415e-22	6.65277e-21	Day0	0
C1orf162	0.95301	6.32202e-24	ME02	data.BULK_D10_SLII.vs.all	0.185927	0.221393	0.358366	Day10	0
C1orf162	0.95301	6.32202e-24	ME02	data.CD16pos_D14_SLII.vs.all	0.427783	0.0033762	0.0104187	Day14	0
C1orf162	0.95301	6.32202e-24	ME02	data.CD16pos_D17_SLII.vs.all	0.348497	0.0189721	0.0379442	Day17	0
RAP1A	0.95282	6.88376e-24	ME02	data.D0_SLII.vs.all	-0.92745	5.55443e-20	1.10125e-18	Day0	0
RAP1A	0.95282	6.88376e-24	ME02	data.BULK_D10_SLII.vs.all	0.0157106	0.918415	0.94865	Day10	0
RAP1A	0.95282	6.88376e-24	ME02	data.CD16pos_D14_SLII.vs.all	0.410781	0.00506364	0.0139448	Day14	0
RAP1A	0.95282	6.88376e-24	ME02	data.CD16pos_D17_SLII.vs.all	0.502458	0.000436115	0.00234279	Day17	0
ATP1B1	0.948856	3.74819e-23	ME06	data.D0_SLII.vs.all	0.957521	7.55414e-25	4.42918e-23	Day0	0
ATP1B1	0.948856	3.74819e-23	ME06	data.BULK_D10_SLII.vs.all	-0.26424	0.0794276	0.167602	Day10	0
ATP1B1	0.948856	3.74819e-23	ME06	data.CD16pos_D14_SLII.vs.all	-0.372107	0.0118345	0.0265484	Day14	0
ATP1B1	0.948856	3.74819e-23	ME06	data.CD16pos_D17_SLII.vs.all	-0.3464	0.0197527	0.0392536	Day17	0
SELENOF	0.687732	1.79659e-07	ME02	data.D0_SLII.vs.all	-0.675008	3.6653e-07	9.66704e-07	Day0	0
SELENOF	0.687732	1.79659e-07	ME02	data.BULK_D10_SLII.vs.all	0.111421	0.466201	0.610448	Day10	0
SELENOF	0.687732	1.79659e-07	ME02	data.CD16pos_D14_SLII.vs.all	0.187929	0.216369	0.294153	Day14	0
SELENOF	0.687732	1.79659e-07	ME02	data.CD16pos_D17_SLII.vs.all	0.386296	0.00876621	0.0201799	Day17	0
HS2ST1	0.768882	6.89161e-10	ME07	data.D0_SLII.vs.all	-0.0808825	0.597378	0.64556	Day0	0
HS2ST1	0.768882	6.89161e-10	ME07	data.BULK_D10_SLII.vs.all	-0.033117	0.829017	0.894613	Day10	0
HS2ST1	0.768882	6.89161e-10	ME07	data.CD16pos_D14_SLII.vs.all	0.157332	0.301995	0.387448	Day14	0
HS2ST1	0.768882	6.89161e-10	ME07	data.CD16pos_D17_SLII.vs.all	-0.0464945	0.761675	0.81908	Day17	0
AGTRAP	0.984319	4.87744e-34	ME02	data.D0_SLII.vs.all	-0.970278	3.97004e-28	6.18966e-26	Day0	0
AGTRAP	0.984319	4.87744e-34	ME02	data.BULK_D10_SLII.vs.all	0.0992743	0.516456	0.653911	Day10	0
AGTRAP	0.984319	4.87744e-34	ME02	data.CD16pos_D14_SLII.vs.all	0.438539	0.00258436	0.00859365	Day14	0
AGTRAP	0.984319	4.87744e-34	ME02	data.CD16pos_D17_SLII.vs.all	0.441942	0.00237055	0.00748928	Day17	0
MTHFR	0.905813	1.21924e-17	ME04	data.D0_SLII.vs.all	-0.821732	4.59134e-12	2.55033e-11	Day0	0
MTHFR	0.905813	1.21924e-17	ME04	data.BULK_D10_SLII.vs.all	-0.0325381	0.831962	0.896697	Day10	0
MTHFR	0.905813	1.21924e-17	ME04	data.CD16pos_D14_SLII.vs.all	0.422394	0.00384758	0.0115159	Day14	0
MTHFR	0.905813	1.21924e-17	ME04	data.CD16pos_D17_SLII.vs.all	0.428769	0.00329562	0.0094832	Day17	0
PMF1	0.864645	1.9371e-14	ME10	data.D0_SLII.vs.all	0.192887	0.204273	0.247582	Day0	0
PMF1	0.864645	1.9371e-14	ME10	data.BULK_D10_SLII.vs.all	-0.234089	0.121689	0.229149	Day10	0
PMF1	0.864645	1.9371e-14	ME10	data.CD16pos_D14_SLII.vs.all	0.0664499	0.66451	0.735722	Day14	0
PMF1	0.864645	1.9371e-14	ME10	data.CD16pos_D17_SLII.vs.all	-0.0475948	0.756206	0.815143	Day17	0
NFYC	0.907645	8.14438e-18	ME07	data.D0_SLII.vs.all	-0.0345723	0.821622	0.8491	Day0	0
NFYC	0.907645	8.14438e-18	ME07	data.BULK_D10_SLII.vs.all	0.0213939	0.889061	0.931993	Day10	0
NFYC	0.907645	8.14438e-18	ME07	data.CD16pos_D14_SLII.vs.all	0.0769053	0.615581	0.694043	Day14	0
NFYC	0.907645	8.14438e-18	ME07	data.CD16pos_D17_SLII.vs.all	-0.0616845	0.687293	0.758416	Day17	0
SRSF11	0.815601	8.89682e-12	ME01	data.D0_SLII.vs.all	0.777081	3.46704e-10	1.42419e-09	Day0	0
SRSF11	0.815601	8.89682e-12	ME01	data.BULK_D10_SLII.vs.all	0.0716374	0.640044	0.757279	Day10	0
SRSF11	0.815601	8.89682e-12	ME01	data.CD16pos_D14_SLII.vs.all	-0.400206	0.00644973	0.0166963	Day14	0
SRSF11	0.815601	8.89682e-12	ME01	data.CD16pos_D17_SLII.vs.all	-0.441673	0.00238684	0.00752408	Day17	0
GPR137B	-0.463165	0.00135555	ME05	data.D0_SLII.vs.all	0.160883	0.291077	0.340458	Day0	0
GPR137B	-0.463165	0.00135555	ME05	data.BULK_D10_SLII.vs.all	0.0391539	0.798445	0.874694	Day10	0
GPR137B	-0.463165	0.00135555	ME05	data.CD16pos_D14_SLII.vs.all	-0.205749	0.175122	0.246221	Day14	0
GPR137B	-0.463165	0.00135555	ME05	data.CD16pos_D17_SLII.vs.all	0.00945043	0.950871	0.96508	Day17	0
ERO1B	0.34159	0.0216456	ME01	data.D0_SLII.vs.all	0.37289	0.011644	0.0173008	Day0	0
ERO1B	0.34159	0.0216456	ME01	data.BULK_D10_SLII.vs.all	-0.0995877	0.515126	0.653071	Day10	0
ERO1B	0.34159	0.0216456	ME01	data.CD16pos_D14_SLII.vs.all	-0.257337	0.0879029	0.138084	Day14	0
ERO1B	0.34159	0.0216456	ME01	data.CD16pos_D17_SLII.vs.all	-0.025473	0.868081	0.903373	Day17	0
MTARC2	0.533966	0.000158338	ME03	data.D0_SLII.vs.all	0.200515	0.1866	0.228097	Day0	0
MTARC2	0.533966	0.000158338	ME03	data.BULK_D10_SLII.vs.all	0.38503	0.00900876	0.0310397	Day10	0
MTARC2	0.533966	0.000158338	ME03	data.CD16pos_D14_SLII.vs.all	-0.324275	0.0297659	0.0557755	Day14	0
MTARC2	0.533966	0.000158338	ME03	data.CD16pos_D17_SLII.vs.all	-0.224512	0.138155	0.199506	Day17	0
MTARC1	0.916103	1.12577e-18	ME02	data.D0_SLII.vs.all	-0.879682	1.80095e-15	1.72069e-14	Day0	0
MTARC1	0.916103	1.12577e-18	ME02	data.BULK_D10_SLII.vs.all	0.0288322	0.85087	0.906983	Day10	0
MTARC1	0.916103	1.12577e-18	ME02	data.CD16pos_D14_SLII.vs.all	0.494739	0.000550872	0.00355382	Day14	0
MTARC1	0.916103	1.12577e-18	ME02	data.CD16pos_D17_SLII.vs.all	0.358863	0.0154851	0.0321186	Day17	0
ATPAF1	0.735691	8.55503e-09	ME03	data.D0_SLII.vs.all	0.446333	0.00211778	0.00347144	Day0	1
ATPAF1	0.735691	8.55503e-09	ME03	data.BULK_D10_SLII.vs.all	0.396341	0.00703281	0.0255986	Day10	1
ATPAF1	0.735691	8.55503e-09	ME03	data.CD16pos_D14_SLII.vs.all	-0.420966	0.00398185	0.0117739	Day14	1
ATPAF1	0.735691	8.55503e-09	ME03	data.CD16pos_D17_SLII.vs.all	-0.383872	0.00923578	0.021049	Day17	1
SARS1	0.505214	0.000400682	ME02	data.D0_SLII.vs.all	-0.481687	0.00080771	0.0013971	Day0	0
SARS1	0.505214	0.000400682	ME02	data.BULK_D10_SLII.vs.all	0.0662863	0.665287	0.77755	Day10	0
SARS1	0.505214	0.000400682	ME02	data.CD16pos_D14_SLII.vs.all	0.55589	7.35874e-05	0.00167997	Day14	0
[truncated: 25,441 more rows]
