# Supplementary material for: Characterization of human CD34+ HSPC-derived neutrophils with limited myeloid-derived immunosuppressive cell activity
Source: iScience. 2025 Aug 20;28(9):113404. doi: 10.1016/j.isci.2025.113404 (PMC12496184; doi:10.1016/j.isci.2025.113404)
Supplement: Table S6. Presence or absence of each of the transcript/protein pairs in Mitocarta3.0, Recon3D or the list of granule related proteins — A. List of transcript/protein pairs which overlap with the genes available in mitocarta3.0, recon3D, or the complete list of granule-associated proteins. B. Values of the Fisher's exact test for each module when associated with mitocarta3.0, recon3D, or the complete list of granule-associated proteins. [file mmc6.xlsx]

## Sheet: ST6A. Gene specific
hugo_symbol	module	mitocarta3.0	recon3D	granule_proteins
PEX14	ME03	0	0	0
SLC2A5	ME03	0	1	1
NMNAT1	ME04	0	1	0
ALDH4A1	ME12	1	1	0
RER1	ME04	0	0	1
PANK4	ME04	0	1	0
RBP7	ME04	0	0	0
SZRD1	ME05	0	0	0
PHACTR4	ME01	0	0	0
SLC9A1	ME04	0	1	0
PAFAH2	ME08	0	1	0
PTAFR	ME02	0	0	1
EYA3	ME03	0	1	0
TNFRSF1B	ME04	0	0	0
UBE4B	ME04	0	1	0
AGO4	ME02	0	0	0
RRAGC	ME02	0	0	0
RCC2	ME03	0	0	0
PSMB2	ME09	0	0	1
THRAP3	ME10	0	0	0
PADI4	ME02	0	1	1
ZMYM4	ME01	0	0	0
RLF	ME05	0	0	0
GNL2	ME03	0	0	0
MYCBP	ME05	0	0	0
SMIM12	ME02	0	0	0
CZIB	ME05	0	0	0
OSBPL9	ME02	0	0	0
PARS2	ME01	1	1	0
ZYG11B	ME02	0	0	0
TXNDC12	ME02	0	0	0
PLPP3	ME05	0	0	0
SNIP1	ME07	0	0	0
CPT2	ME01	1	1	0
FOXJ3	ME05	0	0	0
TUT4	ME03	0	0	0
OMA1	ME03	1	0	0
USP1	ME03	0	1	0
GIPC2	ME06	0	0	0
AK4	ME03	1	1	0
ATG4C	ME03	0	0	0
KDM4A	ME05	0	0	0
PRPF38A	ME03	0	0	0
PIGK	ME12	0	1	1
DOCK7	ME01	0	0	0
NEGR1	ME06	0	0	0
KYAT3	ME08	1	0	0
DNTTIP2	ME01	0	0	0
DHCR24	ME02	0	1	0
GPX7	ME03	0	1	0
PKN2	ME04	0	1	0
ABCD3	ME12	1	1	0
CNN3	ME06	0	0	0
VAV3	ME06	0	0	0
DPYD	ME04	0	1	0
LRRC8D	ME03	0	0	0
ELAPOR1	ME04	0	0	0
PGM1	ME02	0	1	1
COA7	ME03	1	0	0
GCLM	ME02	0	1	0
SZT2	ME05	0	0	0
MAN1A2	ME01	0	1	0
TSPAN2	ME02	0	0	0
SLC35A3	ME01	0	1	0
AGL	ME08	0	1	1
RNPC3	ME07	0	0	0
SLC30A7	ME08	0	1	0
SEC22B	ME02	0	0	0
PTGFRN	ME05	0	0	0
ZNF326	ME06	0	0	0
GDAP2	ME02	0	0	0
WDR3	ME01	0	0	0
SLC22A15	ME02	0	0	0
CD53	ME04	0	0	1
TTF2	ME03	0	0	0
GTF2B	ME05	0	0	0
CSF1	ME05	0	0	0
TNFAIP8L2	ME02	0	0	0
MPC2	ME03	1	1	0
C1orf112	ME01	0	0	0
LAMC1	ME01	0	0	0
MGST3	ME01	1	1	0
ILF2	ME01	0	0	1
NME7	ME01	0	1	0
RCSD1	ME05	0	0	0
SFT2D2	ME03	0	0	0
UCK2	ME03	0	1	0
POU2F1	ME03	0	0	0
CD48	ME02	0	0	0
TPR	ME01	0	0	0
EXTL2	ME01	0	1	0
DDX59	ME04	0	0	0
NIBAN1	ME02	0	0	0
CD58	ME02	0	0	0
NUF2	ME13	0	0	0
SCYL3	ME01	0	0	0
TARBP1	ME01	0	0	0
SCCPDH	ME01	0	0	0
TFB2M	ME03	1	0	0
LYPLAL1	ME05	1	0	0
INTS7	ME01	0	0	0
PRDX6	ME03	1	1	1
SELL	ME04	0	0	1
RNF2	ME01	0	1	0
IVNS1ABP	ME02	0	0	0
TRMT1L	ME05	0	1	0
SOAT1	ME01	0	1	0
CNST	ME01	0	0	0
NID1	ME05	0	0	0
RRP15	ME01	0	0	0
RAB4A	ME01	0	0	0
TOMM20	ME03	1	0	0
TADA1	ME03	0	0	0
DHX9	ME01	0	0	0
BTF3L4	ME08	0	0	0
RGS18	ME02	0	0	0
GNPAT	ME12	0	1	1
ODR4	ME05	0	0	0
NSL1	ME03	0	0	0
GALNT2	ME02	0	1	0
EGLN1	ME02	0	0	0
PPP2R5A	ME02	0	0	0
RNASEL	ME02	0	0	0
PLA2G4A	ME05	0	1	0
LPGAT1	ME02	0	0	1
PFKFB2	ME05	0	1	0
TATDN3	ME07	0	0	0
SELP	ME06	0	0	0
ZNF672	ME07	0	0	0
EXOC8	ME02	0	0	0
NEK7	ME02	0	1	0
RPS6KC1	ME01	0	1	0
NUP133	ME01	0	0	0
FLVCR1	ME01	0	1	0
ADSS2	ME02	0	0	0
ACBD6	ME03	0	0	0
KIF14	ME05	0	0	0
SDCCAG8	ME01	0	0	0
ZNF281	ME02	0	0	0
ARID4B	ME10	0	0	0
SH3BP5L	ME02	0	0	0
NUCKS1	ME01	0	0	0
SMYD3	ME01	0	1	0
RAB29	ME05	0	0	0
RBM34	ME01	0	0	0
MUL1	ME04	1	1	0
CDA	ME02	0	1	1
CDC73	ME07	0	0	0
LRRC40	ME03	0	0	0
RPL11	ME03	0	0	0
PITHD1	ME01	0	0	0
LYPLA2	ME04	0	1	0
GALE	ME08	0	1	0
DUSP23	ME02	0	1	0
SLAMF8	ME05	0	0	0
ATP1A1	ME12	0	1	1
GBA	ME02	0	1	0
SCAMP3	ME03	0	0	0
CLK2	ME05	0	1	0
CD34	ME06	0	0	0
PGD	ME02	0	1	0
DFFA	ME06	0	0	0
SNRPE	ME01	0	0	0
SMPDL3B	ME03	0	0	0
C1orf131	ME01	0	0	0
TOE1	ME03	0	0	0
MMACHC	ME05	0	0	0
GCSAML	ME01	0	0	0
FAM102B	ME01	0	0	0
PRPF38B	ME10	0	0	0
STXBP3	ME04	0	0	1
DAP3	ME01	1	0	0
KHDC4	ME07	0	0	0
UBQLN4	ME01	0	0	0
SMG5	ME05	0	0	0
CCT3	ME11	0	0	1
GLUL	ME02	0	1	0
COA6	ME03	1	0	0
AHCTF1	ME05	0	0	0
FRRS1	ME03	0	0	0
PSMD4	ME05	0	0	1
TAGLN2	ME06	0	0	0
PEA15	ME06	0	0	0
H6PD	ME08	0	1	1
DDOST	ME13	0	1	1
FGGY	ME04	0	1	0
PRXL2B	ME14	0	0	0
DPM3	ME01	0	1	1
PLOD1	ME02	0	1	0
RBBP4	ME03	0	0	0
UFC1	ME09	0	0	0
PPOX	ME06	1	1	1
FCER1G	ME02	0	0	1
APOA2	ME02	0	1	0
TOMM40L	ME01	1	0	0
MFN2	ME02	1	0	0
ZMPSTE24	ME02	0	0	1
MTFR1L	ME01	1	0	0
STMN1	ME03	0	0	0
KIF2C	ME13	0	0	0
RPS8	ME03	0	0	0
EIF2B3	ME03	0	0	0
HECTD3	ME09	0	1	1
UROD	ME01	0	1	0
NOL9	ME01	0	1	0
LRRC8C	ME05	0	0	0
HEATR1	ME03	0	0	0
STX12	ME02	0	0	0
PPP1R8	ME01	0	0	0
THEMIS2	ME04	0	0	0
RPA2	ME07	0	0	0
ATP13A2	ME09	0	0	0
PADI2	ME02	0	1	1
MIA3	ME04	0	1	0
AIDA	ME01	0	0	0
BROX	ME02	0	0	0
PHGDH	ME01	0	1	0
LRRC47	ME10	0	0	0
DENND4B	ME04	0	0	0
CRTC2	ME04	0	0	0
RAB13	ME09	0	0	1
RPS27	ME03	0	0	0
C1orf52	ME05	0	0	0
DFFB	ME06	0	0	0
ACP6	ME05	1	1	0
FDPS	ME02	1	1	0
RO60	ME03	0	0	0
EBNA1BP2	ME01	0	0	0
WARS2	ME01	1	1	0
PACC1	ME01	0	0	0
RCOR3	ME10	0	0	0
POGK	ME03	0	0	0
RGL1	ME02	0	1	0
MEAF6	ME01	0	0	0
PPT1	ME02	0	1	0
LGALS8	ME03	0	0	0
MRPL20	ME01	1	0	0
ABCB10	ME03	1	0	0
URB2	ME01	0	0	0
MKNK1	ME02	0	1	0
IPO13	ME01	0	0	0
NADK	ME02	0	1	1
DR1	ME07	0	0	0
MAPKAPK2	ME02	0	1	0
PRMT6	ME01	0	0	0
SH3BGRL3	ME04	0	0	0
PEF1	ME02	0	0	0
ORC1	ME01	0	0	0
SDE2	ME06	0	0	0
ACBD3	ME02	0	0	0
NVL	ME03	0	0	0
CNIH4	ME02	0	0	0
PABPC4	ME03	0	0	0
ECM1	ME05	0	0	0
ENSA	ME08	0	0	0
GOLPH3L	ME03	0	0	0
MCL1	ME04	1	0	0
MRPL55	ME10	1	0	0
IBA57	ME01	1	0	0
TRIM11	ME05	0	1	0
PPIH	ME03	0	1	0
YBX1	ME03	0	0	1
P3H1	ME03	0	0	0
TXLNA	ME03	0	0	0
HDAC1	ME07	0	0	0
MARCKSL1	ME05	0	0	0
LAMTOR5	ME02	0	0	0
YTHDF2	ME03	0	0	0
MECR	ME01	1	1	0
DARS2	ME01	1	1	0
RC3H1	ME04	0	0	0
RAB7B	ME01	0	0	0
TSTD1	ME05	1	0	0
USF1	ME10	0	0	0
ARHGAP30	ME04	0	0	0
PFDN2	ME04	0	0	0
NIT1	ME04	1	0	0
COQ8A	ME05	1	0	0
NDUFS5	ME01	1	1	0
LRIF1	ME03	0	0	0
DENND2D	ME02	0	0	1
ARNT	ME05	0	0	0
PARP1	ME01	0	1	0
NDUFS2	ME07	1	1	0
PRDX1	ME06	0	1	0
NASP	ME01	0	0	0
SERBP1	ME03	0	0	0
MIER1	ME05	0	0	0
UCHL5	ME03	0	0	0
GMEB1	ME07	0	0	0
CC2D1B	ME04	0	0	0
ZC3H11A	ME07	0	0	0
CAP1	ME02	0	0	1
TMCO1	ME08	0	0	1
CDK11B	ME05	0	1	0
ACOT11	ME09	1	1	0
AKR1A1	ME01	0	1	0
CTSS	ME04	0	1	1
LIN9	ME01	0	0	0
RBMXL1	ME07	0	0	0
GBP1	ME06	0	0	0
GBP2	ME04	0	0	0
GBP4	ME06	0	0	0
AHDC1	ME06	0	0	0
FGR	ME02	0	1	1
DDAH1	ME03	0	1	0
SLC16A1	ME01	0	1	0
NOC2L	ME01	0	0	0
ISG15	ME10	0	0	0
MRPL37	ME01	1	0	0
COG2	ME03	0	0	0
UBE2Q1	ME02	0	1	0
EFCAB14	ME02	0	0	0
DUSP12	ME09	0	1	0
SLC30A1	ME02	0	1	0
RABGGTB	ME09	0	0	0
ELOVL1	ME02	0	1	0
MED8	ME05	0	0	0
AMPD2	ME04	0	1	0
IQGAP3	ME03	0	0	0
NAXE	ME01	1	0	0
MRPL24	ME01	1	0	0
PRCC	ME10	0	0	0
SASS6	ME05	0	0	0
DBT	ME06	1	1	0
RTCA	ME08	0	1	0
KHDRBS1	ME01	0	0	0
KPNA6	ME02	0	1	0
DDX20	ME03	0	0	0
RPL5	ME03	0	0	0
MTF2	ME03	0	0	0
ECE1	ME05	0	0	0
CRYZ	ME06	1	0	0
BOLA1	ME03	1	0	0
SV2A	ME03	0	0	0
SF3B4	ME07	0	0	0
FCGR1A	ME02	0	0	0
KIF21B	ME02	0	0	0
MTR	ME03	0	1	0
SRP9	ME03	0	0	0
TMEM63A	ME04	0	0	1
EPHX1	ME08	0	1	1
SRM	ME03	0	1	0
EXOSC10	ME01	0	0	0
SYF2	ME07	0	0	0
MACO1	ME03	0	0	0
TSEN15	ME01	0	0	0
PTP4A2	ME02	0	1	0
IRF2BP2	ME03	0	0	0
RBM15	ME03	0	0	0
MTX1	ME07	1	0	0
ARL8A	ME04	0	0	1
SNX27	ME02	0	0	0
MRPL9	ME01	1	0	0
THEM4	ME01	1	0	0
S100A10	ME01	0	0	0
NCDN	ME12	0	0	0
SELENON	ME03	0	0	0
TRNAU1AP	ME07	0	0	0
RAB42	ME05	0	0	0
GLMN	ME11	0	0	0
RPAP2	ME01	0	1	0
MNDA	ME02	0	0	1
TRIM58	ME06	0	0	0
EFHD2	ME02	0	0	0
ZBTB8OS	ME04	0	0	0
NRAS	ME09	0	0	1
SIKE1	ME05	0	0	0
SPTA1	ME05	0	0	0
ZRANB2	ME01	0	0	0
CERS2	ME02	0	1	0
PRUNE1	ME04	0	0	0
FH	ME01	1	1	0
ATAD3A	ME01	1	0	0
SSU72	ME07	0	1	0
LBR	ME02	0	1	1
FPGT	ME08	0	1	0
RPRD2	ME01	0	0	0
RHEX	ME01	0	0	0
SRGAP2	ME02	0	0	0
IKBKE	ME06	0	1	0
RASSF5	ME04	0	0	0
EIF2D	ME03	0	0	0
CROCC	ME06	0	0	0
CENPL	ME05	0	0	0
RABGAP1L	ME10	0	0	0
CD101	ME02	0	0	1
NPL	ME02	0	0	0
RCC1	ME01	0	0	0
ADPRS	ME05	0	0	0
TRAPPC3	ME02	0	0	0
MAP7D1	ME04	0	0	0
ZNF362	ME01	0	0	0
S100A6	ME02	0	0	1
S100A4	ME04	0	0	0
SNAPIN	ME09	0	0	0
MRPS15	ME03	1	0	0
STX6	ME04	0	0	0
TMED5	ME02	0	0	1
KDM1A	ME03	0	0	0
PTPN7	ME09	0	1	0
SIPA1L2	ME02	0	0	0
SRSF4	ME07	0	0	0
PEAR1	ME05	0	0	0
ARHGEF11	ME04	0	0	0
PMVK	ME03	0	1	0
PBXIP1	ME14	0	0	0
SHC1	ME02	0	0	0
CKS1B	ME03	0	0	0
FLAD1	ME01	1	1	0
ZBTB7B	ME02	0	0	0
ADAM15	ME03	0	0	0
PEX11B	ME05	1	0	0
TXNIP	ME04	0	0	0
VAMP4	ME01	0	0	0
RALGPS2	ME01	0	0	0
EIF4G3	ME03	0	0	0
ITPKB	ME04	0	1	0
S100A11	ME02	0	0	0
ZDHHC18	ME04	0	0	0
NUDC	ME03	0	0	0
CEP85	ME03	0	0	0
NDC1	ME03	0	0	0
SRSF10	ME01	0	0	0
DNM3	ME09	0	0	1
ARID1A	ME07	0	0	0
WDR47	ME04	0	0	0
PYCR2	ME03	1	1	0
NRDC	ME02	1	0	0
FAF1	ME11	0	0	0
PRRC2C	ME05	0	0	0
TARS2	ME01	1	1	0
TDRKH	ME03	1	0	0
NOTCH2	ME04	0	0	0
SEMA4A	ME02	0	0	1
CCNL2	ME05	0	0	0
ZNF644	ME01	0	0	0
MEF2D	ME10	0	0	0
MUC1	ME11	0	0	0
GBP5	ME05	0	0	0
ELOA	ME03	0	0	0
HMGCL	ME05	1	1	0
FUCA1	ME02	0	1	1
ALDH9A1	ME10	1	1	0
TRMT13	ME01	0	0	0
CSRP1	ME01	0	0	0
IPO9	ME09	0	0	0
RBM8A	ME01	0	0	0
CAPZA1	ME02	0	0	0
MOV10	ME01	0	0	0
TAF12	ME07	0	0	0
EPRS1	ME11	0	0	0
BPNT1	ME09	0	1	0
IARS2	ME03	1	1	0
RAB3GAP2	ME02	0	0	0
HSD17B7	ME02	0	1	0
MACF1	ME01	0	0	0
F5	ME04	0	0	0
PPCS	ME02	0	1	0
CSDE1	ME03	0	0	0
CYB5R1	ME04	0	1	0
CHI3L1	ME02	0	1	1
UBR4	ME02	0	1	1
MRTO4	ME03	0	0	0
AKR7A2	ME01	1	1	0
RABIF	ME02	0	0	0
CHIT1	ME02	0	1	1
SETDB1	ME01	0	1	0
DNAJC11	ME01	1	0	0
PRDM2	ME05	0	0	0
EMC1	ME11	0	0	0
DPH5	ME01	0	1	0
C1orf50	ME05	0	0	0
TAL1	ME06	0	0	0
EDEM3	ME05	0	0	0
ARPC5	ME02	0	0	1
SMG7	ME04	0	0	0
CLCC1	ME03	0	0	0
SMAP2	ME04	0	0	0
HP1BP3	ME01	0	0	0
PIK3C2B	ME06	0	1	0
VPS72	ME01	0	0	0
WDR77	ME03	0	0	0
ATP5PB	ME01	1	0	0
C1orf162	ME02	0	0	0
RAP1A	ME02	0	0	1
ATP1B1	ME06	0	1	0
SELENOF	ME02	0	0	1
HS2ST1	ME07	0	1	0
AGTRAP	ME02	0	0	0
MTHFR	ME04	0	1	0
PMF1	ME10	0	0	0
NFYC	ME07	0	0	0
SRSF11	ME01	0	0	0
GPR137B	ME05	0	0	0
ERO1B	ME01	0	0	0
MTARC2	ME03	1	0	0
MTARC1	ME02	1	0	0
ATPAF1	ME03	1	0	0
SARS1	ME02	0	0	0
PSRC1	ME05	0	0	0
SORT1	ME05	0	0	0
PSMA5	ME09	0	0	1
UAP1	ME03	0	1	0
IFI16	ME05	0	0	0
AK2	ME13	1	1	0
C1QC	ME05	0	0	0
C1QB	ME05	0	0	0
CD46	ME02	0	0	0
YOD1	ME08	0	0	0
TRAF3IP3	ME05	0	0	0
YARS1	ME11	0	0	0
DCAF8	ME03	0	0	0
PEX19	ME08	0	0	0
CD84	ME07	0	0	0
COPA	ME02	0	1	1
PRKAB2	ME03	0	1	0
USP48	ME01	0	1	0
SFPQ	ME01	0	0	0
PPIE	ME03	0	1	1
ARHGEF2	ME02	0	0	0
GFI1	ME03	0	0	0
COX20	ME03	1	0	0
ALPL	ME02	0	1	0
KIF1B	ME02	0	0	0
CTPS1	ME09	0	1	0
EIF3I	ME11	0	0	0
BSDC1	ME02	0	0	0
KIAA0319L	ME05	0	0	0
LAMTOR2	ME04	0	0	1
TPRG1L	ME04	0	0	0
RSBN1	ME03	0	0	0
PTPN22	ME02	0	1	0
BCL2L15	ME08	0	0	0
LYST	ME02	0	0	0
TACSTD2	ME02	0	0	0
FBXO6	ME02	0	0	0
RPF1	ME01	0	0	0
GNG5	ME02	0	0	1
CTBS	ME02	0	0	0
SLC2A1	ME04	0	1	0
NCF2	ME02	0	0	0
ALG6	ME05	0	1	0
PTPRC	ME04	0	1	0
MSTO1	ME03	0	0	0
CAPN2	ME01	0	0	0
TP53BP2	ME02	0	0	0
RGS2	ME04	0	0	0
HAX1	ME03	0	0	0
GLMP	ME02	0	0	0
TTC13	ME02	0	0	0
WLS	ME04	0	0	0
S100A9	ME02	0	0	0
S100A12	ME02	0	0	0
S100A8	ME02	0	0	0
SDF4	ME04	0	0	0
B3GALT6	ME03	0	1	0
UBE2J2	ME05	0	1	0
PLEKHO1	ME04	0	0	0
ANP32E	ME08	0	0	0
MRPS21	ME01	1	0	0
PRPF3	ME05	0	0	0
INTS11	ME10	0	0	0
CPTP	ME04	0	0	0
TMEM222	ME04	0	0	0
SYTL1	ME08	0	0	0
MAP3K6	ME06	0	1	0
VPS45	ME03	0	0	0
ACADM	ME01	1	1	0
TMEM201	ME06	0	0	0
CTNNBIP1	ME04	0	0	0
LZIC	ME02	0	0	0
POLR3C	ME03	0	1	0
PIK3CD	ME04	0	1	0
VAMP3	ME02	0	0	0
PARK7	ME08	1	0	0
CMPK1	ME09	0	1	0
FCGR2A	ME02	0	0	1
DPH2	ME01	0	0	0
JAK1	ME04	0	1	1
BCL10	ME02	0	0	0
UBE2T	ME13	0	1	0
FCGR3A	ME04	0	0	0
FCGR3B	ME02	0	0	0
NCSTN	ME02	0	0	1
CD55	ME02	0	0	0
CR1	ME02	0	0	1
AGO1	ME05	0	0	0
AGO3	ME06	0	0	0
PBX1	ME06	0	0	0
WDTC1	ME02	0	0	0
WASF2	ME08	0	0	0
TAF5L	ME03	0	0	0
CREG1	ME08	0	0	1
CEPT1	ME03	0	1	0
MTOR	ME01	0	0	0
ZNF687	ME07	0	0	0
PI4KB	ME02	0	1	0
RFX5	ME01	0	0	0
PSMB4	ME04	0	0	1
RPS6KA1	ME04	0	1	0
TARDBP	ME01	0	0	0
NEXN	ME05	0	0	0
FUBP1	ME03	0	0	0
INTS3	ME01	0	0	0
SLC27A3	ME04	0	1	0
GATAD2B	ME10	0	0	0
GNB1	ME02	0	0	1
GSTM4	ME03	0	1	0
GSTM2	ME01	0	1	0
GSTM5	ME06	0	1	0
GSTM3	ME01	0	1	0
CEP170	ME02	0	0	0
USP24	ME05	0	1	0
ENO1	ME08	0	1	0
RERE	ME10	0	0	0
RIT1	ME04	0	0	0
HNRNPU	ME01	0	0	0
SPEN	ME10	0	0	0
WDR26	ME02	0	0	0
KDM5B	ME01	0	0	0
PPP1R12B	ME05	0	0	0
FAM20B	ME03	0	1	0
TOR3A	ME03	0	0	0
TOR1AIP2	ME04	0	0	0
TOR1AIP1	ME02	0	0	1
QSOX1	ME02	0	0	1
SH3GLB1	ME04	0	0	0
TPM3	ME02	0	0	1
CLIC4	ME03	0	0	0
SRRM1	ME01	0	0	0
ATP2B4	ME08	0	1	1
CAPZB	ME02	0	0	0
MICOS10	ME01	1	0	0
RUNX3	ME01	0	0	0
CDC42	ME04	0	0	0
CEP350	ME02	0	0	0
EPS15	ME02	0	0	0
PHC2	ME07	0	0	0
EPB41	ME04	0	0	1
RPL22	ME03	0	0	0
ICMT	ME03	0	1	0
PTBP2	ME01	0	0	0
PDE4DIP	ME03	0	0	0
CENPF	ME03	0	0	0
SSBP3	ME14	0	0	0
LUZP1	ME03	0	0	0
GUK1	ME04	1	1	0
ACOT7	ME01	1	1	0
RAVER2	ME01	0	0	0
UBAP2L	ME03	0	0	0
AHCYL1	ME05	1	1	0
STRIP1	ME04	0	0	0
PRKACB	ME01	0	1	0
NTPCR	ME01	0	0	0
KCNAB2	ME02	0	0	1
POGZ	ME01	0	0	0
FNBP1L	ME01	0	0	0
NECAP2	ME04	0	0	0
ATAD3B	ME01	1	0	1
CLCN6	ME04	0	0	0
KIAA2013	ME02	0	0	0
HMGN2	ME02	0	0	0
CDCA8	ME13	0	0	0
YRDC	ME05	1	0	0
C1orf122	ME02	0	0	0
MTF1	ME02	0	0	0
INPP5B	ME01	0	1	0
SF3A3	ME03	0	0	0
FHL3	ME04	0	0	0
UTP11	ME01	0	0	0
DMAP1	ME14	0	0	0
ERI3	ME01	0	0	0
RNF220	ME06	0	0	0
LRRC41	ME03	0	0	0
UQCRH	ME01	1	1	0
NSUN4	ME01	1	0	0
FAAH	ME03	0	1	1
SCP2	ME08	1	1	0
TRIM33	ME07	0	1	0
BCAS2	ME05	0	0	0
HDGF	ME08	0	0	0
CHTOP	ME01	0	0	0
CACYBP	ME11	0	0	0
MRPS14	ME01	1	0	0
RNPEP	ME02	0	0	0
RBBP5	ME07	0	0	0
TMCC2	ME06	0	0	0
NENF	ME03	0	0	0
FBXO28	ME12	0	0	0
DEGS1	ME02	0	1	1
TSNAX	ME02	0	0	1
LMNA	ME01	0	0	0
TIPRL	ME09	0	0	0
SDHC	ME05	1	1	0
SDHB	ME07	1	1	0
GNAI3	ME02	0	0	1
CSF3R	ME02	0	0	0
CASP9	ME04	1	0	0
DNAJC16	ME03	0	0	0
DDI2	ME03	0	0	0
PLEKHM2	ME04	0	0	0
HNRNPR	ME01	0	0	0
GGPS1	ME09	0	1	0
DNAJC8	ME03	0	0	0
ATP5IF1	ME05	1	0	0
SESN2	ME02	0	0	0
MED18	ME07	0	0	0
SLC25A24	ME02	1	0	0
MINDY1	ME04	0	0	0
CD244	ME03	0	0	0
F11R	ME07	0	0	1
HSPB11	ME08	0	0	0
TMEM59	ME02	0	0	0
LAPTM5	ME02	0	0	0
PUM1	ME01	0	0	0
SNRNP40	ME03	0	0	0
ZCCHC17	ME01	0	0	0
FABP3	ME05	0	1	0
MAN1C1	ME05	0	1	0
ADAR	ME07	0	0	0
AP4B1	ME02	0	0	0
TRAPPC12	ME04	0	0	0
ADI1	ME05	0	1	0
RPS7	ME03	0	0	0
SMC6	ME01	0	0	0
ASAP2	ME01	0	0	0
HADHA	ME03	1	1	0
TTC32	ME02	0	0	0
LDAH	ME03	0	0	0
HS1BP3	ME04	0	0	0
ATAD2B	ME05	0	0	0
SRBD1	ME01	0	0	0
LTBP1	ME05	0	0	0
EHD3	ME06	0	0	0
HADHB	ME01	1	1	0
FEZ2	ME02	0	0	0
ANXA4	ME08	0	0	0
COX7A2L	ME01	1	1	0
SFXN5	ME02	1	0	0
ZNF638	ME01	0	0	0
PPP4R3B	ME07	0	0	0
USP34	ME07	0	1	0
HNRNPLL	ME02	0	0	0
PNO1	ME03	0	0	0
PNPT1	ME01	1	1	0
POLE4	ME03	0	1	0
GEMIN6	ME01	0	0	0
RAB11FIP5	ME04	0	0	0
KCMF1	ME02	0	0	0
BCL11A	ME01	0	0	0
TMSB10	ME01	0	0	0
MRPL19	ME01	1	0	0
NCAPH	ME13	0	0	0
HK2	ME02	0	1	0
GALNT14	ME02	0	1	0
CNOT11	ME05	0	0	0
PPM1B	ME02	0	1	0
MRPS9	ME01	1	0	0
YPEL5	ME04	0	0	1
RPL31	ME01	0	0	0
TMEM131	ME05	0	0	0
RNF149	ME02	0	1	0
GCFC2	ME03	0	0	0
LAPTM4A	ME05	0	0	0
MEIS1	ME06	0	0	0
SRSF7	ME01	0	0	0
PPP1R21	ME02	0	0	0
SUCLG1	ME05	1	1	0
EML4	ME08	0	0	0
CIAO1	ME04	0	0	0
GALM	ME04	0	1	0
ACTR3	ME02	0	0	0
DDX18	ME03	0	0	0
RDH14	ME01	1	1	0
C2orf76	ME04	0	0	0
MAP3K20	ME12	0	1	0
HS6ST1	ME06	0	1	0
NCK2	ME04	0	0	0
MGAT4A	ME02	0	1	0
FHL2	ME06	0	1	0
SNRNP200	ME01	0	0	0
IMP4	ME01	0	0	0
TMEM177	ME01	1	0	0
HAT1	ME03	0	1	0
PTPN18	ME02	0	1	0
STK17B	ME02	0	1	0
MGAT5	ME02	0	1	0
FARSB	ME01	0	1	1
HNMT	ME01	0	1	0
COPS8	ME01	0	0	0
CWC22	ME05	0	0	0
LNPK	ME08	0	0	1
RALB	ME02	0	0	1
SMYD5	ME01	0	0	0
BARD1	ME03	0	1	0
LY75	ME01	0	0	1
ITPRID2	ME02	0	0	0
PIKFYVE	ME05	0	1	0
ANAPC1	ME03	0	0	0
PDCL3	ME03	0	0	0
TANC1	ME01	0	0	0
STEAP3	ME03	0	0	0
FASTKD2	ME01	1	0	0
TANK	ME02	0	0	0
ANKRD44	ME02	0	0	1
C2orf88	ME06	0	0	0
PSMD14	ME09	0	0	1
ITM2C	ME03	0	0	0
TLK1	ME07	0	1	0
CCDC115	ME08	0	0	0
SLC25A12	ME06	1	1	0
UGGT1	ME02	0	1	1
DTYMK	ME11	1	1	0
CD302	ME02	0	0	0
PPP3R1	ME02	0	1	0
SP100	ME07	0	0	0
SPATS2L	ME01	0	0	0
INPP5D	ME04	0	1	0
B3GNT2	ME04	0	1	0
CCDC93	ME02	0	0	0
MTX2	ME01	1	0	0
WDR75	ME03	0	0	0
D2HGDH	ME06	1	0	0
ATG4B	ME04	0	0	0
MYO1B	ME06	0	0	0
SEPTIN2	ME14	0	0	0
SLC66A3	ME01	0	0	1
CRIPT	ME05	0	0	0
HEATR5B	ME09	0	0	0
CEBPZ	ME01	0	0	0
NDUFAF7	ME01	1	0	0
QPCT	ME02	0	1	1
CDC42EP3	ME02	0	0	0
WDR54	ME01	0	0	0
AUP1	ME12	0	0	0
ATIC	ME03	0	1	0
SPC25	ME13	0	0	0
PTCD3	ME01	1	0	0
MRPL35	ME03	1	0	0
KDM3A	ME07	0	0	0
SCLY	ME05	0	1	0
ILKAP	ME01	0	1	0
PDE6D	ME02	0	1	0
DIS3L2	ME03	0	0	0
VPS54	ME08	0	0	0
PREPL	ME03	1	0	0
PDK1	ME07	1	1	0
SLC40A1	ME02	0	1	0
EXOC6B	ME01	0	0	0
RETREG2	ME02	0	0	1
ATG9A	ME04	0	0	0
ANKZF1	ME04	0	0	0
UXS1	ME03	0	1	0
DPY30	ME05	0	0	0
MTIF2	ME01	1	0	0
MDH1	ME09	0	1	0
TPRKB	ME03	0	0	0
SNX17	ME12	0	0	0
PPM1G	ME03	0	1	0
NRBP1	ME04	0	0	0
IFT172	ME01	0	0	0
NIFK	ME01	0	0	0
TSN	ME03	0	0	1
ORC4	ME01	0	0	0
LCLAT1	ME08	0	1	1
WDSUB1	ME03	0	0	0
EHBP1	ME03	0	0	0
VRK2	ME03	0	1	0
STON1	ME13	0	0	0
CERS6	ME03	0	1	0
UBE2F	ME02	0	1	0
DYNC1I2	ME09	0	0	0
IDH1	ME02	0	1	1
EIPR1	ME09	0	0	0
GTF3C3	ME01	0	0	0
IL1RL1	ME05	0	0	0
MITD1	ME05	0	0	0
MRPL30	ME01	1	0	0
TXNDC9	ME05	0	0	0
C2orf69	ME03	1	0	0
TYW5	ME05	0	0	0
SF3B1	ME10	0	0	0
HSPE1	ME01	1	0	0
MOB4	ME08	0	0	0
SSB	ME03	0	0	0
HSPD1	ME01	1	0	0
DPP4	ME03	0	0	0
DDX1	ME01	0	0	0
NCL	ME01	0	0	0
NDUFA10	ME01	1	1	0
PRKRA	ME01	0	0	0
PSMD1	ME09	0	0	1
FASTKD1	ME03	1	0	0
PPIG	ME01	0	1	0
RRM2	ME03	0	1	0
HPCAL1	ME04	0	0	0
STK11IP	ME02	0	0	1
RHOB	ME04	0	0	0
OLA1	ME11	0	0	0
SCRN3	ME02	0	0	0
GIGYF2	ME07	0	0	1
DHX57	ME03	0	0	0
MTHFD2	ME13	1	1	0
BCS1L	ME01	1	0	0
RNF25	ME05	0	1	0
CYP27A1	ME04	1	1	0
NFU1	ME03	1	0	0
TBC1D8	ME02	0	0	0
PTMA	ME03	0	0	0
DNPEP	ME06	0	0	0
C1D	ME07	0	0	0
FN1	ME06	0	0	0
GCA	ME02	0	0	1
EIF2AK2	ME05	0	1	0
DNAJC10	ME01	0	0	0
NMI	ME02	0	0	0
TNFAIP6	ME02	0	0	1
RIF1	ME03	0	0	0
CYRIA	ME04	0	0	0
KANSL3	ME03	0	1	0
LMAN2L	ME06	0	0	0
CNNM4	ME05	0	0	0
CNNM3	ME05	0	0	0
ACSL3	ME02	0	1	0
DCTN1	ME04	0	0	0
XPO1	ME05	0	0	0
GALNT3	ME02	0	1	0
ALS2	ME01	0	0	0
AGPS	ME12	0	1	1
WDR33	ME01	0	0	0
POLR2D	ME03	0	1	0
SAP130	ME07	0	1	0
PSD4	ME04	0	0	0
RPS27A	ME11	0	0	0
CAVIN2	ME06	0	0	0
DGUOK	ME05	1	1	0
GFPT1	ME09	0	1	0
EPC2	ME02	0	0	0
THADA	ME01	0	0	0
IL18R1	ME04	0	0	0
PTRHD1	ME09	0	0	0
MEMO1	ME05	0	0	0
STARD7	ME03	1	0	0
CMPK2	ME06	1	1	0
ORC2	ME01	0	0	0
NDUFB3	ME05	1	1	0
LRPPRC	ME03	1	0	0
POLR1A	ME01	0	1	0
ITGA4	ME03	0	0	0
RPIA	ME03	1	1	0
SNRNP27	ME03	0	0	0
MXD1	ME02	0	0	0
PCBP1	ME04	0	0	0
CYBRD1	ME02	0	1	0
STAMBP	ME02	0	1	0
TUBA4A	ME02	0	0	0
DNAJB2	ME04	0	0	0
OSGEPL1	ME01	1	0	0
ORMDL1	ME05	0	0	1
UBXN4	ME05	0	0	1
RHBDD1	ME05	0	0	0
AGFG1	ME02	0	0	0
RAB10	ME02	0	0	1
EIF2AK3	ME03	0	1	0
GMPPA	ME02	0	1	0
SP3	ME07	0	0	0
IKZF2	ME03	0	0	0
MAP3K2	ME02	0	1	0
NCOA1	ME07	0	1	0
FAM126B	ME02	0	0	0
HDAC4	ME02	0	0	0
MBOAT2	ME02	0	1	0
KIDINS220	ME02	0	0	0
YIPF4	ME04	0	0	0
TTC27	ME03	0	0	0
ATG16L1	ME04	0	0	0
MOGS	ME03	0	1	0
IL1R2	ME04	0	0	0
WDR12	ME01	0	0	0
SUMO1	ME02	0	0	0
NOP58	ME01	0	0	0
ZNF512	ME06	0	0	0
GPN1	ME03	0	0	0
SUPT7L	ME03	0	0	0
IMMT	ME01	1	0	0
CAB39	ME02	0	0	1
ATF2	ME03	0	0	0
NIF3L1	ME05	1	0	0
CYP20A1	ME05	0	0	0
CFLAR	ME02	0	0	0
RBMS1	ME02	0	0	0
SELENOI	ME03	0	0	0
DBI	ME02	1	1	0
CCT7	ME11	0	0	1
CCDC88A	ME03	0	0	0
CUL3	ME04	0	0	0
SOS1	ME05	0	0	0
DNMT3A	ME14	0	1	0
MAPRE3	ME04	0	0	0
TMEM214	ME13	0	0	0
EMILIN1	ME05	0	0	0
PREB	ME02	0	0	0
SLC5A6	ME03	0	1	0
CAD	ME01	0	1	0
MPV17	ME03	1	0	0
ARL6IP6	ME02	0	0	0
COX5B	ME07	1	1	0
ACTR1B	ME09	0	0	1
ZEB2	ME07	0	0	0
RAB3GAP1	ME09	0	0	0
BZW1	ME02	0	0	0
CXCR1	ME04	0	0	1
ARPC2	ME02	0	0	0
AAMP	ME01	0	0	0
TMBIM1	ME04	0	0	1
SLC11A1	ME04	0	1	1
PNKD	ME01	1	0	0
TGOLN2	ME02	0	0	0
RETSAT	ME02	0	0	0
CAPG	ME02	0	0	0
MAT2A	ME03	0	1	0
VAMP8	ME09	0	0	1
VAMP5	ME01	0	0	0
RNF181	ME02	0	0	0
USP39	ME01	0	0	0
EIF4E2	ME07	0	0	0
CHAC2	ME03	0	0	0
PSME4	ME05	0	0	0
ERLEC1	ME03	0	0	0
FAM98A	ME03	0	0	0
GGCX	ME04	0	0	0
DHRS9	ME02	0	1	0
FKBP7	ME03	0	1	0
ITGA6	ME01	0	0	0
PLEKHB2	ME02	0	0	0
MAIP1	ME01	1	0	0
NAGK	ME04	0	1	0
MCEE	ME03	1	1	0
SMPD4	ME01	0	1	0
HAAO	ME06	0	1	0
FAHD2A	ME01	1	0	0
GTF3C2	ME01	0	0	0
PDIA6	ME12	0	1	1
NOL10	ME01	0	0	0
GCC2	ME05	0	0	0
LIMS1	ME08	0	0	0
CREB1	ME07	0	0	0
CCNYL1	ME04	0	0	0
LGALSL	ME02	0	0	0
GPATCH11	ME03	0	0	0
RPL37A	ME03	0	0	0
IGFBP2	ME13	0	0	0
AFTPH	ME04	0	0	0
DUSP11	ME05	0	1	0
CASP8	ME04	1	0	0
MARS2	ME03	1	1	0
CASP10	ME05	0	0	0
CXCR4	ME02	0	0	0
HTRA2	ME01	1	0	0
DOK1	ME02	0	0	0
CCT4	ME03	0	0	1
IL1RN	ME02	0	0	0
ITGAV	ME05	0	0	0
STK39	ME03	0	1	0
IFIH1	ME05	0	0	0
CXCR2	ME02	0	0	1
GORASP2	ME03	0	0	0
NLRC4	ME02	0	0	0
RANBP2	ME06	0	0	0
ARHGAP25	ME04	0	0	0
COPS7B	ME03	0	0	0
DARS1	ME03	0	0	0
INPP1	ME08	0	1	0
HIBCH	ME06	1	1	0
GTDC1	ME04	0	0	0
POLR1B	ME01	0	1	0
CHCHD5	ME05	1	0	0
CKAP2L	ME13	0	0	0
EIF2B4	ME01	0	0	0
KYNU	ME04	0	1	0
ARHGAP15	ME02	0	0	0
COMMD1	ME12	0	0	0
TIA1	ME03	0	0	0
PCYOX1	ME08	0	1	1
MRPL33	ME05	1	0	0
RBKS	ME05	0	1	0
FOSL2	ME05	0	0	0
TRMT61B	ME01	1	0	0
WDR43	ME01	0	0	0
SMARCAL1	ME01	0	0	0
MCFD2	ME12	0	0	1
DOCK10	ME03	0	0	0
SP110	ME05	0	0	0
STAT1	ME03	0	0	0
NHEJ1	ME06	0	0	0
MPHOSPH10	ME01	0	0	0
TTC7A	ME12	0	0	0
WIPF1	ME04	0	0	0
MRPS5	ME03	1	0	0
PRPF40A	ME05	0	0	0
SF3B6	ME07	0	0	0
TP53I3	ME04	0	0	0
ITSN2	ME04	0	0	0
SLC4A1AP	ME02	0	0	0
RTN4	ME02	0	0	1
UGP2	ME08	0	1	0
CHMP3	ME02	0	0	0
PUS10	ME01	0	0	0
PEX13	ME03	0	0	0
REL	ME02	0	0	0
CPSF3	ME03	0	0	0
IAH1	ME01	0	0	0
YWHAQ	ME01	0	0	1
ADAM17	ME04	0	0	0
WDFY1	ME08	0	0	0
MRPL44	ME07	1	0	0
SERPINE2	ME03	0	0	0
RMND5A	ME04	0	0	0
HNRNPA3	ME01	0	0	0
MAP4K4	ME04	0	1	0
NBAS	ME03	0	0	0
BIRC6	ME11	0	1	0
CLASP1	ME02	0	0	0
MFSD6	ME05	0	0	0
ZC3H15	ME03	0	0	0
PPP1CB	ME04	0	1	0
FMNL2	ME04	0	0	0
NUP35	ME01	0	0	0
NCKAP1	ME05	0	0	0
IWS1	ME01	0	0	0
SLC1A4	ME13	0	1	0
RAB1A	ME02	0	0	1
ACTR2	ME02	0	0	1
LANCL1	ME01	0	0	0
SPAST	ME02	0	0	0
RPE	ME03	0	1	0
TRIP12	ME02	0	1	0
TMEM87B	ME05	0	0	0
PUM2	ME07	0	0	0
PXDN	ME01	0	1	0
ACP1	ME11	0	1	0
ZFP36L2	ME14	0	0	0
BIN1	ME06	0	0	0
ERCC3	ME01	0	0	0
CNRIP1	ME01	0	0	0
PLEK	ME02	0	0	1
STAM2	ME02	0	0	0
KCTD18	ME05	0	0	0
SGO2	ME05	0	0	0
GLS	ME01	1	1	0
PPIL3	ME01	0	1	0
INPP4A	ME02	0	1	0
BABAM2	ME02	0	0	0
MFF	ME05	1	0	0
AAK1	ME02	0	1	0
ABI2	ME06	0	0	0
DYSF	ME02	0	0	0
LRRFIP1	ME04	0	0	0
ROCK2	ME04	0	1	0
R3HDM1	ME03	0	0	0
MCM6	ME03	0	0	0
NRP2	ME06	0	0	0
PLCL1	ME04	0	1	0
MTERF4	ME01	1	0	0
PASK	ME03	0	1	0
PPP1R7	ME02	0	0	0
HDLBP	ME13	0	1	0
SLC35F6	ME04	0	0	0
RMDN2	ME05	0	0	0
CYP1B1	ME02	0	1	0
ATL2	ME12	0	0	1
BCL2L11	ME02	1	0	0
STRN	ME02	0	0	0
TGFBRAP1	ME03	0	0	0
C2orf49	ME01	0	0	0
GPD2	ME08	1	1	0
RBM45	ME01	0	0	0
PECR	ME02	0	1	1
XRCC5	ME05	0	0	1
CNOT9	ME03	0	0	0
MSH2	ME01	0	0	0
MSH6	ME01	0	0	0
CTDSP1	ME02	0	1	0
ASXL2	ME05	0	0	0
FAM136A	ME01	1	0	0
ACYP2	ME03	0	1	0
NDUFS1	ME01	1	1	0
EEF1B2	ME11	0	0	0
EIF5B	ME03	0	0	0
SPTBN1	ME05	0	0	1
DYNC1LI1	ME04	0	0	1
PLCL2	ME02	0	1	0
RAD18	ME03	0	1	0
ITGA9	ME01	0	0	0
LRRFIP2	ME04	0	0	0
CMTM6	ME02	0	0	1
LSM3	ME03	0	0	0
CMC1	ME05	1	0	0
XYLB	ME01	0	1	0
RFTN1	ME06	0	0	0
FGD5	ME06	0	0	0
PDCD6IP	ME02	0	0	0
SUMF1	ME02	0	0	0
GNAI2	ME02	0	0	1
AZI2	ME02	0	0	0
RAB5A	ME04	0	0	1
ANO10	ME02	0	0	1
OXSR1	ME04	0	1	0
TUSC2	ME02	0	0	0
SMARCC1	ME01	0	0	0
ABHD5	ME02	0	1	0
MAPKAPK3	ME02	0	1	0
GBE1	ME08	0	1	0
FRMD4B	ME05	0	0	0
CPOX	ME01	1	1	0
TBC1D23	ME02	0	0	0
TOMM70	ME01	1	0	0
SENP7	ME05	0	0	0
CMSS1	ME01	0	0	0
NIT2	ME11	1	1	1
CBLB	ME05	0	1	0
ALCAM	ME03	0	0	0
EIF4E3	ME02	0	0	0
TIMMDC1	ME03	1	0	0
IP6K1	ME04	0	1	0
TGFBR2	ME02	0	1	0
SNX4	ME03	0	0	0
ATG3	ME02	0	0	0
HSPBAP1	ME04	0	0	0
OSBPL11	ME04	0	0	0
PDIA5	ME12	0	1	0
STAG1	ME07	0	0	0
HACD2	ME01	0	1	0
APPL1	ME09	0	0	0
COMMD2	ME09	0	0	0
RUVBL1	ME01	0	0	0
SUCNR1	ME02	0	0	0
PPM1L	ME01	0	0	0
PARP14	ME06	0	1	0
NCK1	ME09	0	0	0
SLC9A9	ME05	0	0	0
PHC3	ME05	0	0	0
FNDC3B	ME02	0	0	0
RPL22L1	ME03	0	0	0
ATP1B3	ME09	0	1	1
GMPS	ME03	0	1	0
EEFSEC	ME01	0	0	0
TNIK	ME06	0	1	0
DHX36	ME03	0	0	0
SLC49A4	ME02	0	0	0
ATR	ME01	0	1	0
SLC33A1	ME12	0	1	0
DNAJC13	ME08	0	0	1
POGLUT1	ME01	0	1	0
DGKG	ME02	0	1	0
KLHL6	ME05	0	0	0
GOLIM4	ME01	0	0	0
CCDC50	ME01	0	0	0
EHHADH	ME01	1	1	0
EIF2B5	ME03	0	0	0
PIK3CB	ME02	0	1	0
PCYT1A	ME02	0	1	0
LRCH3	ME05	0	0	0
FBXO45	ME05	0	0	0
YEATS2	ME01	0	0	0
SENP2	ME07	0	0	0
BDH1	ME03	1	1	0
UBXN7	ME01	0	0	0
RAP2B	ME02	0	0	1
U2SURP	ME01	0	0	0
CPA3	ME03	0	0	0
GYG1	ME02	0	1	1
HLTF	ME01	0	1	0
HPS3	ME05	0	0	0
RPN1	ME05	0	1	1
C3orf38	ME05	0	0	0
PCNP	ME01	0	0	0
BRK1	ME02	0	0	0
SEC13	ME02	0	0	0
SLC25A20	ME05	1	1	0
P4HTM	ME03	0	0	0
NDUFAF3	ME03	1	0	0
PTX3	ME02	0	0	1
THOC7	ME01	0	0	0
CNBP	ME10	0	0	0
XPC	ME10	0	0	0
IGF2BP2	ME01	0	0	0
PARL	ME05	1	0	0
CCNL1	ME05	0	0	0
NCEH1	ME09	0	0	0
NUDT16	ME09	0	0	0
DIPK2A	ME02	0	0	0
RABL3	ME03	0	0	0
RAB7A	ME02	0	0	1
NGLY1	ME01	0	1	0
OXSM	ME01	1	1	0
ALG3	ME11	0	1	0
PSMD2	ME02	0	0	1
EIF4G1	ME03	0	0	0
ACAA1	ME04	1	1	1
TFG	ME01	0	0	0
WDR48	ME01	0	0	0
NBEAL2	ME02	0	0	1
MFN1	ME05	1	0	0
GNB4	ME08	0	0	1
ACTL6A	ME01	0	0	0
MRPL47	ME01	1	0	0
LSG1	ME03	0	0	0
ARL8B	ME02	0	0	1
EDEM1	ME05	0	0	0
VPS8	ME02	0	0	0
PIK3R4	ME04	0	1	0
ATP2C1	ME03	0	0	0
TRANK1	ME05	0	0	0
SUCLG2	ME03	1	1	0
PLCD1	ME02	0	1	1
PSMD6	ME04	0	0	1
LRIG1	ME13	0	0	0
NMD3	ME03	0	0	0
RNF13	ME04	0	1	0
SIDT1	ME06	0	0	0
CYB561D2	ME02	0	0	0
CAMK1	ME02	0	1	0
JAGN1	ME01	0	0	0
APEH	ME09	0	0	1
RNF123	ME04	0	1	0
GMPPB	ME02	0	1	0
EIF4A2	ME01	0	0	0
LRRC58	ME09	0	0	0
TRIM71	ME06	0	0	0
PDCD10	ME02	0	0	0
SERPINI1	ME01	0	0	0
PLSCR1	ME08	0	0	0
TRIM59	ME03	0	0	0
KPNA4	ME04	0	0	0
CHMP2B	ME02	0	0	0
RRP9	ME01	0	0	0
RPL29	ME03	0	0	0
ALAS1	ME02	1	1	0
TWF2	ME02	0	0	1
WDR82	ME07	0	0	0
BAP1	ME05	0	0	0
ST6GAL1	ME09	0	1	0
NRROS	ME01	0	0	0
PAK2	ME02	0	1	0
COPB2	ME02	0	1	0
QARS1	ME11	0	0	0
RPL32	ME03	0	0	0
GSK3B	ME02	0	0	0
USP4	ME04	0	1	0
ECT2	ME01	0	0	0
XRN1	ME05	0	0	0
COX17	ME02	1	0	0
ARIH2	ME01	0	0	0
SLC41A3	ME01	0	0	0
OPA1	ME01	1	0	0
CGGBP1	ME01	0	0	0
ABHD6	ME06	0	1	0
RPP14	ME06	0	1	0
PXK	ME02	0	0	0
PDHB	ME05	1	1	0
NDUFB5	ME01	1	1	0
USP13	ME01	0	1	0
MME	ME04	0	0	0
IL5RA	ME03	0	0	0
RHOA	ME02	0	0	1
ACAD9	ME01	1	1	0
RAB43	ME02	0	0	0
ISY1	ME07	0	0	0
PROS1	ME05	0	0	0
SS18L2	ME04	0	0	0
CAPN7	ME05	0	0	0
HACL1	ME03	0	1	0
HYAL3	ME12	0	1	0
NAA80	ME03	0	0	0
DNAJB11	ME09	0	0	1
TSEN2	ME01	0	0	0
CCDC51	ME01	1	0	0
TMA7	ME02	0	0	0
PFKFB4	ME02	0	1	0
UQCRC1	ME01	1	1	0
SLC26A6	ME02	0	1	0
NCKIPSD	ME05	0	0	0
MKRN2	ME07	0	1	0
PIK3CA	ME02	0	1	0
ARPC4	ME02	0	0	0
ABHD14B	ME01	0	0	0
RFC4	ME03	0	0	0
NISCH	ME04	0	0	0
PTPN23	ME04	0	1	0
ELP6	ME03	0	0	0
RSRC1	ME01	0	0	0
DHX30	ME01	1	0	0
CAMP	ME02	0	0	1
NME6	ME05	1	1	0
ATRIP	ME01	0	0	0
PLS1	ME09	0	0	0
PCOLCE2	ME05	0	0	0
UBA5	ME09	0	0	0
MTMR14	ME02	0	1	0
BRPF1	ME10	0	1	0
LARS2	ME01	1	1	0
LIMD1	ME01	0	0	0
CCR1	ME04	0	0	0
LTF	ME02	0	0	1
CRELD1	ME03	0	0	0
DCP1A	ME01	0	0	0
CHDH	ME08	1	1	0
ACTR8	ME03	0	0	0
FANCD2	ME03	0	0	0
UMPS	ME03	0	1	0
FLNB	ME01	0	0	0
THUMPD3	ME03	0	0	0
RASSF1	ME06	0	0	0
MBNL1	ME03	0	0	0
TADA3	ME07	0	0	0
ITPR1	ME01	0	0	0
TASOR	ME03	0	0	0
ANKRD28	ME01	0	0	0
COPG1	ME02	0	1	0
HMCES	ME10	0	0	0
MBD4	ME02	0	0	0
PLXND1	ME01	0	0	0
P2RY13	ME02	0	0	0
CCDC12	ME01	0	0	0
TRA2B	ME01	0	0	0
MFSD1	ME02	0	0	0
FOXP1	ME01	0	0	0
MRPS22	ME01	1	0	0
EIF2A	ME11	0	0	0
MRPL3	ME01	1	0	0
MCM2	ME03	0	0	0
ABTB1	ME04	0	0	0
MGLL	ME03	0	1	0
HCLS1	ME04	0	0	0
MYLK	ME01	0	1	0
CDV3	ME02	0	0	0
TOPBP1	ME13	0	0	0
ZNF445	ME01	0	0	0
NKTR	ME01	0	1	0
SELENOT	ME02	0	0	0
RASA2	ME04	0	0	0
PLD1	ME02	0	1	1
SCAP	ME05	0	0	0
CCDC174	ME05	0	0	0
WDR6	ME03	0	0	0
TKT	ME02	0	1	1
CHST13	ME06	0	1	0
CIP2A	ME03	0	0	0
CRBN	ME01	0	0	0
ADPRH	ME01	0	1	0
POLR2H	ME01	0	1	0
CNOT10	ME03	0	0	0
SETD2	ME06	0	1	0
ABCF3	ME10	0	0	0
ABCC5	ME04	0	1	0
AP2M1	ME04	0	0	0
SEC62	ME02	0	0	0
TEX264	ME03	0	0	0
NCBP2	ME01	0	0	0
NCBP2AS2	ME05	0	0	0
RYBP	ME05	0	0	0
TSC22D2	ME05	0	0	0
SNRK	ME02	0	1	0
ATG7	ME02	0	0	1
TRMT10C	ME01	1	0	0
ATP13A3	ME02	0	0	0
UBA7	ME01	0	1	0
RBM6	ME01	0	0	0
RBM5	ME10	0	0	0
CSTA	ME02	0	0	0
MIX23	ME03	0	0	0
FAM162A	ME03	1	0	0
KPNA1	ME04	0	0	0
PARP9	ME05	0	1	0
DTX3L	ME06	0	0	0
EMC3	ME02	0	0	0
SRPRB	ME03	0	0	1
ST3GAL6	ME02	0	1	0
FYCO1	ME11	0	0	0
TAMM41	ME01	1	0	0
SETMAR	ME01	0	1	0
DPPA4	ME06	0	0	0
RPUSD3	ME01	1	0	0
NR2C2	ME05	0	0	0
NUP210	ME01	0	0	0
RPL35A	ME03	0	0	0
DLG1	ME09	0	0	0
TBC1D5	ME01	0	0	0
EXOG	ME01	1	0	0
DAG1	ME01	0	0	0
RFT1	ME02	0	0	0
PRKCD	ME02	0	1	1
RPL14	ME03	0	1	0
CTNNB1	ME05	0	0	0
RIOX2	ME06	0	0	0
STT3B	ME13	0	1	1
GPD1L	ME11	0	0	0
CD200R1	ME02	0	0	0
NEPRO	ME01	0	0	0
QTRT2	ME03	0	0	0
TMCC1	ME04	0	0	0
RPSA	ME03	0	0	0
TNK2	ME04	0	1	0
TFRC	ME03	0	1	0
GFM1	ME03	1	0	0
LXN	ME01	0	0	0
TRNT1	ME01	1	0	0
RBSN	ME04	0	0	0
DNAJC19	ME01	1	0	0
FXR1	ME03	0	0	0
DBR1	ME03	0	0	0
ARMC8	ME02	0	0	1
TOP2B	ME03	0	0	0
GOLGB1	ME05	0	0	0
LZTFL1	ME03	0	0	0
SEC61A1	ME13	0	0	0
RAF1	ME04	0	1	0
SEC22A	ME03	0	0	0
SATB1	ME01	0	0	0
ZNF148	ME07	0	0	0
XXYLT1	ME01	0	0	0
ACAP2	ME04	0	0	0
PPP1R2	ME04	0	1	0
PCCB	ME01	1	1	0
MSL2	ME05	0	0	0
MRPS25	ME01	1	0	0
GNL3	ME01	0	0	0
GLT8D1	ME03	0	1	0
NEK4	ME03	0	1	0
NAA50	ME07	0	0	0
IMPDH2	ME05	0	1	1
QRICH1	ME10	0	0	0
ZBTB11	ME05	0	0	0
GPX1	ME10	1	1	0
TBL1XR1	ME03	0	1	0
NMNAT3	ME01	1	1	0
USP19	ME04	0	1	0
ACP3	ME02	0	0	1
RPL24	ME03	0	0	0
MAP4	ME06	0	0	0
PDE12	ME03	1	0	0
ARF4	ME02	0	0	1
KIAA1143	ME01	0	0	0
KIF15	ME12	0	0	0
EXOSC7	ME03	0	0	0
ZDHHC3	ME02	0	0	0
CEP97	ME02	0	0	0
BBX	ME06	0	0	0
CD47	ME09	0	0	1
GOLGA4	ME02	0	0	0
PRKAR2A	ME02	0	1	0
PLOD2	ME01	0	1	0
SACM1L	ME08	0	1	1
ATP6V1A	ME04	0	1	1
SLMAP	ME04	0	0	0
IL1RAP	ME02	0	0	0
GTF2E1	ME05	0	0	0
PRKCI	ME03	0	1	0
STAB1	ME01	0	0	0
NT5DC2	ME03	1	0	0
PBRM1	ME03	0	0	0
FYTTD1	ME01	0	0	0
ATP11B	ME02	0	0	1
DCUN1D1	ME02	0	0	0
MCCC1	ME06	1	1	0
CAND2	ME06	0	0	0
IQSEC1	ME04	0	0	0
FHIT	ME06	1	1	0
RPL15	ME03	0	0	0
EOGT	ME03	0	0	0
TMF1	ME05	0	0	0
UBA3	ME07	0	1	0
ARL6IP5	ME05	0	0	1
CCDC80	ME04	0	0	0
BTD	ME09	0	1	0
PPP4R2	ME07	0	0	0
GLB1	ME02	0	1	1
TMPPE	ME02	0	0	0
CRTAP	ME03	0	0	0
UBP1	ME01	0	0	0
MANF	ME12	0	0	1
RBM15B	ME05	0	0	0
DCAF1	ME03	0	0	0
RAD54L2	ME01	0	0	0
EPM2AIP1	ME01	0	0	0
MLH1	ME01	0	0	0
ABHD10	ME01	1	0	0
GATA2	ME01	0	0	0
VHL	ME04	0	0	0
CHCHD4	ME01	1	0	0
TMEM43	ME05	0	0	1
LPP	ME05	0	0	0
MITF	ME01	0	0	0
SMC4	ME11	0	0	0
MYD88	ME04	0	0	0
FSTL1	ME01	0	0	0
NDUFB4	ME01	1	1	0
CP	ME09	0	1	0
SLC4A7	ME05	0	1	0
CLASP2	ME03	0	0	0
PIGG	ME04	0	1	0
DHX15	ME03	0	0	0
CYTL1	ME03	0	0	0
COMMD8	ME08	0	0	0
SLAIN2	ME02	0	0	0
OCIAD2	ME06	1	0	0
CENPC	ME01	0	0	0
SULT1B1	ME02	0	1	0
SDAD1	ME03	0	0	0
SCD5	ME06	0	1	0
LIN54	ME05	0	0	0
NUDT9	ME03	1	1	0
STAP1	ME01	0	0	0
GPAT3	ME04	0	1	1
CISD2	ME03	0	0	1
MRPL1	ME01	1	0	0
TBCK	ME03	0	0	0
PAPSS1	ME02	0	1	0
COPS4	ME03	0	0	1
BDH2	ME01	0	1	0
GSTCD	ME03	0	0	0
PPA2	ME01	1	1	0
UBA6	ME08	0	1	0
SEC24B	ME04	0	0	0
SEC31A	ME09	0	0	0
OSTC	ME03	0	0	0
SEC24D	ME02	0	0	0
MAD2L1	ME03	0	0	0
PPP3CA	ME04	0	1	0
LAMTOR3	ME02	0	0	1
ARHGAP24	ME02	0	0	0
DAPP1	ME04	0	0	0
ZNF330	ME01	0	0	0
HERC3	ME04	0	1	0
GATB	ME01	1	0	0
TMA16	ME01	0	0	0
PDLIM5	ME02	0	0	0
CEP44	ME03	0	0	0
ARHGAP10	ME05	0	0	0
RWDD4	ME03	0	0	0
NAF1	ME01	0	0	0
ARFIP1	ME04	0	0	0
SPCS3	ME08	0	1	1
KLHL2	ME04	0	0	0
AGA	ME08	0	1	1
DNAJB14	ME02	0	0	0
CDKN2AIP	ME01	0	0	0
HPGD	ME05	0	1	0
TRAPPC11	ME08	0	0	0
NFXL1	ME05	0	0	0
UTP3	ME01	0	0	0
RUFY3	ME01	0	0	0
RAP1GDS1	ME03	0	0	0
HMGB2	ME02	0	0	1
SAP30	ME07	0	0	0
MED28	ME05	0	0	0
DCAF16	ME01	0	0	0
NCAPG	ME13	0	0	0
NOCT	ME08	1	0	0
NDUFC1	ME01	1	1	0
SLBP	ME03	0	0	0
LETM1	ME01	1	0	0
CD38	ME03	0	1	0
PROM1	ME06	0	0	0
TAPT1	ME08	0	0	0
SPATA5	ME11	0	0	0
NOA1	ME01	1	0	0
POLR2B	ME03	0	1	0
IGFBP7	ME11	0	0	0
ANXA5	ME02	0	0	0
EXOSC9	ME03	0	0	0
CCNA2	ME13	0	0	0
BST1	ME02	0	0	1
UGDH	ME11	0	1	0
RPL9	ME03	0	0	0
TRMT10A	ME03	0	0	0
PAICS	ME01	1	1	1
ANAPC4	ME03	0	0	0
GUCY1A1	ME06	0	0	0
GUCY1B1	ME06	0	0	0
TMEM165	ME04	0	0	0
HSD17B11	ME04	0	1	1
CENPU	ME03	0	0	0
TET2	ME02	0	0	0
NELFA	ME01	0	0	0
NSD2	ME03	0	0	0
USO1	ME09	0	0	0
NAAA	ME06	0	1	0
MAEA	ME02	0	0	0
HERC5	ME01	0	0	0
OCIAD1	ME01	1	0	0
SEPTIN11	ME01	0	0	0
G3BP2	ME03	0	0	0
RAB28	ME02	0	0	0
CTSO	ME06	0	1	0
MFSD10	ME08	0	0	1
NOP14	ME01	0	0	0
HPSE	ME04	0	0	0
MRPS18C	ME05	1	0	0
ABRAXAS1	ME01	0	0	0
DDX60	ME06	0	0	0
ANTXR2	ME02	0	0	0
PI4K2B	ME11	0	0	0
SEPSECS	ME03	0	0	0
CLGN	ME01	0	0	0
ELMOD2	ME05	0	0	1
CASP6	ME01	0	0	0
GAR1	ME01	0	0	0
SMAD1	ME01	0	0	0
MMAA	ME01	1	1	0
DCTD	ME01	0	1	0
RPL34	ME03	0	0	0
BMP2K	ME07	0	1	0
SCOC	ME01	0	0	0
ETFDH	ME05	1	1	0
PPID	ME04	0	1	0
ANXA3	ME02	0	1	0
SLC39A8	ME05	0	0	0
MANBA	ME02	0	1	1
UBE2D3	ME04	0	1	0
USP38	ME02	0	1	0
SETD7	ME05	0	1	0
MGST2	ME01	0	1	0
AIMP1	ME03	0	0	0
PPAT	ME01	0	1	0
HADH	ME01	1	1	0
STBD1	ME08	0	0	1
GUF1	ME03	1	0	0
GNPDA2	ME03	0	1	0
SH3TC1	ME05	0	0	0
HTT	ME01	0	0	0
RCHY1	ME05	0	1	0
TACC3	ME02	0	0	0
TMEM128	ME09	0	0	0
STX18	ME03	0	0	0
KIT	ME01	0	1	0
MAN2B2	ME02	0	0	0
S100P	ME02	0	0	0
BLOC1S4	ME05	0	0	0
HPF1	ME01	0	0	0
DDX60L	ME05	0	0	0
RBPJ	ME02	0	0	0
C4orf3	ME08	0	0	0
RFC1	ME03	0	0	0
GRSF1	ME03	1	0	0
ANKRD17	ME03	0	0	0
ZCCHC4	ME01	0	0	0
INTS12	ME05	0	0	0
ENOPH1	ME05	0	1	0
MRFAP1	ME07	0	0	0
CENPE	ME03	0	0	0
LYAR	ME01	0	0	0
LSM6	ME05	0	0	0
PPBP	ME01	0	0	1
CNOT6L	ME03	0	0	0
LRPAP1	ME02	0	0	0
RGS12	ME03	0	0	0
SMIM20	ME01	1	0	0
LARP7	ME10	0	0	0
SCARB2	ME06	0	0	0
TLR1	ME02	0	0	0
IRF2	ME07	0	0	0
LRBA	ME06	0	0	0
SNCA	ME06	0	0	0
MMRN1	ME06	0	0	0
MSMO1	ME02	0	1	0
ALPK1	ME02	0	0	0
TMEM192	ME03	0	0	0
LAP3	ME03	1	1	0
SMARCAD1	ME03	0	0	0
HPGDS	ME01	0	1	0
SLC30A9	ME01	1	0	0
GAK	ME04	0	1	0
TMEM175	ME02	0	0	0
DGKQ	ME04	0	1	0
IDUA	ME05	0	1	0
TNIP2	ME04	0	0	0
SH3BP2	ME04	0	0	0
ADD1	ME04	0	0	1
NFKB1	ME04	0	0	1
DCK	ME03	0	1	0
UFSP2	ME01	0	0	0
PGM2	ME02	0	1	1
TEC	ME01	0	1	0
TBC1D1	ME04	0	0	0
NUP54	ME01	0	0	0
UCHL1	ME06	0	0	0
WDR1	ME02	0	0	0
RHOH	ME03	0	0	0
CASP3	ME05	1	0	0
ABCE1	ME03	0	0	0
OTUD4	ME03	0	0	0
ATP8A1	ME09	0	1	1
BOD1L1	ME07	0	0	0
SCFD2	ME01	0	0	0
FIP1L1	ME06	0	0	0
FRYL	ME08	0	0	0
GALNT7	ME10	0	1	0
METTL14	ME01	0	0	0
PDE5A	ME01	0	1	0
HAUS3	ME03	0	0	0
SRP72	ME03	0	0	0
HNRNPD	ME01	0	0	0
HNRNPDL	ME01	0	0	0
HSPA4L	ME09	0	0	0
MFSD8	ME05	0	0	0
PGRMC2	ME03	0	0	1
CBR4	ME01	1	1	0
RAPGEF2	ME04	0	0	0
FAM241A	ME03	0	0	0
WDFY3	ME02	0	0	0
CAMK2D	ME01	0	1	0
CLCN3	ME05	0	0	0
YTHDC1	ME10	0	0	0
ACSL1	ME02	1	1	0
PLRG1	ME01	0	0	0
QDPR	ME01	1	1	0
UBE2K	ME09	0	1	0
PDS5A	ME01	0	0	0
N4BP2	ME01	0	0	0
TBC1D14	ME04	0	0	0
TADA2B	ME02	0	0	0
GRPEL1	ME02	1	0	0
RAB33B	ME02	0	0	0
EXOC1	ME04	0	0	0
CEP135	ME04	0	0	0
INPP4B	ME06	0	1	0
NAA15	ME03	0	0	0
CTBP1	ME07	0	1	0
PRKG2	ME06	0	1	0
EIF4E	ME03	0	0	0
METAP1	ME03	0	0	0
ADH5	ME01	0	1	0
HOPX	ME06	0	0	0
TMEM129	ME05	0	0	0
RBM47	ME02	0	0	0
TMEM33	ME02	0	0	1
RPS3A	ME03	0	0	0
TLR2	ME04	0	0	0
ACOX3	ME05	0	1	0
FRG1	ME03	0	0	0
SMARCA5	ME03	0	0	0
MED10	ME07	0	0	0
MTRR	ME03	0	1	0
NUP155	ME01	0	0	0
ZFR	ME07	0	0	0
SLC38A9	ME03	0	0	0
PPWD1	ME01	0	1	0
FBXO4	ME03	0	0	0
NPR3	ME06	0	0	0
MRPS30	ME01	1	0	0
RAB3C	ME02	0	0	0
EMB	ME02	0	0	1
ITGA1	ME02	0	0	0
FAM151B	ME02	0	0	0
MTREX	ME03	0	0	0
TMEM167A	ME02	0	0	1
VCAN	ME02	0	0	0
OXCT1	ME01	1	1	0
SUB1	ME05	0	0	0
TRAPPC13	ME02	0	0	0
ARSB	ME08	0	1	1
CENPK	ME01	0	0	0
ITGA2	ME05	0	0	0
NIPBL	ME07	0	0	0
SGTB	ME04	0	0	0
GOLPH3	ME10	1	0	0
NUDT12	ME01	0	1	0
MSH3	ME03	0	0	0
CD180	ME01	0	0	0
COX7C	ME03	1	1	0
NDUFS4	ME01	1	1	0
STARD4	ME05	0	0	0
FAM172A	ME03	0	0	0
PLPP1	ME03	0	0	0
PJA2	ME02	0	1	0
FCHO2	ME04	0	0	0
RAD50	ME01	0	0	0
AP3S1	ME02	0	0	0
SLC25A46	ME01	1	0	0
LMNB1	ME02	0	0	0
PHAX	ME01	0	0	0
RIOK2	ME03	0	1	0
NNT	ME01	1	1	0
HMGCS1	ME02	0	1	0
BASP1	ME02	0	0	1
PGGT1B	ME05	0	0	0
WDR70	ME01	0	0	0
PAIP1	ME11	0	0	0
SLCO4C1	ME02	0	0	1
TMED7	ME02	0	0	0
SNX2	ME04	0	0	0
CTNNA1	ME10	0	0	0
SNX18	ME02	0	0	0
THG1L	ME01	1	0	0
PELO	ME02	0	0	0
STK10	ME04	0	1	1
PCBD2	ME05	1	1	0
MTMR12	ME05	0	0	0
DPYSL3	ME06	0	1	0
AFF4	ME02	0	0	0
YIPF5	ME02	0	0	0
FCHSD1	ME04	0	0	0
TTC33	ME03	0	0	0
NDFIP1	ME05	0	0	0
SLC12A2	ME13	0	1	0
GNPDA1	ME02	0	1	0
SAP30L	ME01	0	0	0
KIF20A	ME13	0	0	0
COMMD10	ME09	0	0	0
TNFAIP8	ME02	0	0	1
DHFR	ME13	0	1	0
SH3PXD2B	ME01	0	0	0
ARHGAP26	ME04	0	0	0
SLU7	ME07	0	0	0
ARAP3	ME02	0	0	0
NR3C1	ME04	0	0	0
RASA1	ME08	0	0	0
MRPL22	ME01	1	0	0
ALDH7A1	ME06	1	1	0
NLN	ME03	1	1	0
SIL1	ME03	0	0	0
RNF14	ME05	0	1	0
ZFYVE16	ME02	0	0	0
SFXN1	ME01	1	0	0
SEPTIN8	ME01	0	0	0
CPEB4	ME02	0	0	0
NDST1	ME02	0	1	0
RNF130	ME04	0	1	0
GALNT10	ME04	0	1	0
GRK6	ME02	0	0	1
DDX41	ME07	0	0	0
CSF1R	ME05	0	1	0
ERAP1	ME01	0	0	1
CCDC127	ME01	1	0	0
EXOC3	ME04	0	0	0
MATR3	ME01	0	0	0
MZB1	ME01	0	0	0
XRCC4	ME02	0	0	0
NDUFS6	ME01	1	1	0
ADAM19	ME04	0	0	0
NSUN2	ME01	1	0	0
HINT1	ME03	1	0	0
LYRM7	ME01	1	0	0
ANKHD1	ME07	0	0	0
NDUFA2	ME07	1	1	0
HARS2	ME10	1	1	0
ZMAT2	ME02	0	0	0
LCP2	ME02	0	0	0
HARS1	ME11	0	0	0
PURA	ME01	0	0	0
CYSTM1	ME02	0	0	1
PFDN1	ME11	0	0	0
SRP19	ME05	0	0	0
REEP5	ME02	0	0	1
MBLAC2	ME03	0	0	0
CEP120	ME02	0	0	0
GEMIN5	ME03	0	0	0
MGAT1	ME02	0	1	0
CETN3	ME03	0	0	0
CLINT1	ME08	0	0	0
IPO11	ME01	0	0	0
BRD8	ME01	0	0	0
RAPGEF6	ME09	0	0	0
TARS1	ME09	0	0	0
CAST	ME02	0	0	0
HSPA9	ME03	1	0	0
UTP15	ME01	0	0	0
SAR1B	ME08	0	0	0
SEC24A	ME08	0	0	0
CAMLG	ME05	0	0	0
DDX46	ME07	0	0	0
TXNDC15	ME03	0	0	0
ATOX1	ME08	0	0	0
SRFBP1	ME01	0	0	0
NPM1	ME03	0	0	0
NDUFAF2	ME01	1	0	0
LMBRD2	ME05	0	0	0
NADK2	ME01	1	0	0
SKP2	ME03	0	0	0
G3BP1	ME03	0	0	0
CNOT8	ME04	0	0	0
MAPK9	ME02	0	1	0
TBC1D9B	ME09	0	0	0
FYB1	ME02	0	0	0
MOCS2	ME03	0	1	0
SLC22A4	ME02	0	1	0
C5orf22	ME03	0	0	0
RUFY1	ME04	0	0	0
CANX	ME08	0	0	1
TCOF1	ME14	0	0	0
RPS14	ME03	0	0	0
CDC23	ME03	0	0	0
FAM114A2	ME08	0	0	0
SLC35A4	ME01	0	0	0
DIMT1	ME01	0	0	0
PRRC1	ME12	0	0	0
[truncated: 4,861 more rows]

## Sheet: ST6B. Module Fisher assoc
Group	p.value	padj	sig	dataset
ME03	0.577973	0.735602	FALSE	MitoCarta3.0
ME04	2.2702e-20	1.05943e-19	TRUE	MitoCarta3.0
ME12	0.860518	0.975063	FALSE	MitoCarta3.0
ME05	0.0977644	0.152078	FALSE	MitoCarta3.0
ME01	5.82691e-78	8.15767e-77	TRUE	MitoCarta3.0
ME08	0.00903138	0.0252879	TRUE	MitoCarta3.0
ME02	9.34469e-24	6.54128e-23	TRUE	MitoCarta3.0
ME09	0.000125375	0.000438814	TRUE	MitoCarta3.0
ME10	0.905415	0.975063	FALSE	MitoCarta3.0
ME07	0.552569	0.735602	FALSE	MitoCarta3.0
ME06	0.090901	0.152078	FALSE	MitoCarta3.0
ME13	0.0773589	0.152078	FALSE	MitoCarta3.0
ME11	0.0528583	0.123336	FALSE	MitoCarta3.0
ME14	1	1	FALSE	MitoCarta3.0
ME03	1.4619e-05	0.000128299	TRUE	Recon3D
ME04	0.0811752	0.142057	FALSE	Recon3D
ME12	0.00243496	0.00852237	TRUE	Recon3D
ME05	0.169411	0.263528	FALSE	Recon3D
ME01	0.639879	0.789168	FALSE	Recon3D
ME08	0.000803684	0.00375052	TRUE	Recon3D
ME02	0.00800817	0.0224229	TRUE	Recon3D
ME09	0.929793	0.929793	FALSE	Recon3D
ME10	1.83285e-05	0.000128299	TRUE	Recon3D
ME07	0.211064	0.29549	FALSE	Recon3D
ME06	0.0598764	0.134202	FALSE	Recon3D
ME13	0.0671008	0.134202	FALSE	Recon3D
ME11	0.81239	0.874881	FALSE	Recon3D
ME14	0.676429	0.789168	FALSE	Recon3D
ME03	8.72491e-28	4.07163e-27	TRUE	Granules
ME04	0.00162828	0.00207235	TRUE	Granules
ME12	8.5159e-08	1.49028e-07	TRUE	Granules
ME05	1.05265e-08	2.45619e-08	TRUE	Granules
ME01	1.76344e-34	1.23441e-33	TRUE	Granules
ME08	1.60527e-17	5.61843e-17	TRUE	Granules
ME02	2.86863e-67	4.01609e-66	TRUE	Granules
ME09	1.1014e-07	1.71329e-07	TRUE	Granules
ME10	2.16902e-08	4.33804e-08	TRUE	Granules
ME07	5.73641e-07	8.03098e-07	TRUE	Granules
ME06	3.56594e-09	9.98462e-09	TRUE	Granules
ME13	1	1	FALSE	Granules
ME11	0.00532935	0.00621758	TRUE	Granules
ME14	0.247623	0.266671	FALSE	Granules
